# Supplementary material for: Fatty acids abrogate the growth-suppressive effects induced by inhibition of cholesterol flux in pancreatic cancer cells
Source: Cancer Cell Int. 2023 Nov 17;23:276. doi: 10.1186/s12935-023-03138-8 (PMC10657020; doi:10.1186/s12935-023-03138-8)
Supplement: Supplementary file 3 — Additional file 3: Table S2. Complete MS/proteome data. [file 12935_2023_3138_MOESM3_ESM.xlsx]

## Sheet: ProteinGroups_All
			Experimental group	Group ID	A	A	A	A	B	B	B	B	C	C	C	C	D	D	D	D
			Treatment group	Treatment group	Control	Control	Control	Control	AVA	AVA	AVA	AVA	OA	OA	OA	OA	AVA+OA	AVA+OA	AVA+OA	AVA+OA
Gene names	Protein IDs	Majority protein IDs	Protein names	LFQ_ID	LFQ intensity DDA_1_S1-E1_1_8030	LFQ intensity DDA_2_S1-E2_1_8031	LFQ intensity DDA_3_S1-E3_1_8032	LFQ intensity DDA_4_S1-E4_1_8033	LFQ intensity DDA_5_S1-E5_1_8034	LFQ intensity 6_S1-E6_1_8035	LFQ intensity 7_S1-E7_1_8036	LFQ intensity 8_S1-E8_1_8037	LFQ intensity 9_S1-E9_1_8038	LFQ intensity 10_S1-E10_1_8039	LFQ intensity 11_S1-E11_1_8040	LFQ intensity 12_S1-E12_1_8041	LFQ intensity 13_S1-F1_1_8042	LFQ intensity 14_S1-F2_1_8043	LFQ intensity 15_S1-F3_1_8044	LFQ intensity 16_S1-F4_1_8045	Peptides	Razor + unique peptides	Unique peptides	Sequence coverage [%]	Unique + razor sequence coverage [%]	Unique sequence coverage [%]	Mol. weight [kDa]	Q-value	Score	Intensity	MS/MS count	Student's T-test p-value C_A	Student's T-test Difference C_A	Student's T-test Test statistic C_A	Student's T-test p-value D_A	Student's T-test Difference D_A	Student's T-test Test statistic D_A	Student's T-test p-value B_A	Student's T-test Difference B_A	Student's T-test Test statistic B_A	Student's T-test p-value C_D	Student's T-test Difference C_D	Student's T-test Test statistic C_D	Student's T-test p-value B_D	Student's T-test Difference B_D	Student's T-test Test statistic B_D	id
T	T	T	T		E	E	E	E	E	E	E	E	E	E	E	E	E	E	E	E	N	N	N	N	N	N	N	N	N	N	N	N	N	N	N	N	N	N	N	N	N	N	N	N	N	N	T
ABCB10	Q9NRK6	Q9NRK6	ATP-binding cassette sub-family B member 10, mitochondrial		17.2188	17.5135	17.1984	16.5533	16.6234	16.7568	17.1282	17.069	17.2568	16.4065	16.572	16.8848	17.1494	15.7582	17.2516	16.814	4	4	4	6.2	6.2	6.2	79.147	0	29.83	3267100	32	0.262553	-0.340986	-1.23628	0.378014	-0.377717	-0.951662	0.374225	-0.226671	-0.959789	0.927922	0.0367305	0.0943247	0.691333	0.151046	0.416789	3741
ABCC1	P33527;P33527-9;P33527-4;P33527-2;P33527-3;P33527-6;P33527-7;P33527-5;P33527-8	P33527;P33527-9;P33527-4;P33527-2;P33527-3;P33527-6;P33527-7;P33527-5;P33527-8	Multidrug resistance-associated protein 1		20.6847	20.4637	20.1321	19.7326	19.615	19.676	19.6704	19.6907	20.4573	19.4855	19.5348	19.8457	20.4368	15.9451	20.0906	20.1412	31	31	30	29.2	29.2	28.6	171.59	0	311.11	82031000	325	0.215217	-0.422475	-1.38546	0.352729	-1.09986	-1.00717	0.0296859	-0.590271	-2.83694	0.558979	0.677385	0.618499	0.651423	0.509589	0.475238	1160
ABCC3	O15438;O15438-4;O15438-2;O15438-5	O15438;O15438-4;O15438-2	Canalicular multispecific organic anion transporter 2		18.1329	17.6992	16.8659	16.6885	16.6399	16.5535	15.8645	16.4266	17.9006	16.8792	16.9149	17.1962	17.7579	15.7866	17.0419	17.2699	7	6	6	7.7	7.1	7.1	169.34	0	15.646	3740200	18	0.775996	-0.123918	-0.297665	0.506615	-0.382564	-0.706081	0.0441632	-0.97548	-2.53862	0.610918	0.258646	0.536489	0.240056	-0.592916	-1.3039	210
ABCC4	O15439-4;O15439-3;O15439-2;O15439	O15439-4;O15439-3;O15439-2;O15439	Multidrug resistance-associated protein 4		17.8268	17.8832	16.203	16.4993	16.244	16.071	15.8749	15.8344	17.6034	15.8927	16.5181	16.926	16.7168	14.8572	16.6798	16.6791	4	4	4	7	7	7	88.137	0	19.995	2519100	21	0.540133	-0.368032	-0.649391	0.219512	-0.869893	-1.37077	0.0500883	-1.09702	-2.44561	0.422078	0.501861	0.861448	0.644961	-0.227126	-0.484871	211
ABCD1	P33897;Q9UBJ2	P33897	ATP-binding cassette sub-family D member 1		18.5884	19.0076	18.9985	18.7293	18.5288	18.4932	18.4858	18.3599	18.5318	18.6725	18.6528	18.5411	18.9019	15.4844	18.9177	18.5367	17	17	17	36.1	36.1	36.1	82.936	0	136.21	20358000	121	0.0795449	-0.231432	-2.10843	0.337924	-0.870775	-1.04116	0.0161177	-0.36401	-3.31433	0.470734	0.639343	0.76961	0.564227	0.506764	0.610012	1162
ABCD3	P28288;P28288-2;P28288-3	P28288;P28288-2	ATP-binding cassette sub-family D member 3		18.9909	18.9926	18.9693	18.974	19.1139	19.0748	19.044	19.1937	19.2839	18.8012	18.8116	18.8433	19.0749	14.4083	19.4238	18.4041	10	10	10	21.4	21.4	21.4	75.475	0	44.556	14181000	76	0.703058	-0.0467029	-0.399929	0.357998	-1.15392	-0.995349	0.00900273	0.124878	3.79668	0.378661	1.10722	0.95028	0.312431	1.2788	1.10265	1074
ABCE1	P61221	P61221	ATP-binding cassette sub-family E member 1		20.0258	19.7425	19.2812	19.0098	19.1225	19.2148	19.1468	19.3078	19.819	19.0003	19.0427	19.1874	19.6663	15.2028	19.707	19.8938	16	16	16	33.9	33.9	33.9	67.314	0	97.378	34381000	134	0.427169	-0.252464	-0.851489	0.469219	-0.897378	-0.772366	0.220156	-0.316851	-1.36859	0.596803	0.644914	0.558359	0.628788	0.580527	0.509205	1590
ABCF1	Q8NE71-2;Q8NE71	Q8NE71-2;Q8NE71	ATP-binding cassette sub-family F member 1		20.1717	19.8906	19.5356	19.0452	19.2485	19.4149	19.5153	19.5181	19.8963	19.0114	19.2668	19.599	19.7713	15.8652	19.6143	19.6683	19	19	19	33.5	33.5	33.5	91.679	0	139.76	46744000	170	0.509829	-0.2174	-0.700541	0.38143	-0.930993	-0.944388	0.382511	-0.236551	-0.942097	0.491697	0.713593	0.732109	0.495589	0.694442	0.725269	2824
ABCF2	Q9UG63;Q9UG63-2	Q9UG63;Q9UG63-2	ATP-binding cassette sub-family F member 2		15.4962	17.0618	17.6949	17.8485	16.9654	17.9192	17.6206	17.5423	17.4917	17.8052	18.1795	17.6654	18.1801	14.7372	14.8761	17.3432	6	6	6	12.4	12.4	12.4	71.289	0	20.141	6625200	37	0.221272	0.760095	1.36483	0.495977	-0.741217	-0.724589	0.428543	0.486548	0.848816	0.139846	1.50131	1.701	0.218291	1.22776	1.37492	3962
ABCF3	Q9NUQ8-2;Q9NUQ8	Q9NUQ8-2;Q9NUQ8	ATP-binding cassette sub-family F member 3		16.4134	17.1961	16.9875	17.4596	15.0335	16.5181	16.6061	16.6465	17.1273	16.9888	15.3865	17.2536	15.5376	14.7108	15.8846	15.5607	4	4	4	7.8	7.8	7.8	78.983	0	4.2097	1925000	6	0.532319	-0.325099	-0.6624	0.00315701	-1.59072	-4.75053	0.120154	-0.813063	-1.81073	0.0458688	1.26562	2.51055	0.144439	0.777658	1.67758	3782
ABCG2	Q9UNQ0-2;Q9UNQ0	Q9UNQ0-2;Q9UNQ0	ATP-binding cassette sub-family G member 2		18.958	19.2157	18.8939	18.6962	18.3606	18.4564	18.3775	18.0243	18.8452	18.1166	18.2628	18.3665	18.6056	14.6329	18.0779	18.959	6	6	6	12.9	12.9	12.9	67.453	0	21.248	10191000	64	0.0292321	-0.543179	-2.84868	0.219531	-1.37208	-1.3707	0.00444277	-0.636262	-4.42587	0.442193	0.828903	0.8226	0.489531	0.735819	0.735933	4086
ABHD10	Q9NUJ1;Q9NUJ1-2;Q9NUJ1-3	Q9NUJ1;Q9NUJ1-2	Mycophenolic acid acyl-glucuronide esterase, mitochondrial		18.301	18.017	18.1844	17.9018	17.7803	18.1247	18.2258	17.8158	18.3308	17.8554	17.8989	18.2226	18.8951	14.1976	18.5228	18.3325	8	8	7	44.4	44.4	37.6	33.932	0	73.439	9789400	54	0.875181	-0.0241313	-0.163914	0.598902	-0.614046	-0.555089	0.45084	-0.114418	-0.806294	0.613866	0.589915	0.531959	0.667951	0.499628	0.450824	3773
ABHD11	Q8NFV4-4;Q8NFV4;Q8NFV4-6;Q8NFV4-3;Q8NFV4-2;Q8NFV4-5	Q8NFV4-4;Q8NFV4;Q8NFV4-6	Alpha/beta hydrolase domain-containing protein 11		17.7816	17.7149	18.295	16.2281	16.5398	16.6551	15.1396	15.7484	16.806	16.2338	16.625	17.4216	16.6486	15.3287	16.8772	16.3664	4	4	4	23.7	23.7	23.7	33.863	0	17.334	2295300	18	0.199792	-0.733294	-1.44053	0.076344	-1.19968	-2.13816	0.0404302	-1.4842	-2.60427	0.311409	0.466383	1.1052	0.585365	-0.284524	-0.576302	2841
ABHD12	Q8N2K0-3;Q8N2K0;Q8N2K0-2	Q8N2K0-3;Q8N2K0;Q8N2K0-2	Monoacylglycerol lipase ABHD12		19.241	19.1782	18.7578	18.3352	18.025	18.2154	18.0491	18.2521	19.2297	18.2603	18.3822	18.6865	18.9112	14.6369	18.8033	18.8455	8	8	7	29.4	29.4	25.6	41.386	0	11.794	13541000	56	0.459466	-0.238339	-0.790251	0.354389	-1.0788	-1.00343	0.0143958	-0.742648	-3.40563	0.464541	0.840465	0.780912	0.761002	0.336156	0.318359	2751
ABHD14B	Q96IU4;Q96IU4-2	Q96IU4;Q96IU4-2	Alpha/beta hydrolase domain-containing protein 14B		18.2732	18.2602	18.1137	18.0054	17.7594	17.8393	17.8895	18.083	19.5403	17.8808	18.0468	17.7447	17.1606	15.0785	18.1751	18.0539	3	3	3	27.6	27.6	27.6	22.345	0	23.9	5419800	23	0.751208	0.140037	0.331962	0.195935	-1.04607	-1.4549	0.0280486	-0.270324	-2.88025	0.202313	1.18611	1.43127	0.322355	0.775747	1.07824	3163
ABHD15	Q6UXT9	Q6UXT9	Abhydrolase domain-containing protein 15		16.7277	18.1493	15.0781	17.2666	17.3721	17.3955	17.6837	17.8897	15.3015	17.5366	17.3857	15.5971	16.5958	14.918	16.1112	18.0561	2	2	2	5.8	5.8	5.8	51.771	0	6.1095	2307900	8	0.701674	-0.350213	-0.401913	0.688751	-0.385178	-0.42052	0.28065	0.779795	1.18547	0.969379	0.0349655	0.0400162	0.128459	1.16497	1.76245	2531
ABI1	Q8IZP0-10;Q8IZP0-8;Q8IZP0-7;Q8IZP0-2;Q8IZP0-4;Q8IZP0-3;Q8IZP0-5;Q8IZP0-6;Q8IZP0-9;Q8IZP0;Q8IZP0-11;Q8IZP0-12	Q8IZP0-10;Q8IZP0-8;Q8IZP0-7;Q8IZP0-2;Q8IZP0-4;Q8IZP0-3;Q8IZP0-5;Q8IZP0-6;Q8IZP0-9;Q8IZP0;Q8IZP0-11;Q8IZP0-12	Abl interactor 1		18.8607	18.0206	18.1207	18.0563	18.2071	17.5387	17.9072	18.4873	18.7175	17.9614	17.7377	18.0425	18.2526	14.9047	17.2466	17.4618	7	7	6	20.1	20.1	19.8	42.667	0	36.73	6211500	36	0.62468	-0.14977	-0.515439	0.133193	-1.29815	-1.73628	0.451684	-0.229482	-0.804716	0.176967	1.14838	1.52968	0.203362	1.06866	1.42744	2729
ABLIM1	O14639-2;O14639-6;O14639;O14639-3;O14639-5;O14639-4	O14639-2;O14639-6;O14639;O14639-3;O14639-5	Actin-binding LIM protein 1		18.653	18.6833	18.526	18.3336	18.4441	18.2529	18.4336	18.7737	18.4757	18.3505	18.2358	18.4667	18.1609	15.0131	17.968	18.7677	16	16	15	35.7	35.7	33.4	81.12	0	98.366	17496000	120	0.138009	-0.166812	-1.71058	0.250571	-1.07155	-1.27163	0.607231	-0.0729012	-0.542175	0.323264	0.904738	1.07604	0.282441	0.998649	1.18059	128
ABR	Q12979-4;Q12979-2;Q12979;Q12979-3;P11274-2;P11274	Q12979-4;Q12979-2;Q12979	Active breakpoint cluster region-related protein		17.9967	17.853	17.6628	17.3195	17.2744	17.0489	17.143	17.1983	17.8883	17.4667	17.5325	17.896	17.6525	14.5996	17.8929	18.2767	10	10	10	15.7	15.7	15.7	92.424	0	33.908	8238200	52	0.950231	-0.0120807	-0.0650721	0.508671	-0.602561	-0.702534	0.012519	-0.541834	-3.51997	0.514563	0.59048	0.692422	0.945137	0.0607271	0.0717444	1936
ABRACL	Q9P1F3	Q9P1F3	Costars family protein ABRACL		19.7699	19.3173	18.5767	17.8883	17.8522	17.6882	17.7313	17.8968	19.0946	18.9225	17.883	18.6377	19.1678	14.6604	18.8557	19.2636	2	2	2	39.5	39.5	39.5	9.0564	0	23.192	6288100	39	0.625419	-0.253609	-0.514316	0.476413	-0.901215	-0.75934	0.03918	-1.09593	-2.6277	0.591853	0.647606	0.566099	0.866913	-0.194717	-0.174897	3908
ACACA	Q13085-3;Q13085-2;Q13085;Q13085-4;O00763-3;O00763-2;O00763	Q13085-3;Q13085-2;Q13085;Q13085-4	Acetyl-CoA carboxylase 1;Biotin carboxylase		19.0846	18.9314	18.5597	18.4953	17.8847	18.1546	18.064	18.2262	18.4832	18.1563	18.4432	18.5599	18.4936	15.8427	18.8807	18.5745	27	27	27	19.6	19.6	19.6	257.24	0	117.05	28226000	130	0.0774529	-0.357105	-2.12772	0.298819	-0.819859	-1.13721	0.00529932	-0.685366	-4.26375	0.539879	0.462754	0.649812	0.856104	0.134492	0.189293	1945
ACAD9	Q9H845	Q9H845	Acyl-CoA dehydrogenase family member 9, mitochondrial		20.1309	20.0907	19.6315	19.3043	19.2103	19.1286	19.2121	19.4101	19.8276	19.4191	19.2824	19.765	19.1284	15.2511	19.3148	19.8481	20	20	20	42.8	42.8	42.8	68.76	0	131.12	29510000	125	0.398629	-0.215865	-0.908511	0.239131	-1.40377	-1.3068	0.0374269	-0.54911	-2.66194	0.306999	1.18791	1.11629	0.449872	0.854664	0.808109	3621
ACADM	P11310;P11310-2	P11310;P11310-2	Medium-chain specific acyl-CoA dehydrogenase, mitochondrial		20.4471	20.347	20.0481	19.9152	19.8155	19.8545	19.6947	19.8607	20.4311	19.8204	19.6401	19.7934	20.275	14.3275	20.3214	20.2222	17	17	17	47.7	47.7	47.7	46.588	0	197.81	61815000	171	0.257875	-0.26806	-1.24991	0.383308	-1.40281	-0.940411	0.0260885	-0.382996	-2.93583	0.477062	1.13475	0.758171	0.518429	1.01982	0.685828	792
ACADS	P16219	P16219	Short-chain specific acyl-CoA dehydrogenase, mitochondrial		17.947	17.8869	17.4027	16.9984	16.9732	16.7305	16.7748	17.1612	17.7705	17.1398	17.1156	17.2161	17.256	15.9275	17.2712	17.3828	3	3	3	13.8	13.8	13.8	44.297	0	34.331	3347200	29	0.395728	-0.248241	-0.914479	0.194918	-0.599386	-1.45874	0.0375546	-0.648804	-2.65939	0.389064	0.351145	0.928313	0.895029	-0.0494182	-0.137638	880
ACADSB	P45954;P45954-2	P45954;P45954-2	Short/branched chain specific acyl-CoA dehydrogenase, mitochondrial		18.903	18.8796	18.5737	18.3808	17.914	17.9203	17.8993	18.0178	18.8687	18.0674	18.1009	18.3605	18.8007	15.1077	18.9172	18.4213	12	12	12	39.1	39.1	39.1	47.485	0	74.764	16623000	73	0.185295	-0.334875	-1.49597	0.377705	-0.872535	-0.952322	0.00115596	-0.746406	-5.79563	0.582708	0.53766	0.580499	0.894059	0.126129	0.13892	1296
ACADVL	P49748-2;P49748;P49748-3	P49748-2;P49748;P49748-3	Very long-chain specific acyl-CoA dehydrogenase, mitochondrial		19.3766	19.3459	19.0434	18.7545	18.4557	18.6159	18.5911	18.5314	19.5885	18.6891	18.8474	18.9482	19.0624	14.4108	18.984	18.7836	17	17	17	36.7	36.7	36.7	68.058	0	180.44	30367000	116	0.66499	-0.111767	-0.455175	0.292491	-1.31989	-1.15372	0.00827827	-0.581546	-3.86871	0.334591	1.20812	1.04898	0.539529	0.738343	0.650393	1382
ACAP2	Q15057	Q15057	Arf-GAP with coiled-coil, ANK repeat and PH domain-containing protein 2		16.7024	15.1985	15.9738	15.3462	14.9941	15.4475	15.261	15.7027	15.8559	15.0863	15.4931	16.1328	17.221	15.5718	15.7686	16.3345	3	3	3	6.4	6.4	6.4	88.028	0	12.144	1060100	13	0.705221	-0.163201	-0.396833	0.438069	0.418748	0.830458	0.270749	-0.453902	-1.2129	0.228144	-0.581949	-1.34202	0.0711942	-0.87265	-2.18878	2153
ACAT1	P24752;P24752-2	P24752	Acetyl-CoA acetyltransferase, mitochondrial		21.0336	20.893	21.2712	20.8143	21.2915	20.8331	20.7345	21.2999	20.9609	20.7138	20.7519	21.0654	20.2846	16.4078	21.4833	20.8889	27	27	26	75.2	75.2	67.2	45.199	0	323.31	140700000	288	0.358596	-0.130018	-0.994017	0.323555	-1.2369	-1.07533	0.844676	0.0367579	0.204564	0.37256	1.10688	0.963382	0.312604	1.27365	1.10222	1021
ACAT2	Q9BWD1	Q9BWD1	Acetyl-CoA acetyltransferase, cytosolic		21.6358	21.5455	21.0469	20.8552	20.0787	20.0672	20.2497	20.188	21.6549	20.8039	20.5984	20.9753	20.9887	14.7415	20.9647	21.2225	14	14	2	65.2	65.2	9.8	41.35	0	230.87	49843000	170	0.410774	-0.262753	-0.883883	0.303358	-1.79151	-1.12554	0.00117362	-1.12495	-5.77876	0.375355	1.52875	0.957359	0.687995	0.666555	0.421614	3433
ACBD3	Q9H3P7	Q9H3P7	Golgi resident protein GCP60		16.3683	17.2078	17.9411	18.0639	17.5402	17.6474	18.0116	18.2933	16.6767	18.0796	17.9982	17.7413	16.358	15.6571	16.8078	16.373	9	9	9	25.9	25.9	25.9	60.593	0	65.755	9355900	66	0.668235	0.22868	0.450406	0.0536651	-1.09631	-2.39492	0.306305	0.477869	1.11804	0.0164768	1.32499	3.29664	0.00173794	1.57418	5.35403	3576
ACIN1	Q9UKV3-5;Q9UKV3;Q9UKV3-3;Q9UKV3-2	Q9UKV3-5;Q9UKV3;Q9UKV3-3;Q9UKV3-2	Apoptotic chromatin condensation inducer in the nucleus		18.8984	19.1584	18.3717	18.7688	18.4683	18.5648	18.6115	18.0078	18.995	18.7377	18.7383	18.5938	19.0048	14.6107	18.9419	18.933	20	20	20	23.9	23.9	23.9	150.56	0	125.66	36550000	178	0.862864	-0.0331683	-0.180284	0.43169	-0.926737	-0.842719	0.121875	-0.386243	-1.80046	0.443918	0.893569	0.819329	0.639486	0.540494	0.493072	4037
ACLY	P53396;P53396-2;P53396-3	P53396;P53396-2;P53396-3	ATP-citrate synthase		20.6514	20.4289	20.2677	19.9838	19.6816	19.6183	19.58	19.7195	20.0534	19.6224	19.6658	19.8679	20.3553	14.7942	20.5018	20.463	31	31	31	44.9	44.9	44.9	120.84	0	309.65	117630000	391	0.0215371	-0.530603	-3.08456	0.393363	-1.30437	-0.919368	0.00316759	-0.683133	-4.74728	0.604291	0.773771	0.546723	0.675395	0.621242	0.439926	1484
ACO1	P21399	P21399	Cytoplasmic aconitate hydratase		19.4814	19.3652	18.7373	18.2539	17.9335	18.1245	18.1397	18.318	19.5691	18.2375	18.3895	18.8788	19.5498	15.3678	19.2129	19.4957	13	13	12	28.7	28.7	27.1	98.398	0	179.07	29131000	121	0.661729	-0.190716	-0.459978	0.619075	-0.552915	-0.523981	0.0312969	-0.830544	-2.79677	0.743985	0.362199	0.342037	0.794339	-0.277629	-0.272546	970
ACO2	Q99798	Q99798	Aconitate hydratase, mitochondrial		20.4492	20.3878	20.0617	19.803	19.7037	19.7023	19.6284	19.7459	20.4193	19.8975	19.89	19.9162	20.2499	15.0971	20.2555	20.0837	28	28	28	55.1	55.1	55.1	85.424	0	323.31	93055000	332	0.493635	-0.14472	-0.728699	0.366596	-1.25392	-0.976354	0.0197807	-0.480374	-3.15135	0.420171	1.1092	0.865201	0.566482	0.773547	0.60638	3298
ACOT13	Q9NPJ3-2;Q9NPJ3	Q9NPJ3-2;Q9NPJ3	Acyl-coenzyme A thioesterase 13;Acyl-coenzyme A thioesterase 13, N-terminally processed		19.7477	19.7829	19.5592	19.351	19.2936	19.4485	19.2265	19.1229	19.7426	19.1821	19.4608	19.0226	19.8994	14.8013	18.9414	19.3777	4	4	4	65.8	65.8	65.8	12.366	0	31.432	14567000	46	0.216922	-0.258193	-1.3796	0.291481	-1.35526	-1.15639	0.0312282	-0.337368	-2.79844	0.387818	1.09706	0.93092	0.417652	1.01789	0.870179	3701
ACOT2;ACOT1	P49753;Q86TX2;P49753-2	P49753;Q86TX2;P49753-2	Acyl-coenzyme A thioesterase 2, mitochondrial;Acyl-coenzyme A thioesterase 1		19.125	19.0356	18.7748	18.0019	17.5773	17.824	17.4547	17.7528	19.1159	17.8479	17.5305	18.2645	18.693	15.4333	17.7906	17.5397	5	5	5	19	19	19	53.218	0	34.735	7053300	26	0.250079	-0.544651	-1.27311	0.111692	-1.37018	-1.86343	0.00688928	-1.08211	-4.02885	0.325089	0.825532	1.07162	0.692787	0.288074	0.414691	1384
ACOT7	O00154-4;O00154-6;O00154-7;O00154;O00154-5;O00154-2;O00154-3	O00154-4;O00154-6;O00154-7;O00154;O00154-5;O00154-2;O00154-3	Cytosolic acyl coenzyme A thioester hydrolase		19.4351	19.1634	19.1739	18.8979	18.9265	19.1497	18.899	19.0015	19.4839	18.8507	19.0393	18.8528	19.6077	15.3661	19.5605	19.6561	11	11	11	50.9	50.9	50.9	37.419	0	84.056	37237000	112	0.570994	-0.110902	-0.599139	0.582121	-0.619992	-0.581427	0.208973	-0.173408	-1.4073	0.651386	0.50909	0.475295	0.6888	0.446584	0.420449	51
ACOT9	Q9Y305-3;Q9Y305-2;Q9Y305;Q9Y305-4	Q9Y305-3;Q9Y305-2;Q9Y305;Q9Y305-4	Acyl-coenzyme A thioesterase 9, mitochondrial		19.5613	19.4835	18.9606	18.6013	18.4797	18.7018	18.5409	18.661	19.423	18.3127	18.4633	18.7734	19.1379	15.3275	19.1958	19.1562	11	11	10	38	38	34.8	43.206	0	45.02	17116000	76	0.267938	-0.408577	-1.22085	0.37354	-0.947313	-0.961266	0.0540756	-0.555797	-2.38933	0.60597	0.538736	0.544124	0.697676	0.391516	0.407652	4165
ACOX1	Q15067-2;Q15067;Q15067-3	Q15067-2;Q15067;Q15067-3	Peroxisomal acyl-coenzyme A oxidase 1		18.3461	18.4595	17.7882	17.9595	17.8634	17.4565	17.5391	17.5591	18.3724	17.8855	17.9726	17.9072	18.0029	14.803	18.4733	17.6474	13	13	13	34.8	34.8	34.8	74.667	0	140.54	14063000	88	0.613717	-0.103887	-0.532187	0.322953	-0.906717	-1.07679	0.0260177	-0.533813	-2.93792	0.373377	0.80283	0.961618	0.669671	0.372904	0.4483	2155
ACOX3	O15254-2;O15254	O15254-2;O15254	Peroxisomal acyl-coenzyme A oxidase 3		17.4122	17.5931	16.7606	16.6155	14.813	16.312	16.2749	16.3244	17.5604	16.3545	16.904	16.6804	17.3483	14.8418	15.532	16.3552	3	3	3	6.7	6.7	6.7	69.574	0	44.687	2469400	14	0.551835	-0.220532	-0.630132	0.118581	-1.07601	-1.82024	0.0392579	-1.16427	-2.62622	0.202093	0.855481	1.43207	0.897444	-0.0882573	-0.134449	191
ACP1	P24666;P24666-4;P24666-3	P24666;P24666-4	Low molecular weight phosphotyrosine protein phosphatase		15.6133	18.4093	17.9072	18.0213	18.3499	18.3308	15.6132	17.8105	18.2733	17.6657	18.5778	18.2045	18.339	15.4508	18.3563	16.5856	5	5	3	41.1	41.1	19.6	18.042	0	82.99	6479800	33	0.335663	0.692536	1.04646	0.759842	-0.304866	-0.319968	0.96771	0.0383086	0.0421983	0.224226	0.997402	1.35494	0.73386	0.343175	0.356229	1019
ACSL1	P33121;P33121-3;P33121-2	P33121;P33121-3;P33121-2	Long-chain-fatty-acid--CoA ligase 1		16.7502	16.613	16.8011	16.5685	16.4206	16.1856	14.5899	16.5848	16.8412	15.7476	15.9145	16.3554	15.9226	14.9767	16.9066	16.2755	4	4	3	7.4	7.4	4.9	77.942	0.0007655	2.4384	1564700	10	0.111395	-0.468536	-1.86535	0.154339	-0.662829	-1.62946	0.161648	-0.737962	-1.59579	0.694712	0.194293	0.411916	0.90614	-0.0751326	-0.122979	1156
ACSL3	O95573	O95573	Long-chain-fatty-acid--CoA ligase 3		20.6905	20.6752	20.43	20.5078	20.7119	20.5098	20.5103	20.5918	20.5455	20.2746	20.3337	20.0921	20.484	14.9617	20.5459	20.6076	28	28	25	52.2	52.2	47.4	80.419	0	296.1	105720000	283	0.058097	-0.264413	-2.33681	0.346957	-1.42606	-1.02028	0.951679	0.00503492	0.0631755	0.438246	1.16165	0.83012	0.34518	1.4311	1.02436	540
ACSL4	O60488-2;O60488	O60488-2;O60488	Long-chain-fatty-acid--CoA ligase 4		19.1265	18.8184	18.6558	18.4691	17.1555	17.3748	17.5192	17.5459	18.9814	18.1518	18.3834	18.553	18.9566	16.3086	18.9551	18.7906	21	18	17	45.1	39.9	37.8	74.435	0	92.413	20119000	89	0.306642	-0.25006	-1.11719	0.467688	-0.514708	-0.775155	0.00016957	-1.36858	-8.26643	0.707506	0.264648	0.393566	0.240365	-0.853874	-1.30293	316
ACSS1	Q9NUB1-2;Q9NUB1;Q9NUB1-3;Q9NUB1-4	Q9NUB1-2;Q9NUB1;Q9NUB1-3;Q9NUB1-4	Acetyl-coenzyme A synthetase 2-like, mitochondrial		16.6524	14.9353	17.1844	16.2094	15.7018	16.0172	15.9383	15.7672	14.764	17.3231	17.1977	16.3191	14.5206	16.5457	16.6043	16.2787	5	5	5	9.8	9.8	9.8	74.626	0	23.298	2546500	12	0.844583	0.155621	0.204688	0.720843	-0.25803	-0.374597	0.453351	-0.389248	-0.801602	0.610084	0.413651	0.537775	0.801538	-0.131218	-0.262742	3770
ACSS2	Q9NR19;Q9NR19-2	Q9NR19;Q9NR19-2	Acetyl-coenzyme A synthetase, cytoplasmic		15.3285	16.1516	17.2347	17.2328	16.4254	16.5958	16.5554	16.2995	16.6008	16.9854	16.6147	16.5862	15.8581	14.7623	17.342	15.4822	2	2	2	4.4	4.4	4.4	78.579	0	17.171	1937400	12	0.672588	0.209894	0.444028	0.414408	-0.625728	-0.87662	0.970771	-0.0178611	-0.038195	0.180799	0.835622	1.51399	0.309466	0.607867	1.11007	3730
ACTB	P60709	P60709	Actin, cytoplasmic 1;Actin, cytoplasmic 1, N-terminally processed		24.1363	24.5641	23.9154	23.9731	23.9203	24.0911	24.3079	24.1505	24.3433	23.8085	23.8891	23.9001	24.3924	19.9041	22.8642	24.4243	32	1	1	82.7	4.5	4.5	41.736	0	81.843	286100000	69	0.427106	-0.161934	-0.851613	0.287434	-1.25097	-1.16714	0.86449	-0.0297561	-0.17812	0.347476	1.08904	1.0191	0.295078	1.22121	1.14694	1565
ACTBL2	Q562R1	Q562R1	Beta-actin-like protein 2		16.2653	16.1325	16.3191	17.5672	17.5089	17.7124	17.6529	17.2673	15.9722	17.5799	17.409	17.0446	16.5614	15.3113	15.8777	14.8294	10	5	3	39.1	22.6	14.6	42.003	0	6.0729	4168900	12	0.415228	0.430387	0.874989	0.114028	-0.926089	-1.84849	0.0326224	0.964314	2.76535	0.0399247	1.35648	2.61365	0.00271886	1.8904	4.89709	2348
ACTC1;ACTA1;ACTG2;ACTA2	P68032;P68133;P63267;P62736;P63267-2	P68032;P68133;P63267;P62736;P63267-2	Actin, alpha cardiac muscle 1;Actin, alpha skeletal muscle;Actin, gamma-enteric smooth muscle;Actin, aortic smooth muscle		18.6736	19.1237	17.7633	21.0039	20.1226	21.2901	21.4187	20.242	19.2355	21.4024	21.0788	20.535	18.9381	14.8112	15.8566	15.8849	17	3	3	45.1	13.3	13.3	42.019	0	52.56	39697000	43	0.138604	1.42181	1.70746	0.048653	-2.76842	-2.46703	0.0767647	1.62725	2.13418	0.00603827	4.19023	4.14596	0.00365598	4.39567	4.60934	1713
ACTG1	P63261	P63261	Actin, cytoplasmic 2;Actin, cytoplasmic 2, N-terminally processed		24.6556	25.1258	25.0428	25.3828	25.5217	25.4045	25.4799	25.3936	25.0717	25.2088	25.2061	25.0249	25.4623	24.2184	25.2626	25.4441	33	33	2	82.9	82.9	4.8	41.792	0	323.31	3427900000	1085	0.646443	0.0761275	0.482658	0.896435	0.0451274	0.135782	0.0411589	0.398169	2.59096	0.921058	0.0310001	0.103343	0.280731	0.353042	1.18525	1704
ACTL6A	O96019-2;O96019	O96019-2;O96019	Actin-like protein 6A		18.3671	18.4882	18.1303	18.0381	17.9575	17.9354	17.8721	18.0558	18.3789	18.1705	18.1425	18.3099	18.9077	14.9914	18.1144	18.8951	9	9	9	34.6	34.6	34.6	43.236	0	45.932	13207000	74	0.964394	-0.00550032	-0.0465346	0.592736	-0.528783	-0.564717	0.0347718	-0.300736	-2.7172	0.594927	0.523283	0.561289	0.814729	0.228047	0.244853	574
ACTN1	P12814;P12814-3;P12814-2;P12814-4;P35609-2;P35609	P12814;P12814-3;P12814-2;P12814-4	Alpha-actinin-1		19.8625	20.3721	19.7047	19.8886	19.846	20.233	20.4836	19.7913	20.4238	19.4343	19.6263	19.8588	19.8204	16.0881	20.2849	20.2689	47	27	27	58.6	38	38	103.06	0	301.27	78104000	273	0.655557	-0.121191	-0.469103	0.443128	-0.8414	-0.820825	0.569502	0.131517	0.601529	0.513443	0.720209	0.694338	0.380513	0.972917	0.946336	813
ACTN4	O43707;O43707-2;O43707-3;Q08043	O43707;O43707-2	Alpha-actinin-4		22.8471	23.2953	22.6133	23.0442	22.9643	23.3585	23.6072	22.3146	23.1829	22.7101	22.8184	22.7645	22.9985	19.632	23.1751	23.1458	76	76	55	77.4	77.4	61.1	104.85	0	323.31	1491300000	1122	0.668676	-0.0810127	-0.449759	0.449996	-0.712121	-0.807877	0.737795	0.111151	0.350704	0.49836	0.631108	0.72042	0.402443	0.823272	0.900717	269
ACTR10	Q9NZ32	Q9NZ32	Actin-related protein 10		16.3156	16.6881	13.9483	15.6545	15.9595	15.2085	16.4898	16.0377	16.8918	18.009	15.9134	16.4569	17.6797	15.5787	16.5905	17.0526	5	5	5	18.5	18.5	18.5	46.306	0	26.075	2036000	21	0.172041	1.16612	1.55033	0.202714	1.07374	1.4298	0.695301	0.272232	0.411069	0.887759	0.0923822	0.147249	0.171459	-0.801504	-1.5528	3873
ACTR1A	P61163	P61163	Alpha-centractin		18.9942	18.9695	18.8398	18.3396	18.6125	18.7014	18.7191	18.7948	19.1772	18.4786	18.5863	18.8777	19.2889	16.534	19.0063	19.5545	13	13	10	55.3	55.3	39.4	42.613	0	221.76	31913000	170	0.979738	-0.00579405	-0.0264732	0.798936	-0.189825	-0.266282	0.633828	-0.0787807	-0.501587	0.80517	0.184031	0.257808	0.87871	0.111044	0.159234	1587
ACTR1B	P42025	P42025	Beta-centractin		16.3614	16.3573	16.0763	14.9693	16.1252	16.7027	15.5048	14.7865	16.3938	15.9993	16.4901	17.1083	17.0149	15.1891	14.3788	17.5196	5	2	2	27.9	12	12	42.293	0	6.2225	1115300	10	0.215918	0.556767	1.38305	0.920635	0.0844884	0.103899	0.770302	-0.161319	-0.305506	0.565842	0.472278	0.60741	0.781999	-0.245807	-0.289423	1265
ACTR2	P61160;P61160-2	P61160;P61160-2	Actin-related protein 2		21.0435	20.5253	20.235	19.863	19.9662	19.807	19.7593	19.922	20.5927	19.9107	19.8288	20.121	20.6464	19.5117	20.7691	20.7394	15	15	15	51	51	51	44.76	0	156.31	59099000	173	0.3542	-0.303391	-1.00386	0.999959	-2.09808e-05	-5.35172e-05	0.0720524	-0.553051	-2.18009	0.416661	-0.30337	-0.872142	0.121332	-0.55303	-1.80368	1586
ACTR3	P61158;Q9C0K3;Q9P1U1-2;Q9P1U1-3;Q9P1U1	P61158	Actin-related protein 3		21.7279	21.6334	21.6628	21.426	21.5672	21.4118	21.338	21.3211	21.9488	21.4422	21.4106	21.3477	22.0674	15.4062	22.1693	22.0663	20	20	20	62.2	62.2	62.2	47.371	0	235.82	117050000	198	0.640743	-0.0752192	-0.491186	0.505769	-1.18524	-0.707543	0.056332	-0.203009	-2.35938	0.533226	1.11002	0.660883	0.57894	0.982235	0.58647	1585
ACAA1	P09110;P09110-2	P09110;P09110-2	3-ketoacyl-CoA thiolase, peroxisomal		19.2758	18.8569	18.9084	18.7006	18.9755	18.551	18.4454	18.5434	18.69	18.6806	18.3514	18.4017	18.5384	14.565	19.4965	18.8883	13	13	11	46.2	46.2	42	44.292	0	71.543	16159000	79	0.0368236	-0.404459	-2.67412	0.381679	-1.06333	-0.94386	0.120651	-0.306559	-1.80775	0.578978	0.658866	0.586409	0.526611	0.756766	0.671979	732
ACAA2	P42765	P42765	3-ketoacyl-CoA thiolase, mitochondrial		19.1449	19.2042	19.0303	18.6222	18.7665	18.6252	18.6916	18.9888	19.2873	18.8578	18.7141	18.6713	19.1128	15.0816	19.3906	19.5937	19	19	18	78.3	78.3	69.8	41.924	0	221.45	34047000	149	0.562634	-0.117794	-0.612583	0.538971	-0.705714	-0.651318	0.179852	-0.232401	-1.51784	0.607341	0.58792	0.542006	0.676112	0.473313	0.43888	1278
ADA	P00813	P00813	Adenosine deaminase		18.2076	14.4954	18.026	16.9998	18.0999	17.9071	17.6924	18.0012	18.228	17.6804	17.5662	17.8662	18.2603	15.3472	18.2079	18.5702	6	6	6	23.4	23.4	23.4	40.764	0	32.022	6221100	30	0.337691	0.902999	1.04171	0.581284	0.664168	0.582752	0.291694	0.992955	1.15583	0.766264	0.238831	0.31108	0.68001	0.328787	0.433199	590
ADAM10	O14672;O14672-2	O14672;O14672-2	Disintegrin and metalloproteinase domain-containing protein 10		18.2995	18.4884	18.5016	18.2728	17.78	18.0029	17.981	17.9197	18.5576	18.4029	18.4125	18.5982	18.711	15.5151	18.0219	18.3498	12	12	12	25.1	25.1	25.1	84.141	0	73.886	16171000	108	0.240556	0.102199	1.30234	0.347815	-0.741103	-1.01832	0.000989173	-0.469667	-5.97121	0.290099	0.843302	1.16005	0.721704	0.271436	0.373378	134
ADAM9	Q13443-2;Q13443	Q13443-2;Q13443	Disintegrin and metalloproteinase domain-containing protein 9		17.4937	17.5331	17.1798	16.89	16.5232	16.6484	16.7709	16.8913	17.4072	16.8973	17.0394	16.9363	17.1193	15.3683	17.2475	17.2476	5	5	5	12.2	12.2	12.2	72.359	0	26.24	3904700	28	0.324476	-0.204103	-1.0731	0.316836	-0.528504	-1.09174	0.0158728	-0.565717	-3.32664	0.519771	0.324401	0.683548	0.939063	-0.0372131	-0.0797065	1996
ADAR	P55265-5;P55265;P55265-4	P55265-5;P55265;P55265-4	Double-stranded RNA-specific adenosine deaminase		19.9978	19.9027	19.6798	19.5631	19.3688	19.4393	19.5318	19.6259	19.9423	19.5022	19.5016	19.4025	19.7291	14.9051	20.1193	19.9385	26	26	3	42.6	42.6	3.8	103.64	0	108.48	45453000	158	0.251491	-0.198706	-1.26886	0.41196	-1.11285	-0.881509	0.0420791	-0.294426	-2.57451	0.496847	0.914143	0.723065	0.539958	0.818423	0.649683	1526
ADD1	P35611-2;P35611-6;P35611;P35611-3;P35611-4;P35611-5	P35611-2;P35611-6;P35611;P35611-3;P35611-4	Alpha-adducin		16.9847	17.238	16.935	17.479	16.7633	16.7892	16.3643	16.6027	16.7494	17.1298	17.4294	17.0219	15.4403	15.7252	17.3976	17.0539	4	4	4	10.1	10.1	10.1	69.984	0	9.7874	3388600	16	0.698745	-0.076551	-0.406115	0.181082	-0.754922	-1.51284	0.0158514	-0.529288	-3.32772	0.226129	0.678371	1.34864	0.66312	0.225634	0.457928	1193
ADH5	P11766	P11766	Alcohol dehydrogenase class-3		19.1375	19.3695	19.0268	18.7004	18.8519	18.9484	18.8857	18.9429	19.3012	18.606	18.7826	19.0791	19.6986	15.4006	19.4128	19.6585	10	10	10	44.4	44.4	44.4	39.724	0	119.76	20532000	76	0.596133	-0.116266	-0.559406	0.643257	-0.515896	-0.48742	0.3247	-0.151273	-1.07256	0.719277	0.399629	0.376816	0.740134	0.364622	0.347426	800
ADIRF	Q15847	Q15847	Adipogenesis regulatory factor		18.0894	18.0682	17.6107	16.8697	16.928	17.2046	17.1	17.5949	18.021	17.1865	17.3526	17.6483	18.1696	14.8794	17.6879	18.2703	2	2	2	71.1	71.1	71.1	7.8547	0	72.81	4251800	26	0.762188	-0.10743	-0.316717	0.648586	-0.407689	-0.479461	0.205191	-0.452643	-1.42082	0.727314	0.300259	0.365448	0.957716	-0.0449541	-0.0552721	2230
ADK	P55263;P55263-3;P55263-4;P55263-2	P55263;P55263-3;P55263-4;P55263-2	Adenosine kinase		18.9001	18.6577	18.2251	18.0048	18.6253	18.2284	18.1068	18.4726	18.7097	17.7967	17.9651	17.9603	19.0573	14.6948	18.5079	18.8268	8	8	8	29	29	29	40.545	0	64.116	11149000	63	0.283853	-0.338961	-1.17677	0.544539	-0.675224	-0.642109	0.718219	-0.0886517	-0.378317	0.760042	0.336263	0.319691	0.592637	0.586572	0.564872	1525
ADNP	Q9H2P0	Q9H2P0	Activity-dependent neuroprotector homeobox protein		17.2789	17.544	17.5946	17.367	16.1794	16.3839	16.0483	16.5785	17.5924	17.3535	17.4345	17.6116	17.3335	14.7129	17.2155	16.8608	11	11	10	15.2	15.2	14	123.56	0	62.418	6818000	57	0.611377	0.0518885	0.535784	0.189433	-0.915458	-1.47975	0.000162778	-1.14859	-8.32723	0.168185	0.967347	1.56688	0.722014	-0.233136	-0.372938	3562
ADPGK	Q9BRR6-2;Q9BRR6;Q9BRR6-3;Q9BRR6-4;Q9BRR6-6;Q9BRR6-5	Q9BRR6-2;Q9BRR6;Q9BRR6-3	ADP-dependent glucokinase		18.9861	18.7744	18.478	18.652	18.7225	18.7491	18.8116	18.3608	18.507	18.7475	18.7336	18.8638	19.0337	14.7627	19.2397	18.7731	11	11	11	42.3	42.3	42.3	53.96	0	103.75	16940000	96	0.94342	-0.00964117	-0.0739947	0.499724	-0.770315	-0.718039	0.690687	-0.0616317	-0.417721	0.503854	0.760674	0.710859	0.533221	0.708683	0.660892	3350
ADPRHL2	Q9NX46	Q9NX46	Poly(ADP-ribose) glycohydrolase ARH3		17.531	17.3584	17.7741	16.8271	17.2219	16.8418	17.1535	17.6476	17.3662	17.6493	17.4671	17.3574	14.7136	16.1978	17.4427	15.8032	4	4	4	19.3	19.3	19.3	38.946	0	14.893	3093600	29	0.694686	0.087328	0.411953	0.0673146	-1.33335	-2.22947	0.570029	-0.156473	-0.600684	0.0462851	1.42067	2.50387	0.0919054	1.17687	2.00408	3837
ADRM1	Q16186	Q16186	Proteasomal ubiquitin receptor ADRM1		17.5132	17.8323	19.0374	18.7334	19.0003	19.4271	19.1359	19.5667	18.4017	18.9665	19.1887	19.1277	18.66	15.9408	19.8534	17.4886	7	7	7	22.1	22.1	22.1	42.153	0	63.787	11435000	42	0.162636	0.642101	1.59135	0.758134	-0.29336	-0.322336	0.0399878	1.00344	2.61247	0.315516	0.935461	1.09499	0.175903	1.2968	1.53409	2237
ADSL	P30566;P30566-2	P30566;P30566-2	Adenylosuccinate lyase		18.4857	18.5466	18.0093	17.5885	18.0365	17.9728	17.968	18.0772	18.6715	17.5249	17.8162	18.2633	18.9719	14.8655	18.6102	18.9358	15	15	14	49.6	49.6	48.3	54.889	0	147.54	21295000	121	0.801634	-0.0885873	-0.262612	0.770646	-0.311665	-0.305032	0.547941	-0.143882	-0.636513	0.83541	0.223078	0.216985	0.871902	0.167783	0.168267	1122
ADSS	P30520	P30520	Adenylosuccinate synthetase isozyme 2		18.9208	18.9754	18.6387	18.1707	18.5811	18.3901	18.4251	18.557	18.814	18.055	18.2159	18.5928	19.0254	15.6395	19.1072	19.0392	8	8	8	25.4	25.4	25.4	50.097	0	44.817	15333000	75	0.348435	-0.256955	-1.01691	0.607516	-0.473595	-0.541735	0.360471	-0.188082	-0.989848	0.81208	0.21664	0.248438	0.750058	0.285513	0.333563	1118
AFAP1	Q8N556;Q8N556-2	Q8N556;Q8N556-2	Actin filament-associated protein 1		17.7813	17.4502	17.5257	16.3065	15.9017	17.1471	17.1552	16.794	17.8135	17.1408	17.2864	18.1163	18.3605	15.526	18.4198	16.1406	2	2	2	4.4	4.4	4.4	80.724	0	38.115	2529200	15	0.448443	0.32335	0.810791	0.856575	-0.154197	-0.188666	0.285719	-0.516445	-1.17174	0.564095	0.477547	0.610225	0.668422	-0.362248	-0.450132	2766
AFAP1L2	Q8N4X5;Q8N4X5-2;Q8N4X5-4;Q8N4X5-3	Q8N4X5;Q8N4X5-2;Q8N4X5-4	Actin filament-associated protein 1-like 2		19.051	18.97	18.7542	18.4304	18.1214	18.0777	17.9825	18.1643	18.9467	18.4089	18.5784	18.9454	18.5591	14.8121	18.7355	19.2018	9	9	9	18.9	18.9	18.9	91.299	0	47.046	12373000	61	0.68819	-0.0815587	-0.421331	0.377916	-0.97428	-0.95187	0.00253818	-0.714915	-4.96552	0.416437	0.892721	0.872587	0.80682	0.259365	0.255568	2764
AFG3L2	Q9Y4W6	Q9Y4W6	AFG3-like protein 2		19.5396	19.2361	19.1366	18.4504	18.37	18.2489	18.3265	18.4735	19.1444	18.4302	18.2736	18.3996	18.7181	14.9399	19.1561	18.8258	14	14	13	23.5	23.5	23.5	88.583	0	84.435	16951000	71	0.131468	-0.528736	-1.74571	0.291321	-1.18069	-1.15681	0.0201792	-0.735961	-3.13565	0.543926	0.651953	0.64312	0.670736	0.444727	0.44674	4226
AGFG1	P52594-2;P52594-3;P52594;P52594-4	P52594-2;P52594-3;P52594;P52594-4	Arf-GAP domain and FG repeat-containing protein 1		17.5765	17.7077	17.2041	17.3429	17.3054	17.4392	17.4093	17.6902	17.4702	17.3063	17.5599	17.5403	17.3524	14.3542	17.3241	17.4937	6	6	6	16.7	16.7	16.7	54.181	0	41.57	7936700	53	0.931636	0.0113721	0.0894494	0.323255	-0.826711	-1.07606	0.982423	0.00320721	0.0229654	0.31359	0.838083	1.09977	0.319199	0.829918	1.08593	1464
AGK	Q53H12;Q53H12-2	Q53H12	Acylglycerol kinase, mitochondrial		18.9325	19.5602	19.4101	19.4888	19.4198	19.3405	19.3434	19.1833	19.6743	19.8955	19.3109	18.9984	19.9002	13.9835	19.9476	19.6111	8	8	8	29.9	29.9	29.9	47.137	0	25.009	13293000	47	0.634741	0.121827	0.50021	0.526221	-0.987303	-0.672636	0.867396	-0.0261822	-0.174255	0.480328	1.10913	0.752307	0.535256	0.961121	0.657496	2341
AGO2	Q9UKV8-2;Q9UKV8	Q9UKV8-2;Q9UKV8	Protein argonaute-2		16.4263	15.7429	14.9067	16.5982	16.2015	16.3827	16.278	16.2771	16.4771	16.3229	16.0427	16.1266	16.388	14.2033	16.9448	15.1883	4	4	1	6.7	6.7	2.1	93.619	0	23.968	1785300	10	0.445616	0.323827	0.816118	0.754271	-0.237401	-0.3277	0.379599	0.366355	0.948281	0.401462	0.561228	0.902716	0.364218	0.603756	0.981571	4039
AGPAT9	Q53EU6	Q53EU6	Glycerol-3-phosphate acyltransferase 3		15.7757	16.2134	17.0185	15.5579	18.5942	18.1856	18.5963	18.4296	16.6475	17.577	17.6405	16.0154	15.2038	14.7617	17.3947	15.3343	4	4	4	12.7	12.7	12.7	48.705	0	5.1296	3074800	8	0.153109	0.828763	1.63527	0.510931	-0.467732	-0.698646	0.00047291	2.31007	6.85874	0.115511	1.2965	1.83917	0.00342461	2.7778	4.67191	2333
AGPS	O00116	O00116	Alkyldihydroxyacetonephosphate synthase, peroxisomal		20.2274	20.1089	19.6525	19.2908	19.3286	19.4485	19.4397	19.4801	20.1836	19.1825	19.2635	19.5311	19.932	15.8452	19.9651	19.8076	25	25	25	52.9	52.9	52.9	72.911	0	249.28	65267000	237	0.406049	-0.279697	-0.893399	0.403339	-0.932426	-0.898894	0.119553	-0.395664	-1.81434	0.553278	0.652729	0.627775	0.615973	0.536762	0.528727	47
AGR2	O95994;Q8TD06	O95994	Anterior gradient protein 2 homolog		20.6282	20.786	20.7695	21.112	20.985	20.9552	20.9652	20.8909	20.9065	21.3236	21.1956	21.1727	21.3957	16.7431	21.589	20.7768	11	11	11	61.7	61.7	61.7	19.979	0	188.29	113810000	195	0.0520126	0.325675	2.41789	0.564753	-0.697794	-0.609164	0.275637	0.125157	1.19925	0.405538	1.02347	0.894433	0.497916	0.822951	0.721195	566
AGRN	O00468-6;O00468-7;O00468-3;O00468-5;O00468-4;O00468;O00468-2	O00468-6;O00468-7;O00468-3;O00468-5;O00468-4;O00468;O00468-2	Agrin;Agrin N-terminal 110 kDa subunit;Agrin C-terminal 110 kDa subunit;Agrin C-terminal 90 kDa fragment;Agrin C-terminal 22 kDa fragment		18.2829	18.1426	18.0637	17.6507	16.9937	17.1145	16.8478	16.4983	18.0679	17.9094	17.903	18.1237	18.3481	14.8691	18.0082	18.4893	18	18	18	17.2	17.2	17.2	214.84	0	135.33	12644000	92	0.824781	-0.0339785	-0.231282	0.511873	-0.606287	-0.697029	0.000845494	-1.17139	-6.15206	0.530924	0.572309	0.664734	0.53979	-0.5651	-0.649961	89
AGTRAP	Q6RW13;Q6RW13-2	Q6RW13;Q6RW13-2	Type-1 angiotensin II receptor-associated protein		18.8648	15.7916	19.0145	18.6965	19.2836	18.5331	18.5777	18.6071	18.8312	18.7319	18.714	18.4677	19.1401	15.7684	16.8496	20.3591	2	2	2	24.5	24.5	24.5	17.419	0	22.601	6184800	17	0.471323	0.594356	0.768542	0.963172	-0.0625577	-0.0481332	0.436381	0.658528	0.833688	0.554682	0.656914	0.625485	0.522644	0.721085	0.678677	2515
AHCTF1	Q8WYP5;Q8WYP5-3;Q8WYP5-2	Q8WYP5;Q8WYP5-3;Q8WYP5-2	Protein ELYS		18.9323	19.1493	18.7179	18.3699	18.5536	18.369	18.1589	18.6528	19.2171	18.4287	18.3037	18.6292	19.305	15.2846	18.5546	18.8188	9	9	9	7.3	7.3	7.3	252.5	0	47.958	9022700	37	0.592887	-0.147719	-0.56448	0.421949	-0.801625	-0.861702	0.120787	-0.358795	-1.80693	0.511559	0.653906	0.697567	0.647952	0.44283	0.480406	2938
AHCY	P23526;P23526-2	P23526;P23526-2	Adenosylhomocysteinase		21.4175	21.0046	21.1715	21.1513	20.6148	21.3487	21.2234	21.0532	20.9673	21.1131	20.6139	21.4246	21.0798	14.9848	20.5195	20.6044	16	16	16	39.8	39.8	39.8	47.716	0	69.78	76471000	116	0.438809	-0.156505	-0.829045	0.239035	-1.8891	-1.3071	0.513322	-0.126209	-0.694545	0.277961	1.7326	1.19283	0.270201	1.7629	1.21445	1009
AHCYL1;AHCYL2	O43865;O43865-2;Q96HN2-4;Q96HN2-3;Q96HN2-2;Q96HN2	O43865;O43865-2;Q96HN2-4;Q96HN2-3;Q96HN2-2;Q96HN2	Putative adenosylhomocysteinase 2;Putative adenosylhomocysteinase 3		18.0444	18.4574	18.2037	18.696	18.6544	18.4026	18.291	18.1713	18.123	18.9412	18.5194	18.1645	19.2051	15.4016	18.094	19.1879	9	9	9	25.5	25.5	25.5	58.951	0	65.627	12134000	59	0.728257	0.0866737	0.364119	0.691112	-0.378226	-0.417108	0.872894	0.0294476	0.16695	0.629662	0.464899	0.507881	0.666936	0.407673	0.452313	294
AHNAK	Q09666;Q09666-2	Q09666	Neuroblast differentiation-associated protein AHNAK		22.6218	22.744	22.4873	22.3024	21.9347	22.1915	21.8537	22.5525	22.7966	22.4072	22.4126	22.4526	22.8114	16.2471	22.7455	23.0518	312	312	309	76	76	75.9	629.09	0	323.31	2395400000	3676	0.87641	-0.0216126	-0.162283	0.455114	-1.3249	-0.798317	0.0690879	-0.405762	-2.21058	0.462139	1.30329	0.785322	0.600729	0.919142	0.552248	1895
AHNAK2	Q8IVF2;Q8IVF2-3;Q8IVF2-2	Q8IVF2;Q8IVF2-3	Protein AHNAK2		20.9564	21.0054	20.8664	20.5334	20.7596	20.7554	20.838	21.0607	20.8311	20.5129	20.5012	20.698	21.0862	16.0569	20.9872	21.2176	132	132	130	50.2	50.2	49.6	616.62	0	323.31	300620000	997	0.173629	-0.204612	-1.54361	0.457996	-1.0034	-0.792969	0.922265	0.0130463	0.101758	0.550533	0.798788	0.632262	0.451622	1.01645	0.804831	2685
AHSA1	O95433-2;O95433	O95433-2;O95433	Activator of 90 kDa heat shock protein ATPase homolog 1		19.8051	19.8013	19.3338	18.9412	18.8894	18.8478	18.8686	18.8182	19.8321	18.9203	18.9502	19.0023	19.7232	15.1867	19.7282	19.7975	4	4	4	22.9	22.9	22.9	32.339	0	68.41	17403000	47	0.368271	-0.294118	-0.972693	0.485656	-0.861436	-0.742801	0.0258493	-0.614367	-2.94293	0.642649	0.567317	0.48833	0.835739	0.247069	0.216543	529
AIDA	Q96BJ3;Q96BJ3-2;Q96BJ3-3	Q96BJ3;Q96BJ3-2	Axin interactor, dorsalization-associated protein		17.7579	18.1057	17.701	17.5083	16.6887	16.8965	16.9172	16.9484	18.1958	17.5107	17.4739	17.823	18.056	13.8406	18.3238	18.1974	4	4	4	21.2	21.2	21.2	35.023	0	17.312	6093200	33	0.936341	-0.0173955	-0.0832765	0.567095	-0.663773	-0.605395	0.000595244	-0.905515	-6.57168	0.578947	0.646377	0.586459	0.83198	-0.241742	-0.221593	3062
AIFM1	O95831;O95831-3;O95831-4;O95831-2;O95831-5	O95831;O95831-3;O95831-4	Apoptosis-inducing factor 1, mitochondrial		21.0918	20.9113	20.8175	20.7225	20.8069	20.6424	20.6025	20.784	20.9275	20.5406	20.6801	20.4619	20.9111	16.6171	21.2974	20.8664	24	24	24	48.9	48.9	48.9	66.9	0	298.29	136660000	287	0.120504	-0.233263	-1.80863	0.418673	-0.962785	-0.868158	0.108139	-0.176813	-1.88674	0.535738	0.729522	0.656692	0.504484	0.785972	0.709768	558
AIFM2	Q9BRQ8-2;Q9BRQ8	Q9BRQ8-2;Q9BRQ8	Apoptosis-inducing factor 2		15.9031	16.5056	16.6036	16.2562	17.0038	16.517	16.8854	17.0273	16.3302	15.8883	16.3467	15.3757	17.1544	15.3305	16.4858	16.3819	2	2	2	9.2	9.2	9.2	36.52	0	10.46	1553600	8	0.276603	-0.331911	-1.19658	0.960645	0.0209906	0.0514401	0.0326222	0.541244	2.76535	0.454294	-0.352901	-0.799845	0.235882	0.520253	1.31706	3349
AIM1	Q9Y4K1;Q9Y4K1-2	Q9Y4K1	Absent in melanoma 1 protein		17.3558	17.4532	17.4463	17.2972	18.3629	18.2153	18.1777	18.5099	17.364	17.2319	17.1744	17.0132	17.9597	15.3734	18.3578	18.4254	17	17	17	15.6	15.6	15.6	188.67	0	72.813	12554000	73	0.0570632	-0.192252	-2.34994	0.852616	0.14097	0.193949	3.41646e-05	0.928294	10.9655	0.663898	-0.333222	-0.456782	0.322131	0.787323	1.07878	4221
AIMP1	Q12904;Q12904-2	Q12904;Q12904-2	Aminoacyl tRNA synthase complex-interacting multifunctional protein 1;Endothelial monocyte-activating polypeptide 2		19.9411	19.9999	19.6284	19.4483	19.6578	19.6546	19.7125	19.8321	20.1069	19.4991	19.3239	19.7509	19.9401	15.7489	20.1015	20.1545	10	10	10	53.5	53.5	53.5	34.352	0	49.624	41422000	122	0.707909	-0.0842147	-0.392991	0.506614	-0.768186	-0.706083	0.779312	-0.0401645	-0.293109	0.554633	0.683971	0.625564	0.525682	0.728021	0.673544	1923
AIMP2	Q13155;Q13155-2	Q13155;Q13155-2	Aminoacyl tRNA synthase complex-interacting multifunctional protein 2		20.0688	20.1968	19.4689	19.1994	19.4801	19.6215	19.6151	19.8505	20.2545	19.1289	19.2345	19.6899	19.9024	14.4635	20.1677	20.1707	7	7	7	35.6	35.6	35.6	35.348	0	111.73	33503000	89	0.67074	-0.156478	-0.446734	0.486293	-1.05738	-0.74167	0.72702	-0.0916629	-0.365864	0.551595	0.900905	0.630525	0.51831	0.965721	0.686031	1953
AIP	O00170	O00170	AH receptor-interacting protein		18.0744	18.2395	17.8199	17.8067	17.4961	17.5618	17.5924	17.5043	18.2106	17.7847	17.7301	17.7858	18.0922	15.2962	18.3964	18.2115	12	12	11	49.4	49.4	40.9	37.636	0	53.395	15144000	109	0.509685	-0.107333	-0.700789	0.538004	-0.48602	-0.652924	0.00594605	-0.446458	-4.15975	0.629551	0.378687	0.508049	0.95895	0.0395625	0.0536569	55
AK1	P00568	P00568	Adenylate kinase isoenzyme 1		17.386	17.666	17.4596	17.1146	17.2976	16.8221	14.9045	16.8977	17.998	17.2117	17.2283	17.3632	17.6765	16.01	17.9204	18.248	6	6	5	47.9	47.9	40.7	21.635	0	19.326	5914500	34	0.847527	0.0437355	0.200749	0.914633	0.0571671	0.111794	0.141738	-0.92607	-1.69127	0.980675	-0.0134315	-0.0252488	0.227594	-0.983237	-1.34382	588
AK2	P54819-2;P54819;P54819-6;P54819-3;P54819-4;P54819-5	P54819-2;P54819;P54819-6;P54819-3;P54819-4;P54819-5	Adenylate kinase 2, mitochondrial;Adenylate kinase 2, mitochondrial, N-terminally processed		20.8193	20.894	20.6145	20.379	20.5076	20.6504	20.5467	20.7938	20.6731	20.2774	20.3742	20.3475	20.6702	14.7862	20.289	20.7257	14	14	14	69	69	69	25.614	0	100.63	93402000	178	0.124449	-0.258625	-1.78536	0.324159	-1.55894	-1.07387	0.706915	-0.0520692	-0.394411	0.404306	1.30032	0.896929	0.338299	1.50688	1.04029	1510
AK3	Q9UIJ7;Q9UIJ7-2;Q9UIJ7-3	Q9UIJ7;Q9UIJ7-2;Q9UIJ7-3	GTP:AMP phosphotransferase AK3, mitochondrial		18.4368	18.1428	17.1072	17.3545	16.9384	16.3569	16.7729	16.9092	16.2817	17.0379	16.8364	16.5272	15.5346	14.6927	16.5767	17.5212	5	5	5	25.1	25.1	25.1	25.565	0	26.222	3705800	25	0.0224572	-1.08953	-3.0519	0.0513416	-1.679	-2.42743	0.0251883	-1.01597	-2.96289	0.390964	0.589465	0.924351	0.333076	0.663027	1.05256	4003
AK6	Q9Y3D8;Q9Y3D8-2	Q9Y3D8;Q9Y3D8-2	Adenylate kinase isoenzyme 6		16.396	15.7345	15.863	16.4083	16.2928	16.7504	16.4505	15.3224	15.0672	16.5328	16.5203	17.4979	15.9145	16.1238	15.6038	15.4995	3	3	3	19.8	19.8	19.8	20.061	0.0045783	1.5608	1442000	8	0.58781	0.304087	0.572449	0.21448	-0.315056	-1.38801	0.780651	0.103559	0.291271	0.279742	0.619143	1.18795	0.264803	0.418615	1.2298	4197
AKAP1	Q92667-2;Q92667	Q92667-2;Q92667	A-kinase anchor protein 1, mitochondrial		16.894	15.5397	16.7582	16.8218	16.5677	16.0233	16.3596	16.2008	16.4831	16.7259	16.8994	16.6643	17.9908	15.2689	18.3568	18.3707	4	4	4	13.2	13.2	13.2	62.921	0	33.513	2407900	22	0.590285	0.189723	0.568559	0.268318	0.993343	1.21977	0.552403	-0.215583	-0.629204	0.326758	-0.80362	-1.06761	0.161256	-1.20893	-1.59756	2968
AKAP12	Q02952;Q02952-3;Q02952-2	Q02952;Q02952-3;Q02952-2	A-kinase anchor protein 12		17.8981	17.8177	18.3205	18.204	19.2252	19.4865	19.3388	19.6902	18.4271	18.6117	18.442	18.5854	18.1653	15.1383	18.751	18.8308	43	43	43	38.7	38.7	38.7	191.48	0	323.31	61870000	285	0.0123851	0.456514	3.52884	0.714195	-0.338699	-0.384033	0.000121175	1.37513	8.77783	0.398491	0.795214	0.908794	0.0992366	1.71383	1.94871	1824
AKAP13	Q12802-4;Q12802;Q12802-2	Q12802-4;Q12802;Q12802-2	A-kinase anchor protein 13		17.5983	17.421	16.868	16.7443	16.9534	17.0032	17.5276	17.0474	17.2781	16.5155	16.8364	16.9492	17.286	14.6847	16.9509	17.0874	8	8	8	5.7	5.7	5.7	305.28	0	39.471	4474600	38	0.351837	-0.263097	-1.00919	0.348063	-0.655637	-1.01776	0.922573	-0.0250063	-0.101352	0.555995	0.39254	0.623347	0.351253	0.63063	1.01051	1916
AKAP2	Q9Y2D5;Q9Y2D5-5;Q9Y2D5-7;Q9Y2D5-6;Q9Y2D5-4	Q9Y2D5;Q9Y2D5-5;Q9Y2D5-7;Q9Y2D5-6;Q9Y2D5-4	A-kinase anchor protein 2		16.0263	16.419	16.5027	15.9855	16.6791	16.4074	16.1809	16.7121	16.1868	16.0557	15.5763	14.4837	15.4807	14.21	15.8652	15.3274	3	3	3	6.1	6.1	6.1	94.659	0	8.4751	1612600	12	0.158921	-0.657775	-1.60818	0.0370844	-1.01255	-2.66883	0.201372	0.261496	1.43471	0.524652	0.354777	0.675282	0.0148277	1.27405	3.38164	4134
AKAP8	O43823	O43823	A-kinase anchor protein 8		16.4531	16.9957	16.7012	17.5352	17.1546	17.1154	17.1871	17.0956	17.5066	17.4744	17.7457	17.4347	15.3749	14.8169	17.6163	17.8601	5	5	5	13.2	13.2	13.2	76.107	0	15.404	3819300	22	0.043663	0.619082	2.54706	0.555159	-0.50422	-0.624708	0.389045	0.216908	0.928353	0.1979	1.1233	1.44755	0.386939	0.721128	0.932763	287
AKAP8L	Q9ULX6-2;Q9ULX6	Q9ULX6-2;Q9ULX6	A-kinase anchor protein 8-like		18.6957	16.236	15.0891	16.5801	15.6303	18.4575	15.2538	15.4429	15.7617	18.4027	18.065	18.2144	18.8799	15.7322	15.4535	15.3902	2	2	2	4.8	4.8	4.8	65.22	0	8.7079	4180500	9	0.362637	0.960726	0.985056	0.808352	-0.286266	-0.25349	0.685528	-0.454084	-0.425185	0.278106	1.24699	1.19244	0.887069	-0.167818	-0.148161	4061
AKR1A1	P14550	P14550	Alcohol dehydrogenase [NADP(+)]		19.8948	20.1556	19.6639	19.5992	19.5563	19.4164	19.3374	19.7719	20.0513	19.6502	19.4524	19.8142	20.1425	13.6807	21.1974	19.4423	11	11	11	47.4	47.4	47.4	36.573	0	99.611	35375000	77	0.646316	-0.0863976	-0.482847	0.499714	-1.21266	-0.718058	0.0993956	-0.307887	-1.94755	0.529646	1.12626	0.666878	0.610982	0.904775	0.536392	845
AKR1B1	P15121	P15121	Aldose reductase		18.631	18.4915	18.1584	18.237	18.2067	18.4983	18.2776	17.9945	18.7907	18.3301	18.252	18.5957	18.635	14.6989	18.2692	18.4884	8	8	8	46.8	46.8	46.8	35.853	0	32.992	14555000	81	0.521564	0.112653	0.680505	0.402294	-0.856591	-0.90102	0.405722	-0.135216	-0.89406	0.348089	0.969244	1.0177	0.476414	0.721375	0.759337	858
AKR7A2	O43488;Q8NHP1	O43488	Aflatoxin B1 aldehyde reductase member 2		19.5676	19.5906	19.3724	19.0074	19.1036	18.7667	18.6601	18.6371	19.714	18.9121	18.9562	19.054	19.635	14.308	19.9336	19.8699	7	7	7	36.5	36.5	36.5	39.589	0	61.627	14931000	64	0.366551	-0.225412	-0.976452	0.519069	-0.947874	-0.68474	0.0139073	-0.59261	-3.43374	0.621936	0.722462	0.519616	0.805703	0.355263	0.257084	249
AKT2	P31751;P31751-2	P31751;P31751-2	RAC-beta serine/threonine-protein kinase		20.7547	20.2703	19.743	19.6923	19.2562	19.3679	19.3605	19.2593	20.4573	19.8892	19.9068	20.0497	20.1752	14.4064	20.2212	19.8763	14	14	11	35.8	35.8	26.4	55.768	0	190.2	37052000	135	0.893964	-0.0393286	-0.139045	0.355818	-1.4453	-1.00022	0.0188008	-0.804112	-3.1915	0.363261	1.40597	0.983679	0.668219	0.641191	0.450429	1138
ALCAM	Q13740-2;Q13740;Q13740-4;Q13740-3	Q13740-2;Q13740	CD166 antigen		17.9871	18.2898	18.0409	18.0987	18.0215	17.8122	17.8111	17.5891	18.2716	18.022	17.9467	17.8697	18.5168	14.9954	18.752	18.2674	12	12	12	32.5	32.5	32.5	63.664	0	82.699	16759000	112	0.509358	-0.0766211	-0.701351	0.614391	-0.471222	-0.531153	0.0363961	-0.295652	-2.68288	0.672692	0.394601	0.443876	0.849982	0.17557	0.197467	2031
ALDH18A1	P54886;P54886-2	P54886;P54886-2	Delta-1-pyrroline-5-carboxylate synthase;Glutamate 5-kinase;Gamma-glutamyl phosphate reductase		20.1539	20.1689	19.7873	19.3572	19.5033	19.3809	19.5343	19.7267	20.0706	19.2432	19.3563	19.5469	19.796	14.484	19.8356	19.6243	28	28	28	49.9	49.9	49.9	87.301	0	314.13	73274000	259	0.282738	-0.312569	-1.17979	0.323582	-1.43184	-1.07526	0.156924	-0.330519	-1.61738	0.432442	1.11927	0.841267	0.435956	1.10132	0.834504	1511
ALDH1A3	P47895	P47895	Aldehyde dehydrogenase family 1 member A3		18.9995	18.7961	18.4609	18.0342	18.0602	18.2736	18.1985	18.3569	18.8314	18.1184	18.0931	18.1562	18.9204	15.0501	18.7113	18.9623	10	10	9	28.1	28.1	26	56.108	0	44.104	11274000	66	0.360769	-0.272927	-0.989187	0.524012	-0.661666	-0.676363	0.162776	-0.35038	-1.59072	0.702942	0.388739	0.400095	0.756092	0.311286	0.32517	1330
ALDH1B1	P30837	P30837	Aldehyde dehydrogenase X, mitochondrial		19.6488	19.5342	19.3427	18.9404	18.9365	18.8756	18.7233	19.0094	19.4041	18.8068	18.8351	18.94	19.3852	15.0408	19.6608	19.353	21	21	21	54.5	54.5	54.5	57.206	0	236.9	44974000	184	0.126176	-0.370045	-1.77541	0.403152	-1.00662	-0.899275	0.0281338	-0.48033	-2.87793	0.589494	0.636575	0.569801	0.65222	0.526291	0.474054	1128
ALDH3A2	P51648;P51648-2	P51648;P51648-2	Fatty aldehyde dehydrogenase		19.5811	19.1217	18.5693	18.0971	17.7316	18.0113	17.8752	17.9742	19.5041	18.2775	18.0764	18.4713	18.7741	14.1141	19.1884	18.8158	7	7	7	23.1	23.1	23.1	54.847	0	33.902	13062000	67	0.58706	-0.259965	-0.57363	0.40479	-1.11916	-0.895949	0.0285004	-0.944218	-2.86803	0.516788	0.859197	0.688623	0.889613	0.174945	0.144797	1439
ALDH4A1	P30038;P30038-3;P30038-2	P30038;P30038-3;P30038-2	Delta-1-pyrroline-5-carboxylate dehydrogenase, mitochondrial		19.0731	19.0285	19.1391	18.7825	18.6752	18.3357	18.4023	18.6622	19.066	18.7911	18.6101	18.8123	18.9056	14.2096	18.7781	18.9245	8	8	8	20.4	20.4	20.4	61.719	0	87.805	13989000	76	0.177925	-0.185904	-1.52573	0.307837	-1.30133	-1.11417	0.00597381	-0.486938	-4.15557	0.376899	1.11543	0.954048	0.511977	0.814394	0.696851	1098
ALDH7A1	P49419-2;P49419;P49419-4	P49419-2;P49419;P49419-4	Alpha-aminoadipic semialdehyde dehydrogenase		19.0319	18.9727	18.5081	18.8708	18.4151	18.4636	18.2386	18.2865	18.769	18.6655	18.5593	18.7041	19.226	15.5634	18.8768	18.7616	19	19	19	47.6	47.6	47.6	55.366	0	114.71	22221000	98	0.220571	-0.171394	-1.36719	0.42405	-0.738897	-0.85758	0.0085302	-0.494892	-3.84289	0.531375	0.567502	0.663979	0.784995	0.244005	0.285317	1368
ALDH9A1	P49189;P49189-3;P49189-2	P49189;P49189-3;P49189-2	4-trimethylaminobutyraldehyde dehydrogenase		18.6374	18.4842	18.0848	17.8211	17.9972	17.8785	17.9168	17.8223	18.5945	17.798	17.8418	18.1019	18.5454	14.767	18.4246	18.6138	13	13	13	28.1	28.1	28.1	53.801	0	50.339	20074000	103	0.532492	-0.172804	-0.66211	0.511565	-0.66915	-0.697558	0.112067	-0.353166	-1.86101	0.623155	0.496345	0.517758	0.748648	0.315984	0.335528	1358
ALDOA	P04075;P04075-2	P04075;P04075-2	Fructose-bisphosphate aldolase A		23.0237	23.1741	23.1768	22.9072	23.196	23.0964	22.9998	23.1903	23.1546	22.9678	22.9392	23.0044	23.3305	21.8262	23.1988	23.702	28	28	26	85.2	85.2	75.5	39.42	0	323.31	908250000	548	0.529661	-0.0539184	-0.666853	0.897014	-0.0560679	-0.135017	0.553058	0.0501904	0.628134	0.996015	0.00214958	0.00520582	0.805433	0.106258	0.25745	616
ALDOC	P09972	P09972	Fructose-bisphosphate aldolase C		22.3711	22.311	22.1454	21.7964	21.8838	21.9901	21.7708	21.8821	22.3883	21.8792	22.2622	22.0254	22.9093	15.2905	22.6632	22.9894	7	5	5	29.1	19.5	19.5	39.455	0	201.81	102960000	80	0.923874	-0.0171962	-0.0996425	0.552543	-1.19286	-0.628976	0.091322	-0.274276	-2.00867	0.557925	1.17567	0.62021	0.644645	0.918586	0.485343	755
ALG1	Q9BT22;Q9BT22-2;Q6GMV1	Q9BT22;Q9BT22-2	Chitobiosyldiphosphodolichol beta-mannosyltransferase		18.5426	18.1622	17.6995	17.1024	16.9795	17.1197	17.0275	17.149	18.5131	16.9547	17.5371	17.824	18.1754	15.8569	18.0618	18.1483	4	4	4	12.7	12.7	12.7	52.518	0	54.328	5382200	32	0.718575	-0.169462	-0.377812	0.64283	-0.316082	-0.488059	0.0416648	-0.807774	-2.58187	0.830096	0.14662	0.224126	0.421321	-0.491692	-0.862937	3372
ALG3	Q92685;Q92685-2	Q92685;Q92685-2	Dol-P-Man:Man(5)GlcNAc(2)-PP-Dol alpha-1,3-mannosyltransferase		15.2092	15.8666	16.3595	16.0065	14.9349	14.857	15.1023	15.4708	16.189	15.9591	16.0976	15.8751	15.8224	15.3752	15.9637	15.996	2	2	2	5	5	5	50.126	0	6.6447	747230	6	0.523322	0.169769	0.677529	0.807917	-0.0711226	-0.25408	0.0319517	-0.769211	-2.78107	0.181285	0.240892	1.51202	0.01236	-0.698088	-3.53052	2970
ALG5	Q9Y673;Q9Y673-2	Q9Y673;Q9Y673-2	Dolichyl-phosphate beta-glucosyltransferase		18.3326	18.2616	17.113	17.2265	17.1615	17.342	17.1289	17.374	17.6899	16.5832	17.4272	16.8915	17.0547	14.8106	16.849	15.3466	4	4	4	21.6	21.6	21.6	36.946	0	17.586	3877700	28	0.20507	-0.585468	-1.42126	0.0368229	-1.71819	-2.67414	0.197415	-0.481847	-1.44936	0.111569	1.13272	1.86422	0.0681563	1.23634	2.22044	4266
ALPPL2;ALPP	P10696;P05187;P09923	P10696;P05187	Alkaline phosphatase, placental-like;Alkaline phosphatase, placental type		17.714	18.0576	17.7415	17.8071	17.0629	17.7313	17.3931	16.0698	18.3463	17.6472	17.7953	17.5813	17.8883	13.8765	18.2412	18.8878	7	7	7	20.3	20.3	20.3	57.376	0	19.659	7528200	43	0.950084	0.0124407	0.0652642	0.612962	-0.606623	-0.533348	0.0819342	-0.765783	-2.08703	0.609099	0.619064	0.539293	0.897972	-0.15916	-0.133752	775
ALS2	Q96Q42	Q96Q42	Alsin		15.2991	16.1282	15.864	16.207	15.4631	17.3124	17.376	17.0936	15.7093	16.9657	17.1959	17.4264	15.6621	15.4496	17.4679	15.6838	2	2	2	1.8	1.8	1.8	183.63	0	4.5988	1535900	7	0.0716932	0.949747	2.18372	0.722153	0.191287	0.372742	0.108879	0.936721	1.88183	0.257851	0.75846	1.24998	0.297343	0.745434	1.14103	3221
ALYREF	Q86V81	Q86V81	THO complex subunit 4		20.623	21.1773	20.7132	20.9419	21.405	21.0852	21.1242	21.0414	20.4551	21.1475	21.0536	20.6709	21.005	14.3762	21.2874	20.8605	7	7	7	46.7	46.7	46.7	26.888	0	154.25	66141000	132	0.880498	-0.0320735	-0.156863	0.410626	-1.48159	-0.884181	0.0904363	0.300078	2.01571	0.421108	1.44951	0.863356	0.327884	1.78166	1.06491	2642
ANAPC7	Q9UJX3-2;Q9UJX3	Q9UJX3-2;Q9UJX3	Anaphase-promoting complex subunit 7		17.891	17.9213	17.62	17.1119	16.1185	15.9447	15.933	16.459	17.9985	17.084	17.1589	17.7052	17.068	14.4915	16.8218	16.1558	4	4	4	15.3	15.3	15.3	60.002	0	66.486	2967400	25	0.623419	-0.149405	-0.517357	0.0489907	-1.50178	-2.46193	0.00049663	-1.52224	-6.79686	0.0721799	1.35237	2.17881	0.973607	-0.0204618	-0.0344872	4017
ANKFY1	Q9P2R3;Q9P2R3-2;Q9P2R3-4	Q9P2R3;Q9P2R3-2;Q9P2R3-4	Rabankyrin-5		15.354	19.5789	18.8557	18.4564	18.4516	17.9815	18.0583	18.4494	19.5772	18.7625	18.365	19.0221	19.0303	14.6778	19.997	19.1772	6	6	6	8.7	8.7	8.7	128.4	0	60.686	8755200	24	0.402191	0.870448	0.901231	0.919897	0.159325	0.10487	0.859295	0.173977	0.185039	0.583161	0.711123	0.579782	0.990704	0.0146515	0.0121443	3921
ANKRD17;ANKHD1	O75179-6;O75179-7;Q8IWZ3;Q8IWZ3-4;O75179-2;O75179;Q8IWZ3-6;Q8IWZ3-5;Q8IWZ3-3;Q8IWZ3-2;O75179-5;O75179-3;O75179-4	O75179-6;O75179-7;Q8IWZ3;Q8IWZ3-4;O75179-2;O75179;Q8IWZ3-6	Ankyrin repeat domain-containing protein 17;Ankyrin repeat and KH domain-containing protein 1		17.3255	17.5622	16.7289	16.6986	16.4542	16.6198	16.6127	17.0789	17.6904	16.4834	16.9184	17.1512	17.3178	15.7169	17.3764	17.3629	3	3	3	2.5	2.5	2.5	246.75	0	10.579	2927800	30	0.958488	-0.0179949	-0.0542626	0.779819	-0.135312	-0.292413	0.179249	-0.387422	-1.5203	0.815104	0.117317	0.244347	0.579626	-0.25211	-0.58538	366
ANLN	Q9NQW6-2;Q9NQW6	Q9NQW6-2;Q9NQW6	Actin-binding protein anillin		15.4259	16.1025	16.577	16.6	15.3903	15.4061	15.4467	15.2108	16.2174	16.3795	16.1022	16.1728	15.4418	14.3521	15.9882	16.5769	2	2	2	3.9	3.9	3.9	120.01	0	20.577	1290100	15	0.887231	0.0416315	0.147948	0.325068	-0.586616	-1.07167	0.0272567	-0.812881	-2.90218	0.235729	0.628247	1.31754	0.651395	-0.226265	-0.47528	3723
ANO6	Q4KMQ2-3;Q4KMQ2;Q4KMQ2-4;Q4KMQ2-2	Q4KMQ2-3;Q4KMQ2;Q4KMQ2-4;Q4KMQ2-2	Anoctamin-6		19.3855	18.6888	18.4112	18.2223	18.1612	18.0974	17.9519	18.3014	18.7136	18.0153	18.1531	18.1363	18.8259	15.4907	18.8413	18.6916	7	7	6	9.9	9.9	8.9	103.96	0	35.212	12335000	46	0.207335	-0.422321	-1.41313	0.439418	-0.714521	-0.827882	0.0837111	-0.548927	-2.07152	0.739596	0.292199	0.34818	0.84805	0.165593	0.200049	2324
ANP32A	P39687;O95626;O43423	P39687	Acidic leucine-rich nuclear phosphoprotein 32 family member A		21.9348	22.078	21.7219	21.4838	21.7691	21.2861	21.3234	21.6828	21.9403	21.4418	21.3866	21.1886	22.3458	22.4576	21.9008	22.0709	11	11	10	45.4	45.4	45.4	28.585	0	231.65	89176000	90	0.176287	-0.31532	-1.5325	0.0756569	0.38914	2.14471	0.156633	-0.289283	-1.61873	0.0136289	-0.704459	-3.45025	0.00860608	-0.678423	-3.83528	1235
ANP32B	Q92688-2;Q92688	Q92688-2;Q92688	Acidic leucine-rich nuclear phosphoprotein 32 family member B		20.2183	20.1999	20.2455	20.3788	20.4065	20.6792	20.3873	20.5311	20.5795	20.436	20.5524	20.2934	20.1444	16.0936	20.2588	20.3663	9	8	8	50.8	50.8	50.8	22.276	0	72.981	42098000	82	0.0371524	0.204726	2.66746	0.354924	-1.04483	-1.00223	0.0222794	0.240405	3.05809	0.27639	1.24956	1.19717	0.26432	1.28524	1.23119	2971
ANP32E	Q9BTT0-3;Q9BTT0	Q9BTT0-3;Q9BTT0	Acidic leucine-rich nuclear phosphoprotein 32 family member E		20.8051	20.6676	20.1144	19.808	19.9985	20.0276	19.9868	20.1841	20.7917	19.8629	19.9141	20.3054	20.4204	15.311	20.4719	20.469	5	5	5	20.9	20.9	20.9	25.125	0	61.573	31195000	52	0.696188	-0.130262	-0.409792	0.401095	-1.18071	-0.903465	0.255767	-0.299551	-1.25612	0.451105	1.05045	0.805799	0.518976	0.881164	0.684899	3384
ANPEP	P15144	P15144	Aminopeptidase N		22.4577	22.3953	22.189	22.1203	21.7952	21.9102	21.8891	21.7072	22.2675	21.9064	22.0154	21.9223	22.1175	15.7765	22.6152	22.2475	35	35	35	41.6	41.6	41.6	109.54	0	323.31	241430000	451	0.0642704	-0.26269	-2.26314	0.36734	-1.6014	-0.974727	0.00248053	-0.465175	-4.98853	0.446331	1.33871	0.814768	0.514726	1.13623	0.692144	859
ANXA1	P04083	P04083	Annexin A1		21.5985	21.4826	21.1513	20.8509	21.3686	21.4377	21.4521	21.5857	21.6818	20.9277	21.0415	21.3533	21.5909	15.1734	21.5858	21.6916	19	19	19	65	65	65	38.714	0	323.31	125430000	210	0.936902	-0.0197535	-0.0825398	0.466474	-1.2604	-0.777373	0.318867	0.190183	1.08675	0.473184	1.24065	0.765169	0.40318	1.45058	0.899216	618
ANXA11	P50995-2;P50995	P50995-2;P50995	Annexin A11		20.546	20.4517	19.979	19.7266	19.6592	19.5667	19.4815	19.8329	20.583	19.6721	19.7774	20.0617	20.1898	14.2991	20.3903	20.6861	16	16	16	40	40	40	51.242	0	111.95	45620000	161	0.60826	-0.152289	-0.540586	0.437975	-1.28449	-0.830637	0.041031	-0.540735	-2.59328	0.491994	1.1322	0.731587	0.645391	0.743756	0.484228	1423
ANXA2;ANXA2P2	P07355;P07355-2;A6NMY6	P07355;P07355-2;A6NMY6	Annexin A2;Putative annexin A2-like protein		24.9765	25.0441	24.8411	24.4848	24.4622	24.3785	24.4178	24.6154	24.9901	24.4733	24.5818	24.6189	24.9149	20.0143	25.0533	25.1897	32	32	32	71.4	71.4	71.4	38.604	0	323.31	2840000000	740	0.348485	-0.17061	-1.0168	0.441636	-1.04357	-0.823658	0.0343248	-0.368136	-2.72695	0.5162	0.872956	0.689626	0.611728	0.67543	0.535243	685
ANXA4	P09525;P09525-2	P09525;P09525-2	Annexin A4		21.2578	20.9566	20.9062	20.2831	20.4344	20.452	20.4025	20.536	21.1983	20.4578	20.3957	20.754	20.9502	18.4769	21.0235	21.1436	20	20	20	56.1	56.1	56.1	35.882	0	323.31	104850000	241	0.605869	-0.149446	-0.54428	0.526853	-0.45238	-0.671572	0.104592	-0.394682	-1.9108	0.665862	0.302934	0.453893	0.93136	0.0576973	0.0898112	744
ANXA5	P08758	P08758	Annexin A5		22.0082	22.1453	21.4203	21.5948	21.8668	21.8605	21.8184	21.4256	21.9222	21.6528	21.1275	21.3757	21.8628	16.1336	21.9392	21.8786	18	18	18	58.8	58.8	58.8	35.936	0	323.31	140680000	244	0.302988	-0.272622	-1.12649	0.391564	-1.33862	-0.923101	0.81409	-0.049355	-0.245718	0.490047	1.066	0.735021	0.406324	1.28927	0.892843	726
ANXA6	P08133;P08133-2	P08133;P08133-2	Annexin A6		17.7697	17.5018	16.9377	16.6673	15.9711	16.4926	16.2984	16.3849	17.6883	16.416	16.6167	17.1971	17.7986	15.0609	17.3015	17.646	10	10	10	23.9	23.9	23.9	75.872	0	45.669	8130800	54	0.555245	-0.239568	-0.624568	0.710591	-0.26735	-0.389164	0.0150387	-0.932356	-3.3702	0.969669	0.027782	0.0396359	0.344785	-0.665006	-1.02526	705
ANXA7	P20073-2;P20073	P20073-2;P20073	Annexin A7		19.7379	19.5374	19.6121	19.3996	19.4979	19.3325	19.3199	19.2714	19.4373	19.4091	19.1994	19.3638	19.8382	15.9676	20.2383	20.2971	10	10	10	29.8	29.8	29.8	50.315	0	66.896	40863000	125	0.0478837	-0.219396	-2.47879	0.658471	-0.486452	-0.464789	0.0459405	-0.216345	-2.5094	0.806931	0.267057	0.255417	0.804747	0.270108	0.258382	950
AP1B1	Q10567-4;Q10567-3	Q10567-4;Q10567-3	AP-1 complex subunit beta-1		17.8924	16.2773	18.3326	17.9724	17.9931	18.1262	17.9899	18.4381	16.9545	18.0225	18.142	18.1228	17.8557	15.3951	17.8641	16.4493	18	5	1	20.8	7.3	1.4	101.35	0	13.922	6792400	31	0.73446	0.191773	0.355386	0.371727	-0.727605	-0.965183	0.311792	0.518159	1.10424	0.215645	0.919378	1.38398	0.0865753	1.24576	2.04721	1903
AP1G1	O43747;O43747-2	O43747;O43747-2	AP-1 complex subunit gamma-1		19.6406	19.6939	18.8964	18.4928	18.8074	18.8131	18.7681	19.0519	19.7161	18.4971	18.573	18.7259	19.3538	15.4216	19.6575	19.2681	10	10	10	15.6	15.6	15.6	91.35	0	28.202	14968000	71	0.485381	-0.302892	-0.74329	0.497394	-0.755687	-0.722108	0.325874	-0.320799	-1.06973	0.67963	0.452795	0.433753	0.680863	0.434888	0.431959	275
AP1M1	Q9BXS5;Q9BXS5-2;Q9Y6Q5;Q9Y6Q5-2	Q9BXS5;Q9BXS5-2	AP-1 complex subunit mu-1		18.8711	18.77	18.3119	18.311	18.3111	18.4614	18.3975	18.5006	18.7649	18.0421	18.2803	18.3448	18.4488	14.8023	18.4329	18.172	12	12	11	41.6	41.6	39.2	48.586	0	50.112	19890000	91	0.363108	-0.207951	-0.984017	0.26753	-1.10201	-1.22201	0.372811	-0.148345	-0.96284	0.359933	0.894057	0.991043	0.32536	0.953663	1.07097	3456
AP2A1	O95782-2;O95782	O95782-2;O95782	AP-2 complex subunit alpha-1		16.3962	18.1446	18.3482	18.7863	18.2382	18.638	18.1655	18.0984	18.3713	18.749	18.7346	18.4166	18.4533	15.1645	18.6062	18.3236	22	14	14	28.9	18.3	18.3	105.36	0	34.18	17260000	72	0.27024	0.649055	1.21434	0.783011	-0.281927	-0.288035	0.521967	0.366197	0.679822	0.306095	0.930982	1.11858	0.467107	0.648124	0.776217	552
AP2A2	O94973	O94973	AP-2 complex subunit alpha-2		20.2515	20.3352	19.9496	19.5388	19.552	19.4912	19.4754	19.5416	20.2606	19.4248	19.5177	19.6732	19.9281	15.2483	19.9202	19.8591	33	33	1	48.3	48.3	1.4	103.96	0	317.91	97596000	340	0.293107	-0.299693	-1.1521	0.3188	-1.27983	-1.08691	0.031955	-0.50371	-2.78099	0.437488	0.980142	0.831568	0.529635	0.776124	0.666896	483
AP2B1	P63010-2;P63010;P63010-3	P63010-2;P63010;P63010-3	AP-2 complex subunit beta		20.1408	19.9981	19.6276	19.3674	19.3205	19.1886	19.1971	19.4485	19.9492	19.195	19.2943	19.6368	19.6991	14.4892	19.7274	19.749	24	24	11	31.2	31.2	18.2	105.69	0	179.56	59158000	189	0.323127	-0.264674	-1.07637	0.340472	-1.36732	-1.03523	0.0376665	-0.494821	-2.65716	0.435608	1.10264	0.835172	0.530291	0.872498	0.665795	1689
AP2M1	Q96CW1-2;Q96CW1	Q96CW1-2;Q96CW1	AP-2 complex subunit mu		19.2668	19.8379	19.5544	19.3906	19.2048	19.1379	18.9709	19.3858	19.7072	19.2615	19.1567	19.0268	19.4488	15.6066	19.1977	18.9273	16	16	15	47.8	47.8	40.9	49.389	0	70.873	38761000	116	0.287992	-0.224406	-1.16565	0.229844	-1.21736	-1.33647	0.0658507	-0.337586	-2.24546	0.319254	0.992951	1.0858	0.369294	0.879771	0.970464	3086
AP2S1	P53680;P53680-2	P53680;P53680-2	AP-2 complex subunit sigma		16.094	15.0319	17.599	17.655	17.2637	17.3572	17.3491	17.4467	15.5233	17.5688	17.5834	18.1067	18.6357	15.3063	16.4022	15.4909	3	3	3	20.4	20.4	20.4	17.018	0	8.4001	2997500	16	0.508039	0.600577	0.703623	0.895421	-0.136165	-0.137121	0.277137	0.759214	1.1951	0.469321	0.736742	0.77218	0.28625	0.89538	1.17032	1492
AP3B1	O00203-3;O00203;Q13367;Q13367-4	O00203-3;O00203	AP-3 complex subunit beta-1		18.1418	18.0707	17.9194	18.299	18.0628	18.2002	18.1268	18.2512	18.4704	18.1979	18.3764	18.4671	18.5436	14.7824	18.7599	19.0466	9	9	9	13.6	13.6	13.6	116.19	0	94.207	11954000	60	0.0373498	0.270205	2.66349	0.758502	-0.3246	-0.321825	0.576654	0.0525255	0.590104	0.576504	0.594804	0.590342	0.720747	0.377125	0.374733	60
AP3D1	O14617;O14617-5;O14617-4;O14617-2;O14617-3	O14617;O14617-5;O14617-4;O14617-2;O14617-3	AP-3 complex subunit delta-1		17.9871	18.0553	17.7857	17.3385	17.0271	17.2718	17.1886	17.2422	18.269	17.3409	17.575	17.7932	18.0508	15.4959	18.1583	17.8377	15	15	15	16.6	16.6	16.6	130.16	0	107.23	15590000	96	0.85957	-0.0471482	-0.184672	0.557414	-0.405972	-0.621039	0.0117382	-0.609224	-3.57324	0.608152	0.358824	0.540753	0.760038	-0.203252	-0.319695	126
AP3M1	Q9Y2T2	Q9Y2T2	AP-3 complex subunit mu-1		18.464	18.4747	18.1541	17.9602	17.818	17.5834	17.391	17.2578	17.7548	17.782	17.9761	17.8997	18.224	14.9787	18.9305	19.1008	6	6	6	25.4	25.4	25.4	46.939	0	51.042	7465600	36	0.0233025	-0.410102	-3.02315	0.65585	-0.454759	-0.468668	0.00512532	-0.750728	-4.29418	0.964539	0.0446572	0.0463458	0.770548	-0.295969	-0.305167	4150
APEH	P13798	P13798	Acylamino-acid-releasing enzyme		17.9393	18.274	18.0678	17.854	17.8355	17.56	17.5733	18.2215	18.1763	17.9958	17.9627	18.3265	18.3019	16.0462	18.0455	18.2098	6	6	6	15.3	15.3	15.3	81.224	0	75.632	9988200	53	0.536833	0.0815301	0.654871	0.508771	-0.382942	-0.702362	0.237025	-0.236173	-1.31343	0.426085	0.464472	0.853603	0.801808	0.146769	0.262376	832
APEX1	P27695	P27695	DNA-(apurinic or apyrimidinic site) lyase;DNA-(apurinic or apyrimidinic site) lyase, mitochondrial		20.6744	20.737	19.9873	19.7426	19.8916	19.8393	19.8901	20.1436	20.9876	19.7086	19.7669	19.9999	20.5844	14.5589	20.0674	20.4579	15	15	15	52.5	52.5	52.5	35.554	0	254.27	80246000	188	0.676801	-0.169573	-0.437874	0.390278	-1.3682	-0.925779	0.229657	-0.344175	-1.33708	0.450945	1.19863	0.806099	0.508926	1.02402	0.702095	1060
API5	Q9BZZ5-2;Q9BZZ5;Q9BZZ5-3;Q9BZZ5-6;Q9BZZ5-5;Q9BZZ5-1	Q9BZZ5-2;Q9BZZ5;Q9BZZ5-3;Q9BZZ5-6;Q9BZZ5-5;Q9BZZ5-1	Apoptosis inhibitor 5		19.6692	19.5236	19.1207	18.6839	18.7297	18.7816	18.8601	18.904	19.3059	18.6217	18.581	18.8009	18.9536	17.1379	19.2778	19.3584	18	18	18	48	48	48	56.769	0	231.93	35247000	165	0.178452	-0.421962	-1.52356	0.35563	-0.567395	-1.00064	0.103902	-0.430483	-1.91557	0.799582	0.145433	0.265403	0.802435	0.136912	0.261524	3489
APLP2	Q06481-2;Q06481;Q06481-4;Q06481-3;Q06481-6;Q06481-5	Q06481-2;Q06481;Q06481-4;Q06481-3;Q06481-6;Q06481-5	Amyloid-like protein 2		18.0981	17.7471	17.4589	17.3554	16.9249	16.8814	17.1328	17.7377	17.6408	17.3518	17.2853	17.2299	13.5575	14.2511	16.3813	14.7773	13	13	13	26.6	26.6	26.6	80.72	0	62.035	5710700	62	0.180289	-0.287936	-1.51606	0.00336742	-2.92312	-4.68812	0.103247	-0.49568	-1.92013	0.00489827	2.63518	4.33568	0.00857664	2.42744	3.83822	1863
APMAP	Q9HDC9;Q9HDC9-2	Q9HDC9;Q9HDC9-2	Adipocyte plasma membrane-associated protein		21.1297	21.4588	21.4651	21.4354	21.702	21.2994	21.404	21.6421	21.1919	21.4425	21.5063	21.3736	21.4851	17.6029	20.82	21.0066	21	21	21	49.8	49.8	49.8	46.48	0	205.08	118770000	202	0.954221	0.00632858	0.0598474	0.246221	-1.14361	-1.28483	0.308204	0.139628	1.11324	0.243385	1.14994	1.29355	0.200107	1.28324	1.43936	3682
APOA1BP	Q8NCW5-2;Q8NCW5	Q8NCW5-2;Q8NCW5	NAD(P)H-hydrate epimerase		19.4353	19.368	19.163	19.1555	18.9983	18.9738	18.8347	18.8622	19.5923	18.8616	18.9017	19.1457	19.4617	15.2812	19.7042	19.7093	5	5	5	47.6	47.6	47.6	20.43	0	21.169	16675000	55	0.427618	-0.155118	-0.850616	0.52174	-0.741328	-0.680207	0.00442901	-0.363181	-4.42876	0.613364	0.58621	0.532729	0.740099	0.378147	0.347476	2815
APOE	P02649;CON__Q03247	P02649	Apolipoprotein E		19.6076	19.3898	19.6222	19.5121	18.6618	18.7672	18.7437	18.6618	19.1142	19.2935	19.4987	19.445	18.845	15.3847	18.8351	18.7684	11	11	11	45.7	45.7	45.7	36.154	0	108.73	26877000	81	0.103137	-0.19512	-1.92091	0.116725	-1.57467	-1.83162	9.44329e-06	-0.824295	-13.689	0.160778	1.37955	1.59972	0.415688	0.750376	0.874074	602
APOL2	Q9BQE5	Q9BQE5	Apolipoprotein L2		16.2201	13.2491	18.5747	17.5486	17.7148	17.6602	17.2491	17.5997	16.174	18.0378	17.9829	18.3137	15.4141	14.68	17.5401	14.5225	5	5	5	16.3	16.3	16.3	37.092	0	10.792	4568800	24	0.365119	1.22897	0.979591	0.547467	-0.858977	-0.63729	0.356685	1.1578	0.998281	0.0493544	2.08794	2.45648	0.0284084	2.01678	2.8705	3331
APOO	Q9BUR5;Q9BUR5-2	Q9BUR5;Q9BUR5-2	Apolipoprotein O		17.3126	18.0689	17.6359	18.9082	18.8883	18.4212	18.4275	18.4684	14.5345	18.2924	18.5563	18.0541	15.9721	14.9458	16.7338	16.2231	4	4	4	28.3	28.3	28.3	22.284	0	15.28	6557800	30	0.559928	-0.622054	-0.616961	0.00761516	-2.0127	-3.94108	0.167988	0.569949	1.56774	0.22133	1.39065	1.36463	0.000591609	2.58265	6.5792	3404
APOOL	Q6UXV4	Q6UXV4	MICOS complex subunit MIC27		18.1698	18.4539	18.6431	18.253	17.9655	18.1926	18.2338	18.1747	18.5176	18.1789	18.2901	18.5016	17.7618	15.4483	17.9565	17.7794	5	5	5	27.2	27.2	27.2	29.159	0	26.491	9729000	51	0.954907	-0.00792694	-0.0589485	0.108597	-1.14344	-1.8837	0.0983637	-0.238267	-1.95508	0.10886	1.13551	1.88195	0.182556	0.905168	1.5069	2532
APP	Q5IS80;P05067-7;P05067-11;P05067-8;P05067-9;P05067;P05067-3;P05067-4;P05067-5;P05067-6;P05067-10;P05067-2	Q5IS80;P05067-7;P05067-11;P05067-8;P05067-9;P05067;P05067-3;P05067-4;P05067-5;P05067-6;P05067-10	Amyloid beta A4 protein;N-APP;Soluble APP-alpha;Soluble APP-beta;C99;Beta-amyloid protein 42;Beta-amyloid protein 40;C83;P3(42);P3(40);C80;Gamma-secretase C-terminal fragment 59;Gamma-secretase C-terminal fragment 57;Gamma-secretase C-terminal fragment 50;C31		19.2869	18.9623	18.5232	18.3641	17.9604	18.1202	18.0887	18.1852	19.1544	18.3205	18.4079	18.3533	18.3642	15.3293	18.5277	18.9901	16	16	16	28.1	28.1	28.1	86.97	0	129.85	25121000	130	0.466405	-0.22508	-0.777499	0.297899	-0.981282	-1.13959	0.0178827	-0.695479	-3.23123	0.412312	0.756201	0.880804	0.744229	0.285803	0.341697	636
APPL1	Q9UKG1	Q9UKG1	DCC-interacting protein 13-alpha		18.1244	16.3424	16.8656	16.6054	16.4208	14.3022	16.4986	16.6646	17.1876	16.5819	16.3915	15.2826	16.1342	14.8147	17.9571	14.963	2	2	2	5.1	5.1	5.1	79.663	0	7.0609	2213900	13	0.308247	-0.623561	-1.11314	0.264406	-1.01717	-1.23094	0.189223	-1.01288	-1.48056	0.651203	0.393606	0.475566	0.996422	0.00428224	0.00467443	4029
APRT	P07741;P07741-2	P07741;P07741-2	Adenine phosphoribosyltransferase		20.2032	20.2218	19.9172	19.6172	19.4771	19.6543	19.5527	19.293	20.1515	19.7761	19.5518	19.9064	20.4088	19.8508	20.187	20.5346	9	9	9	67.2	67.2	67.2	19.608	0	79.851	29030000	110	0.47839	-0.143384	-0.755783	0.262745	0.25548	1.23572	0.0220271	-0.495581	-3.06698	0.0872072	-0.398864	-2.04196	0.00425245	-0.751061	-4.46669	692
AQR	O60306	O60306	Intron-binding protein aquarius		17.8353	17.7387	17.337	16.9844	16.9192	17.0584	17.034	16.8679	17.7103	17.0148	17.0327	17.5008	17.7046	14.1833	17.3948	17.2678	12	12	12	11.7	11.7	11.7	171.29	0	86.486	10151000	69	0.56485	-0.159176	-0.609008	0.361199	-0.836203	-0.988234	0.0459482	-0.503973	-2.50928	0.451669	0.677027	0.804743	0.700952	0.332231	0.402947	309
ARCN1	P48444;P48444-2	P48444;P48444-2	Coatomer subunit delta		20.6946	20.6131	20.2512	19.9948	18.9939	19.0773	19.1478	19.2407	20.6395	19.9459	20.0514	20.2318	20.352	14.9397	20.6183	20.7296	25	25	25	49.3	49.3	49.3	57.21	0	116.07	54282000	152	0.471933	-0.17127	-0.767436	0.41967	-1.22855	-0.86619	0.000302254	-1.27348	-7.44631	0.483843	1.05728	0.746028	0.975612	-0.0449307	-0.0318672	1339
ARF1	P84077	P84077	ADP-ribosylation factor 1		21.7775	21.6488	21.0497	21.0534	20.7056	21.0971	21.1938	20.7466	21.9993	20.9892	21.015	21.4721	22.0336	19.7141	22.0784	21.7736	12	12	1	79	79	16	20.697	0	228.32	96788000	168	0.966394	-0.0134387	-0.0439197	0.977484	0.0175896	0.0294203	0.0986461	-0.446591	-1.95301	0.961323	-0.0310283	-0.0505524	0.4534	-0.464181	-0.80151	1758
ARF4	P18085	P18085	ADP-ribosylation factor 4		18.2167	18.5414	19.6436	19.3751	19.4065	19.6887	19.2535	19.9403	18.4584	19.7168	19.674	19.8643	18.9302	15.1637	20.3615	17.309	10	6	6	61.7	31.7	31.7	20.511	0	21.631	15412000	52	0.341829	0.484173	1.03208	0.422698	-1.0031	-0.86023	0.140728	0.628047	1.69645	0.248114	1.48727	1.27906	0.197792	1.63115	1.44795	922
ARF5	P84085	P84085	ADP-ribosylation factor 5		18.462	18.076	18.3656	19.248	17.2549	16.7145	16.2975	18.138	16.9885	19.0326	18.6592	18.9886	18.3525	15.3894	18.812	18.5848	10	6	6	73.9	43.9	43.9	20.529	0	46.887	8724800	42	0.831987	-0.120657	-0.221584	0.405507	-0.753201	-0.894496	0.0222545	-1.43667	-3.05896	0.525244	0.632544	0.674282	0.474833	-0.68347	-0.762188	1759
ARF6	P62330	P62330	ADP-ribosylation factor 6		18.5521	18.8207	17.9666	18.2113	18.0614	18.2126	18.1032	17.9757	18.6782	18.2731	18.2041	18.4308	18.6189	14.4421	18.5862	18.7395	8	8	8	54.3	54.3	54.3	20.082	0	40.673	13226000	53	0.968481	0.00886393	0.0411893	0.48712	-0.791023	-0.740203	0.173796	-0.29947	-1.54291	0.477962	0.799887	0.756552	0.65716	0.491553	0.466729	1647
ARFGAP1	Q8N6T3;Q8N6T3-4;Q8N6T3-5;Q8N6T3-2;Q8N6T3-3	Q8N6T3;Q8N6T3-4;Q8N6T3-5;Q8N6T3-2;Q8N6T3-3	ADP-ribosylation factor GTPase-activating protein 1		16.2042	15.1321	17.901	18.5516	15.1616	18.2163	18.0046	18.4282	18.7663	18.7109	18.9653	18.4408	16.5422	14.7096	18.8976	16.2703	6	6	6	24.6	24.6	24.6	44.667	0	5.6532	4999100	17	0.065642	1.77358	2.24777	0.778835	-0.342325	-0.293764	0.660972	0.50544	0.461094	0.0512253	2.1159	2.4291	0.491211	0.847765	0.732967	2780
ARFGAP2	Q8N6H7;Q8N6H7-2;Q8N6H7-3	Q8N6H7;Q8N6H7-2;Q8N6H7-3	ADP-ribosylation factor GTPase-activating protein 2		18.3527	15.7177	16.2856	15.7863	15.8813	15.4506	15.227	17.1942	15.9363	17.2513	17.3369	18.3706	15.3595	15.2816	16.3071	15.8919	5	5	5	18.4	18.4	18.4	56.72	0	8.6642	1979200	8	0.419852	0.688185	0.86583	0.26012	-0.825565	-1.24334	0.461431	-0.597309	-0.786626	0.034067	1.51375	2.73263	0.665129	0.228256	0.454971	2775
ARFGAP3	Q9NP61-2;Q9NP61	Q9NP61-2;Q9NP61	ADP-ribosylation factor GTPase-activating protein 3		16.2944	16.5983	16.5675	15.344	14.6376	14.3034	14.7077	15.0189	15.6942	15.4853	17.4269	18.2356	16.2419	14.9031	16.253	15.2803	3	3	2	7.8	7.8	5.1	51.989	0.0062261	1.4709	1646900	4	0.511804	0.509466	0.697147	0.283386	-0.531458	-1.17803	0.00342411	-1.53413	-4.67205	0.215408	1.04092	1.3848	0.035985	-1.00268	-2.69141	3684
ARFGEF2	Q9Y6D5	Q9Y6D5	Brefeldin A-inhibited guanine nucleotide-exchange protein 2		16.6034	16.905	17.0608	16.4201	16.2363	16.2229	16.1048	16.6929	17.109	16.4999	16.5767	16.961	17.2942	15.5741	17.4592	17.4411	8	8	4	7.5	7.5	4	202.04	0	15.987	4174000	40	0.855102	0.0393567	0.19063	0.698808	0.194817	0.406025	0.0672467	-0.43309	-2.23021	0.757345	-0.155461	-0.323431	0.234814	-0.627908	-1.32046	4275
ARFIP1	P53367;P53367-2;P53367-3	P53367;P53367-2	Arfaptin-1		16.9423	16.434	16.895	16.6461	16.3127	16.7513	16.9159	16.856	17.6199	16.86	16.6443	17.2585	16.9537	16.2458	17.4097	17.3103	6	6	5	29.5	29.5	24.9	41.738	0	120.23	3983100	38	0.18739	0.366318	1.48772	0.418917	0.25052	0.867676	0.913704	-0.0203795	-0.113016	0.745629	0.115798	0.339741	0.396503	-0.270899	-0.912881	1482
ARFIP2	P53365-2;P53365-3;P53365	P53365-2;P53365-3;P53365	Arfaptin-2		15.4689	15.7781	14.8695	14.8946	15.5155	15.3998	16.1337	16.6839	15.7436	15.3525	15.8915	16.1086	16.9757	15.6736	14.802	16.2588	3	3	3	21.1	21.1	21.1	29.044	0	23.396	1003000	13	0.106025	0.521248	1.90098	0.235085	0.674736	1.3196	0.117126	0.680429	1.82915	0.763221	-0.153488	-0.315287	0.992045	0.00569367	0.010392	1481
ARHGAP1	Q07847	Q07847	Rho GTPase-activating protein 1		17.6214	17.9908	16.1696	18.2287	17.5719	15.4558	18.2208	18.2452	16.9908	18.0985	18.156	18.123	17.7081	15.6134	14.84	16.1134	2	2	2	3.7	3.7	3.7	70.675	0	4.348	3644800	18	0.554153	0.339448	0.626348	0.108805	-1.43389	-1.88232	0.877537	-0.129227	-0.160789	0.0380408	1.77333	2.64976	0.19497	1.30466	1.45854	1876
ARHGAP1	Q07960	Q07960	Rho GTPase-activating protein 1		19.8575	19.6566	19.3874	18.8624	18.5275	19.0939	19.0612	18.9104	20.0417	19.0727	19.0402	19.8318	20.1259	15.6417	19.8342	19.9713	10	10	8	36.7	36.7	27.3	50.435	0	33.415	15978000	48	0.874008	0.0556016	0.165471	0.638252	-0.547721	-0.494925	0.074403	-0.542769	-2.15682	0.60814	0.603323	0.540772	0.996533	0.00495195	0.00452968	1879
ARHGAP17	Q68EM7-2;Q68EM7-6;Q68EM7-5;Q68EM7;Q68EM7-4;Q68EM7-3	Q68EM7-2;Q68EM7-6;Q68EM7-5;Q68EM7;Q68EM7-4	Rho GTPase-activating protein 17		16.0205	17.3736	17.1421	17.0916	17.1656	16.5352	16.7757	16.7996	18.3518	17.4183	17.9927	18.2239	15.683	14.9418	17.302	17.889	6	6	6	11.1	11.1	11.1	87.608	0	16.222	4815500	19	0.024653	1.08972	2.97949	0.568011	-0.453025	-0.603922	0.797909	-0.0879641	-0.267681	0.0749834	1.54274	2.15119	0.62018	0.365061	0.522294	2447
ARHGAP29	Q52LW3;Q52LW3-2	Q52LW3	Rho GTPase-activating protein 29		17.3688	17.6181	16.7418	16.7532	16.484	16.7785	17.006	17.9066	17.0118	17.3678	16.9272	16.9827	16.699	14.4996	17.5952	17.1095	7	7	7	8.8	8.8	8.8	142.06	0	18.939	3848800	27	0.849554	-0.0480938	-0.198039	0.404276	-0.64462	-0.896991	0.846093	-0.0766668	-0.202667	0.421149	0.596526	0.863275	0.47723	0.567953	0.757869	2330
ARHGAP4	P98171;P98171-2	P98171;P98171-2	Rho GTPase-activating protein 4		16.9209	16.9481	16.4461	16.2498	16.2703	16.624	16.3186	16.7608	16.7753	16.2609	16.3112	16.4635	16.749	15.3504	15.4397	16.2804	5	5	5	8	8	8	105.02	0	12.029	2368600	15	0.402089	-0.188495	-0.901438	0.12076	-0.686363	-1.8071	0.50923	-0.147804	-0.701571	0.212464	0.497868	1.39502	0.182995	0.538559	1.50514	1769
ARHGDIA	P52565;P52565-2	P52565;P52565-2	Rho GDP-dissociation inhibitor 1		20.4633	20.4939	20.4032	20.2001	20.2555	20.4588	20.396	20.5691	20.6958	20.4538	20.3447	20.5464	20.6299	14.4206	20.3254	20.7444	8	8	7	51	51	51	23.207	0	94.672	47471000	87	0.272932	0.120043	1.20678	0.411254	-1.36009	-0.882922	0.760257	0.0297065	0.319392	0.373842	1.48013	0.960614	0.401704	1.3898	0.902222	1463
ARHGEF1	Q92888-2;Q92888;Q92888-3;Q92888-4	Q92888-2;Q92888;Q92888-3;Q92888-4	Rho guanine nucleotide exchange factor 1		16.7448	16.9725	16.9159	16.8488	16.6895	16.8778	16.885	17.0285	17.0032	16.6201	16.7414	17.1507	17.8554	15.1555	17.5644	17.6936	6	6	6	10.5	10.5	10.5	98.767	0	9.82	3812300	25	0.951137	0.00832796	0.0638851	0.769638	0.196689	0.306422	0.997399	-0.000288963	-0.00339851	0.782163	-0.188361	-0.289197	0.769967	-0.196978	-0.305969	2990
ARHGEF12	Q9NZN5-2;Q9NZN5	Q9NZN5-2;Q9NZN5	Rho guanine nucleotide exchange factor 12		16.3439	15.8484	14.9654	15.8113	14.9514	14.9629	15.2856	15.261	15.6615	15.6359	15.6374	15.4464	16.1711	14.3755	16.1608	16.516	4	4	4	4.6	4.6	4.6	171.11	0	9.1383	718950	11	0.630808	-0.146946	-0.506147	0.913585	0.0636127	0.113173	0.0817959	-0.627004	-2.08825	0.680258	-0.210558	-0.432838	0.210358	-0.690616	-1.40241	3886
ARHGEF2	Q92974-3;Q92974-2;Q92974	Q92974-3;Q92974-2;Q92974	Rho guanine nucleotide exchange factor 2		17.7903	17.9527	17.6878	17.3962	18.0723	17.9865	18.0912	18.133	17.9345	16.9379	17.3503	17.3153	17.6488	16.299	18.2112	18.1861	14	14	13	22.4	22.4	20.4	108.24	0	73.932	13825000	87	0.222191	-0.322272	-1.36174	0.803536	-0.120467	-0.260027	0.0237373	0.364012	3.0088	0.696629	-0.201805	-0.409158	0.322358	0.484478	1.07823	3004
ARHGEF6	Q15052-2;Q15052	Q15052-2;Q15052	Rho guanine nucleotide exchange factor 6		15.9855	16.3188	16.8179	16.4851	15.5324	15.1026	15.4085	15.6497	15.6063	16.1255	15.9775	16.4743	15.9412	15.3845	16.0589	16.2486	3	3	3	8.7	8.7	8.7	70.79	0	37.06	1344200	15	0.203893	-0.355932	-1.42551	0.100048	-0.493514	-1.94284	0.00342614	-0.978523	-4.67148	0.613676	0.137582	0.532251	0.0695513	-0.485008	-2.20573	2150
ARHGEF7	Q14155-1;Q14155-5;Q14155-6;Q14155-2;Q14155-3;Q14155	Q14155-1;Q14155-5;Q14155-6;Q14155-2;Q14155-3;Q14155	Rho guanine nucleotide exchange factor 7		17.05	17.027	16.9573	16.8997	16.6293	16.9508	16.8674	17.0313	15.8977	17.1475	16.9942	16.9196	16.089	14.4924	15.8565	16.3632	3	3	3	7.3	7.3	7.3	73.139	0	27.899	2320500	17	0.427879	-0.243744	-0.850108	0.0217644	-1.28322	-3.07635	0.268512	-0.113796	-1.21922	0.0846961	1.03948	2.06307	0.0331356	1.16943	2.75355	2059
ARID1A	O14497;O14497-2;O14497-3;Q8NFD5-4;Q8NFD5;Q8NFD5-2;Q8NFD5-3	O14497;O14497-2;O14497-3	AT-rich interactive domain-containing protein 1A		17.6675	17.5202	17.2643	17.0081	16.2206	16.2272	16.3396	16.6395	17.4851	16.86	16.9562	16.7116	16.8712	14.1642	17.3107	17.2647	10	10	10	7.9	7.9	7.9	242.04	0	55.179	4960000	51	0.154771	-0.361823	-1.62743	0.256011	-0.962313	-1.2554	0.00120192	-1.00832	-5.75231	0.465805	0.60049	0.778597	0.95364	-0.0460029	-0.0606079	116
ARL1	P40616-2;P40616	P40616-2;P40616	ADP-ribosylation factor-like protein 1		19.5327	19.3997	19.3484	18.5461	18.5986	18.3571	18.4733	18.6323	19.3213	18.4795	18.1558	18.9514	19.4501	16.0732	19.868	19.1849	5	5	5	51.8	51.8	51.8	18.565	0	17.034	15043000	53	0.208479	-0.479747	-1.40905	0.553441	-0.562711	-0.627509	0.0247389	-0.69142	-2.9768	0.929986	0.0829639	0.0916147	0.887324	-0.128709	-0.147825	1245
ARL2	P36404;P36404-2	P36404;P36404-2	ADP-ribosylation factor-like protein 2		18.059	17.9695	17.5004	16.7826	17.1819	17.2695	16.9781	16.9978	18.0956	17.4417	17.4849	17.4314	17.8602	15.9966	17.9661	19.1599	5	5	5	40.2	40.2	40.2	20.878	0	58.013	5323900	28	0.918603	0.0355449	0.106571	0.822359	0.167831	0.234548	0.168049	-0.471072	-1.56747	0.850624	-0.132286	-0.196609	0.368451	-0.638903	-0.972302	1201
ARL3	P36405	P36405	ADP-ribosylation factor-like protein 3		17.7133	17.5872	18.0003	18.0014	18.1575	17.8081	17.0393	16.3048	18.1853	18.2831	17.1547	17.4929	17.8957	15.9885	18.4812	17.8167	6	6	6	51.1	51.1	51.1	20.455	0	23.253	5348800	36	0.878543	-0.0465274	-0.159455	0.628726	-0.279996	-0.509299	0.286822	-0.498114	-1.16878	0.712717	0.233469	0.386136	0.759185	-0.218117	-0.320877	1202
ARL6IP5	O75915	O75915	PRA1 family protein 3		17.6123	19.4961	19.1317	19.1148	19.3341	19.0914	19.0759	18.6789	19.3588	19.6112	19.0917	19.0719	19.5038	15.5738	18.3556	18.9443	4	4	3	21.3	21.3	16.5	21.614	0	92.67	19569000	74	0.348304	0.444646	1.01721	0.470784	-0.744378	-0.769519	0.655407	0.206318	0.469325	0.226071	1.18902	1.34883	0.322881	0.950696	1.07696	439
ARL8B	Q9NVJ2;Q9NVJ2-2	Q9NVJ2	ADP-ribosylation factor-like protein 8B		18.5072	19.231	19.4781	19.6593	18.8378	19.0076	19.2847	18.8837	18.9903	19.5011	19.7291	19.5288	19.2514	14.4847	18.81	18.643	6	6	1	40.9	40.9	8.6	21.539	0	119.72	22250000	63	0.491138	0.21842	0.733095	0.258867	-1.42162	-1.247	0.458684	-0.215456	-0.791696	0.194376	1.64004	1.46079	0.321361	1.20616	1.08066	3802
ARMC1	Q9NVT9;Q9NVT9-2	Q9NVT9	Armadillo repeat-containing protein 1		18.0617	18.6116	17.5184	17.8972	17.3889	17.4196	17.3755	17.9456	17.5635	17.7467	18.1038	18.0457	17.9414	14.3425	18.713	15.1686	4	4	4	33.7	33.7	33.7	31.28	0	26.774	4697100	23	0.567806	-0.157272	-0.604252	0.219648	-1.48083	-1.37031	0.114812	-0.489784	-1.84355	0.259988	1.32356	1.24372	0.388208	0.991045	0.930103	3809
ARMC10	Q8N2F6-3;Q8N2F6	Q8N2F6-3;Q8N2F6	Armadillo repeat-containing protein 10		18.8006	18.6201	18.1316	17.9096	17.5537	18.0709	18.0381	17.794	18.9737	18.1151	18.1912	18.5532	19.1429	13.9736	19.2	18.8432	5	5	1	30.3	30.3	6	31.079	0	108.92	7163000	38	0.756338	0.092845	0.324828	0.67143	-0.575553	-0.445722	0.081672	-0.501337	-2.08935	0.622794	0.668398	0.518309	0.955653	0.0742159	0.0579727	2749
ARMC8	Q8IUR7-3;Q8IUR7-7;Q8IUR7-2;Q8IUR7;Q8IUR7-8;Q8IUR7-6	Q8IUR7-3;Q8IUR7-7;Q8IUR7-2;Q8IUR7;Q8IUR7-8	Armadillo repeat-containing protein 8		15.8207	15.4283	16.4712	14.9935	15.0273	14.9318	15.6417	16.0021	15.642	16.3349	16.8641	16.4162	15.6071	14.0398	15.5922	15.3646	5	5	4	11.6	11.6	9.7	70.795	0	7.0636	1341700	12	0.165371	0.635873	1.57919	NaN	0	NaN	0.517637	-0.277684	-0.687177	0.0420134	1.16339	2.57567	0.601184	0.249828	0.551541	2683
ARMCX3	Q9UH62	Q9UH62	Armadillo repeat-containing X-linked protein 3		17.5773	16.6547	17.7807	17.6145	16.0965	17.0789	17.0679	16.827	16.4383	17.2489	17.083	17.6264	17.3732	14.6676	17.2576	14.7776	4	4	4	16.6	16.6	16.6	42.5	0	27.231	3302700	21	0.419825	-0.30767	-0.865884	0.129984	-1.38778	-1.75392	0.112376	-0.639225	-1.85902	0.220104	1.08011	1.36876	0.37656	0.748559	0.954773	3969
ARMT1	Q9H993	Q9H993	Protein-glutamate O-methyltransferase		16.2947	16.5431	16.1724	15.8009	16.0511	16.1987	15.7506	15.965	16.4806	15.8387	15.7237	15.6834	16.1816	14.9643	16.0872	16.4089	3	3	3	11.3	11.3	11.3	51.172	0	7.886	1379400	13	0.304875	-0.271207	-1.12167	0.445028	-0.29229	-0.817229	0.286397	-0.211428	-1.16992	0.956678	0.0210831	0.0566309	0.817753	0.0808618	0.240765	3631
ARPC1A	Q92747;Q92747-2	Q92747;Q92747-2	Actin-related protein 2/3 complex subunit 1A		15.0372	17.0402	16.4824	18.1477	17.9361	18.1126	17.9867	18.0265	16.9295	18.0197	18.402	17.4959	16.888	14.3938	15.9134	15.3092	5	4	4	22.4	16.2	16.2	41.569	0	24.224	4419600	29	0.201627	1.03485	1.43377	0.253679	-1.0508	-1.26232	0.08438	1.33855	2.06577	0.0145495	2.08565	3.397	0.00389548	2.38935	4.54911	2975
ARPC1B	O15143	O15143	Actin-related protein 2/3 complex subunit 1B		18.9596	19.3628	19.3422	19.8723	19.9161	19.8187	19.8049	20.1279	19.1922	19.8673	20.2041	19.8168	19.2391	15.0128	19.2534	18.2337	15	15	14	49.2	49.2	43	40.949	0	246.85	57040000	130	0.220312	0.385867	1.36806	0.205188	-1.44947	-1.42083	0.0383964	0.532661	2.6428	0.123485	1.83533	1.79098	0.096202	1.98213	1.97111	177
ARPC2	O15144	O15144	Actin-related protein 2/3 complex subunit 2		19.3736	19.1418	19.1206	19.0898	19.1209	18.9418	18.9774	18.9545	19.1076	19.0636	19.1802	19.1951	19.4351	18.6183	19.3644	19.4249	14	14	14	67.3	67.3	67.3	34.333	0	99.959	29066000	110	0.556146	-0.0448241	-0.623101	0.893103	0.0292215	0.140182	0.0552485	-0.182794	-2.3736	0.724565	-0.0740457	-0.369331	0.335133	-0.212016	-1.0477	178
ARPC3	O15145	O15145	Actin-related protein 2/3 complex subunit 3		19.4568	19.3593	19.5466	20.3598	19.7498	20.2118	19.8658	19.7853	19.0768	20.1412	20.1132	20.0053	20.6936	14.4063	20.4927	19.851	8	8	8	56.2	56.2	56.2	20.546	0	24.798	17830000	53	0.669718	0.153514	0.448231	0.607531	-0.819729	-0.541712	0.412456	0.222563	0.880517	0.544909	0.973243	0.641501	0.512983	1.04229	0.695126	179
ARPC4	P59998;P59998-3;P59998-2;P59998-4	P59998;P59998-3;P59998-2	Actin-related protein 2/3 complex subunit 4		20.7133	20.7839	20.6546	20.6268	20.9429	20.6439	20.5195	20.4196	20.7477	20.642	20.5561	20.6857	21.5044	15.6426	21.6826	21.5949	7	7	7	50	50	50	19.667	0	90.057	51477000	107	0.515329	-0.0367751	-0.691112	0.706263	-0.58854	-0.395342	0.613669	-0.0631862	-0.532261	0.723664	0.551765	0.370605	0.736891	0.525354	0.351972	1555
ARPC5	O15511;O15511-2	O15511;O15511-2	Actin-related protein 2/3 complex subunit 5		19.0489	17.4384	19.37	18.6428	18.6105	18.8082	18.686	18.5321	18.7029	18.9409	18.558	18.6219	18.1689	15.4366	19.7729	17.8774	4	4	4	39.1	39.1	39.1	16.32	0	30.613	12634000	32	0.85725	0.0808911	0.187765	0.44397	-0.811081	-0.81923	0.938725	0.0341964	0.0801491	0.35954	0.891973	0.991917	0.382525	0.845278	0.942066	216
ARPP19;ENSA	P56211-2;P56211;O43768-6;O43768-5;O43768-2;O43768;O43768-9;O43768-7;O43768-3;O43768-4	P56211-2;P56211;O43768-6;O43768-5;O43768-2;O43768;O43768-9;O43768-7;O43768-3;O43768-4	cAMP-regulated phosphoprotein 19;Alpha-endosulfine		16.3866	16.178	16.7271	17.2379	16.9381	16.755	16.6859	16.8723	14.3106	17.273	17.2161	17.3165	16.2244	14.6752	16.1337	15.1196	1	1	1	11.5	11.5	11.5	10.635	0	3.5851	1839600	7	0.89833	-0.103307	-0.133279	0.0496015	-1.09414	-2.4528	0.477474	0.180468	0.75743	0.278813	0.990835	1.19049	0.0162901	1.27461	3.30578	278
ARRB1	P49407-2;P49407	P49407-2;P49407	Beta-arrestin-1		17.7452	18.1239	18.7805	18.5414	18.3346	18.5626	18.5212	18.4158	17.156	18.9387	18.247	18.8832	18.1967	14.9472	18.5058	17.0795	10	10	9	35.4	35.4	30.5	46.308	0	22.519	14330000	55	0.986306	0.00846624	0.0178904	0.231197	-1.11547	-1.33208	0.518538	0.160775	0.685642	0.260998	1.12394	1.24079	0.164942	1.27625	1.58109	1366
ARSA	P15289-2;P15289	P15289-2;P15289	Arylsulfatase A;Arylsulfatase A component B;Arylsulfatase A component C		18.2445	17.5813	17.2701	17.0899	16.9082	16.7017	17.1046	16.7118	17.2352	17.1166	16.9537	17.7673	17.9923	15.7498	15.2667	17.9137	3	3	3	11.1	11.1	11.1	44.881	0	24.41	3702500	27	0.402498	-0.278236	-0.900605	0.322356	-0.815824	-1.07824	0.0438396	-0.689861	-2.54407	0.491644	0.537588	0.732204	0.866715	0.125962	0.175161	862
ASH2L	Q9UBL3;Q9UBL3-3;Q9UBL3-2	Q9UBL3;Q9UBL3-3;Q9UBL3-2	Set1/Ash2 histone methyltransferase complex subunit ASH2		16.2246	15.8723	16.94	16.5503	16.283	16.5101	16.7114	16.5361	15.3431	16.7923	17.1056	15.6272	16.6835	15.6866	17.1965	15.4425	3	3	3	8	8	8	68.722	0	4.1439	1749500	12	0.725238	-0.179703	-0.368379	0.769946	-0.14452	-0.305998	0.658918	0.113384	0.464129	0.954965	-0.0351827	-0.0588725	0.564332	0.257905	0.609843	3936
ASNA1	O43681	O43681	ATPase ASNA1		18.8471	18.8806	18.7633	18.4144	18.6531	18.4767	18.529	18.5642	18.7312	18.4276	18.3415	18.5099	19.1824	14.494	18.995	19.3073	9	9	9	44.3	44.3	44.3	38.792	0	43.373	17466000	75	0.150238	-0.223779	-1.64902	0.555911	-0.731669	-0.623483	0.182331	-0.170588	-1.5078	0.67981	0.50789	0.433491	0.648311	0.56108	0.479872	267
ASNS	P08243;P08243-2;P08243-3	P08243;P08243-2;P08243-3	Asparagine synthetase [glutamine-hydrolyzing]		19.1287	18.8033	18.5358	18.0585	19.2113	19.3286	19.2569	19.3259	18.9431	17.9064	17.9448	18.3249	19.2413	14.9299	19.424	19.5101	19	19	19	43.7	43.7	43.7	64.369	0	185.06	32029000	130	0.327655	-0.351731	-1.06546	0.765801	-0.355227	-0.311719	0.0292994	0.649146	2.84693	0.997658	0.00349522	0.00305935	0.403303	1.00437	0.898966	713
ASPH	Q12797;Q12797-10;Q12797-6;Q12797-11;Q12797-2;Q12797-7;Q12797-9;Q12797-5;Q12797-8;Q12797-4;Q12797-3	Q12797;Q12797-10	Aspartyl/asparaginyl beta-hydroxylase		20.9092	20.7475	20.4843	20.3357	20.1104	20.1922	20.1382	20.2643	20.9498	20.3096	20.3726	20.3346	20.8448	14.7714	20.69	20.5567	23	23	23	39.1	39.1	39.1	85.862	0	184.39	79289000	248	0.547764	-0.127492	-0.636803	0.382045	-1.40347	-0.943084	0.0159019	-0.442885	-3.32517	0.424816	1.27598	0.856081	0.541128	0.960588	0.647743	1914
ATAD1	Q8NBU5;Q8NBU5-2	Q8NBU5;Q8NBU5-2	ATPase family AAA domain-containing protein 1		16.9055	17.2415	17.7507	17.6361	17.635	17.5049	17.4759	17.5919	16.2532	18.0279	17.956	17.043	17.2024	14.6687	15.0026	15.3615	6	6	6	22.7	22.7	22.7	40.744	0	17.847	4654100	24	0.895475	-0.0633945	-0.137049	0.0224537	-1.82466	-3.05202	0.424336	0.16848	0.857021	0.0466113	1.76127	2.49868	0.0125945	1.99314	3.51501	2805
ATAD3A	Q9NVI7-2;Q9NVI7;Q9NVI7-3	Q9NVI7-2;Q9NVI7;Q9NVI7-3	ATPase family AAA domain-containing protein 3A		18.7886	18.4071	18.0282	17.7406	18.1826	18.1157	18.0098	18.5311	18.33	17.8659	17.7425	17.5079	17.7267	15.1848	17.9135	17.7191	22	11	7	41.8	21.8	14.2	66.217	0	64.521	13832000	87	0.232863	-0.379515	-1.3267	0.160695	-1.1051	-1.60009	0.906047	-0.0313039	-0.123101	0.323391	0.725585	1.07573	0.155741	1.0738	1.62288	3801
ATAD3B	Q5T9A4;Q5T9A4-3;Q5T9A4-2	Q5T9A4;Q5T9A4-3	ATPase family AAA domain-containing protein 3B		19.6542	19.5288	19.5203	19.3375	19.4379	19.4643	19.3785	19.6825	19.6413	19.3839	19.3471	19.3712	19.3594	14.8081	19.3572	19.1718	23	23	9	46.5	46.5	19.1	72.572	0	100.2	38951000	159	0.463157	-0.0743155	-0.78345	0.279773	-1.33607	-1.18786	0.841837	-0.0193887	-0.208365	0.304915	1.26175	1.12157	0.286161	1.31668	1.17055	2401
ATE1	O95260-2;O95260	O95260-2;O95260	Arginyl-tRNA--protein transferase 1		17.3127	17.4961	16.8578	16.023	16.0517	16.1728	16.1856	16.5814	17.3881	16.1798	16.3401	16.4828	15.6795	15.2112	16.9882	17.0512	2	2	2	4.1	4.1	4.1	59.031	0	11.467	1937000	17	0.474395	-0.324709	-0.76298	0.270874	-0.689907	-1.21255	0.100719	-0.67454	-1.93801	0.522328	0.365198	0.679212	0.975431	0.0153668	0.0321031	508
ATG16L1	Q676U5-2;Q676U5;Q676U5-3;Q676U5-4;Q676U5-5	Q676U5-2;Q676U5;Q676U5-3	Autophagy-related protein 16-1		17.1936	17.1095	17.1128	16.3065	17.3248	16.9621	16.6934	17.4686	16.4726	16.7659	15.8518	16.8041	17.2788	15.5246	17.4076	17.551	3	3	3	8.7	8.7	8.7	66.295	0	30.498	2751700	29	0.182796	-0.457012	-1.50594	0.985391	0.00990844	0.019086	0.530557	0.181602	0.665349	0.40698	-0.466921	-0.891517	0.746249	0.171694	0.338875	2440
ATG5	Q9H1Y0-2;Q9H1Y0	Q9H1Y0-2;Q9H1Y0	Autophagy protein 5		15.6305	15.1428	17.0593	15.3096	16.9873	16.6963	17.3302	13.5121	15.8204	16.4483	16.5694	16.8022	15.1006	16.3959	15.8842	15.7233	2	2	2	16.2	16.2	16.2	22.931	0	4.2778	1783500	13	0.244668	0.624534	1.28959	0.985764	-0.00951552	-0.0185988	0.737368	0.345925	0.351303	0.111064	0.63405	1.86749	0.7132	0.35544	0.385449	3551
ATG7	O95352-3;O95352;O95352-2	O95352-3;O95352;O95352-2	Ubiquitin-like modifier-activating enzyme ATG7		16.1486	16.0173	13.7999	16.5233	16.6555	16.1162	16.6911	16.6023	16.4925	16.3626	15.6532	16.3989	15.1225	15.1779	16.731	14.8423	2	2	2	4.8	4.8	4.8	68.617	0	5.4268	1275200	14	0.385738	0.604548	0.935286	0.844307	-0.153863	-0.205058	0.206535	0.894001	1.41599	0.156875	0.758411	1.61761	0.0578908	1.04786	2.33941	518
ATG9A	Q7Z3C6-2;Q7Z3C6	Q7Z3C6-2;Q7Z3C6	Autophagy-related protein 9A		16.0878	16.1711	15.2745	15.9965	15.5552	15.0263	16.0876	15.1282	16.2028	16.768	15.0241	14.965	14.9927	14.9337	16.6117	16.1833	3	3	3	4.2	4.2	4.2	87.378	0.0092527	1.3087	1012100	6	0.781403	-0.142489	-0.29024	0.682643	-0.202111	-0.429372	0.221293	-0.433138	-1.36475	0.925896	0.0596216	0.0969865	0.652295	-0.231027	-0.473943	2593
ATIC	P31939;P31939-2	P31939;P31939-2	Bifunctional purine biosynthesis protein PURH;Phosphoribosylaminoimidazolecarboxamide formyltransferase;IMP cyclohydrolase		20.6719	20.5501	20.2659	20.1179	20.4251	20.2941	20.3295	20.313	20.6283	20.2522	20.0952	20.348	20.7644	16.3967	20.8219	20.7698	40	40	39	78.4	78.4	74.8	64.615	0	323.31	148290000	444	0.691603	-0.07055	-0.416399	0.542336	-0.713287	-0.645745	0.656304	-0.061048	-0.467995	0.58129	0.642737	0.582743	0.574071	0.652239	0.59422	1141
ATL2	Q8NHH9-2;Q8NHH9-5;Q8NHH9-4;Q8NHH9;Q8NHH9-3;Q8WXF7-2;Q8WXF7	Q8NHH9-2;Q8NHH9-5;Q8NHH9-4;Q8NHH9;Q8NHH9-3	Atlastin-2		16.7232	16.7075	16.9041	16.8949	17.056	17.4288	17.4824	17.0154	17.6186	16.6111	17.2816	17.1012	17.3636	15.0147	15.9816	16.7746	7	7	7	19	19	19	66.086	0	60.772	3590000	34	0.161822	0.345713	1.595	0.345532	-0.523807	-1.02355	0.0165662	0.438231	3.2923	0.165386	0.86952	1.57913	0.115683	0.962038	1.8381	2844
ATL3	Q6DD88	Q6DD88	Atlastin-3		20.3716	20.0427	19.8621	19.6483	19.5954	19.7011	19.896	19.8039	20.1174	19.5051	19.7033	19.806	20.2342	17.9189	20.1762	19.8882	21	21	21	62.8	62.8	62.8	60.541	0	323.31	68225000	217	0.358543	-0.198226	-0.994134	0.483243	-0.426791	-0.747098	0.212242	-0.232062	-1.39579	0.69985	0.228564	0.404528	0.737316	0.194729	0.351377	2451
ATM	Q13315	Q13315	Serine-protein kinase ATM		18.1054	17.6691	17.4933	14.6304	15.4132	14.503	14.8772	14.7631	17.8094	15.7176	16.2846	17.1423	17.6951	14.9542	17.5927	17.7112	2	2	2	1	1	1	350.68	0	5.1232	1175700	7	0.805382	-0.236064	-0.25752	0.989904	0.0137553	0.01319	0.0429295	-2.08542	-2.55964	0.771113	-0.249819	-0.304388	0.0247192	-2.09917	-2.97741	1975
ATOX1	O00244	O00244	Copper transport protein ATOX1		17.4418	18.4515	18.5846	18.5082	17.7755	17.9575	17.8205	17.8788	18.2992	18.5468	18.5501	18.9269	18.9206	15.1574	17.9222	18.7231	4	4	4	69.1	69.1	69.1	7.4016	0	43.053	10722000	49	0.306563	0.334225	1.11739	0.556752	-0.565695	-0.622116	0.203879	-0.388446	-1.42556	0.34492	0.89992	1.02495	0.845173	0.177249	0.203899	66
ATP11C	Q8NB49-2;Q8NB49-3;Q8NB49-4;Q8NB49	Q8NB49-2;Q8NB49-3;Q8NB49-4;Q8NB49	Phospholipid-transporting ATPase IG		17.7389	17.2907	17.3787	16.6622	16.6646	16.7987	16.0998	16.3597	17.3877	16.5768	16.753	16.8876	17.4293	14.2656	17.5359	17.4764	5	5	5	7	7	7	126.71	0	13.167	4364700	25	0.244059	-0.366327	-1.29147	0.505566	-0.590828	-0.707894	0.0280703	-0.786933	-2.87966	0.794089	0.224501	0.272887	0.818767	-0.196105	-0.239396	2793
ATP13A1	Q9HD20-2;Q9HD20	Q9HD20-2;Q9HD20	Manganese-transporting ATPase 13A1		17.6468	17.4616	17.1219	15.1761	15.5375	16.5937	16.615	16.7946	17.6041	16.7563	15.7937	17.0231	17.5678	16.4343	17.7287	16.109	2	2	2	3.4	3.4	3.4	121.11	0	28.114	2510200	20	0.935862	-0.0572948	-0.0839037	0.88174	0.108335	0.155218	0.491557	-0.466424	-0.732356	0.774712	-0.16563	-0.299432	0.289925	-0.57476	-1.16051	3677
ATP1A1	P05023-4;P05023;P05023-3;P05023-2;P13637;P13637-2;P13637-3;P50993;Q13733;P20648;P54707;P54707-2	P05023-4;P05023;P05023-3;P05023-2	Sodium/potassium-transporting ATPase subunit alpha-1		20.4725	20.5785	20.4106	20.2082	20.054	19.9016	19.9542	20.1141	20.4276	20.0645	20.1296	20.1447	20.5326	17.3531	20.1405	20.3676	34	34	34	36.1	36.1	36.1	113	0	323.31	140310000	340	0.0904217	-0.225873	-2.01583	0.320713	-0.818999	-1.08224	0.00410659	-0.411448	-4.49939	0.463145	0.593126	0.783472	0.608431	0.407552	0.540323	634
ATP1B1	P05026-2;P05026	P05026-2;P05026	Sodium/potassium-transporting ATPase subunit beta-1		19.0992	19.3584	19.3552	19.0714	18.8939	18.9865	18.9276	18.8497	19.2733	19.1207	18.9873	19.2088	18.3296	14.9195	19.3437	19.3479	5	5	5	16.9	16.9	16.9	34.893	0	19.455	11422000	36	0.489974	-0.0735273	-0.73515	0.284802	-1.23587	-1.17421	0.0105387	-0.30661	-3.66324	0.311281	1.16235	1.10552	0.4102	0.929265	0.885035	635
ATP1B3	P54709;P54709-2	P54709	Sodium/potassium-transporting ATPase subunit beta-3		19.375	19.1063	19.1665	18.6273	18.6507	17.9903	18.5197	18.3133	19.0211	18.9386	19.7443	18.9573	19.1183	15.5627	18.1866	19.0022	5	5	5	31.5	31.5	31.5	31.512	0	14.835	10148000	29	0.712696	0.09656	0.386166	0.239181	-1.10136	-1.30664	0.0169046	-0.700265	-3.27611	0.208555	1.19792	1.40878	0.650048	0.401091	0.477284	1507
ATP2A2	P16615;P16615-5;P16615-2;P16615-3;P16615-4;O14983-2;O14983;O14983-3;Q93084-4;Q93084;Q93084-3;Q93084-7;Q93084-1;Q93084-6;Q93084-5	P16615;P16615-5;P16615-2;P16615-3;P16615-4	Sarcoplasmic/endoplasmic reticulum calcium ATPase 2		21.5534	21.6249	21.5049	21.274	21.3818	21.3377	21.2932	21.3057	21.242	21.2628	21.1814	21.2358	21.5704	17.4317	21.5745	21.5494	37	37	35	40.1	40.1	38.4	114.76	0	323.31	235720000	419	0.015921	-0.258788	-3.3242	0.390911	-0.957803	-0.92446	0.0878727	-0.159696	-2.03647	0.523988	0.699015	0.676403	0.469279	0.798107	0.772257	889
ATP2B1	P20020-6;P20020;P20020-4;P20020-1;P20020-5;P20020-2;Q01814-6;Q01814-8;Q01814-5;Q01814	P20020-6;P20020;P20020-4;P20020-1;P20020-5;P20020-2	Plasma membrane calcium-transporting ATPase 1		19.4331	19.3837	19.1463	18.7864	18.7745	18.8052	18.6721	18.9115	19.2999	18.6907	18.6219	18.6967	19.5866	15.1764	19.397	19.3437	24	24	15	27.7	27.7	17.5	130.62	0	101.69	30371000	158	0.147397	-0.360091	-1.66288	0.480048	-0.811475	-0.75281	0.043568	-0.396584	-2.54868	0.690387	0.451384	0.418154	0.711307	0.414891	0.388144	948
ATP2B4	P23634;P23634-8;P23634-6;P23634-7;P23634-3;P23634-5;P23634-2;P23634-4;Q16720-3;Q16720-5;Q16720-2;Q16720-6;Q16720-4;Q16720;Q16720-7;Q16720-8;Q01814-7;Q01814-4;Q01814-3;Q01814-2	P23634;P23634-8;P23634-6;P23634-7;P23634-3;P23634-5;P23634-2;P23634-4	Plasma membrane calcium-transporting ATPase 4		18.3702	16.9892	18.4153	18.0184	16.9115	16.8549	16.9394	17.2883	15.7166	18.0619	17.4919	17.7673	16.6867	14.8039	17.2446	16.4426	17	8	8	20.8	11	11	137.92	0	43.021	6292500	32	0.311222	-0.688811	-1.10567	0.0372779	-1.65377	-2.66493	0.033521	-0.949708	-2.74482	0.242095	0.964959	1.29754	0.235086	0.704062	1.31959	1012
ATP2C1	P98194-2;P98194-4;P98194;P98194-3;P98194-5;P98194-8;P98194-9;P98194-6;P98194-7	P98194-2;P98194-4;P98194;P98194-3;P98194-5;P98194-8;P98194-9;P98194-6;P98194-7	Calcium-transporting ATPase type 2C member 1		14.8541	16.5114	17.2469	19.3047	17.4222	18.6625	18.3271	18.4	18.8475	19.5245	19.4396	19.1207	18.2246	15.1522	15.1868	18.1884	6	6	6	9.8	9.8	9.8	96.959	0	28.669	9070300	25	0.0526434	2.25378	2.40903	0.826587	-0.291269	-0.228848	0.250135	1.22369	1.27294	0.0288636	2.54505	2.85836	0.149759	1.51496	1.65134	1772
ATP5A1	P25705;P25705-2;P25705-3	P25705;P25705-2;P25705-3	ATP synthase subunit alpha, mitochondrial		23.1722	23.3006	22.9338	22.7828	23.0783	22.7778	22.7895	22.8723	23.2234	22.6533	22.6506	22.5902	23.0743	21.0875	23.0189	23.3112	30	30	30	62	62	62	59.75	0	323.31	612130000	509	0.205665	-0.268	-1.41911	0.452762	-0.424388	-0.8027	0.261849	-0.167891	-1.23832	0.780583	0.156388	0.291364	0.639608	0.256497	0.492888	1032
ATP5B	P06576	P06576	ATP synthase subunit beta, mitochondrial		23.3506	23.4961	23.345	23.1316	23.2335	23.1564	23.1088	23.2095	23.5072	23.0157	23.111	23.208	23.5334	21.2071	23.4613	23.4634	29	29	29	79.8	79.8	79.8	56.559	0	323.31	1025200000	806	0.391087	-0.12034	-0.924094	0.497998	-0.414526	-0.721052	0.103202	-0.153756	-1.92045	0.629997	0.294186	0.507373	0.663771	0.26077	0.456968	665
ATP5C1	P36542;P36542-2	P36542;P36542-2	ATP synthase subunit gamma, mitochondrial		20.5619	20.4724	20.4404	19.9553	20.3566	20.0219	20.0013	20.2763	20.4958	19.9458	19.8691	20.0245	20.3483	15.2193	20.8356	20.0718	10	10	10	42.6	42.6	42.6	32.996	0	78.15	56285000	98	0.212473	-0.27372	-1.39499	0.383049	-1.23874	-0.940957	0.280846	-0.193491	-1.18493	0.491319	0.965022	0.732777	0.456135	1.04525	0.79642	1205
ATP5D	P30049	P30049	ATP synthase subunit delta, mitochondrial		20.4553	19.288	20.7976	20.5474	20.4087	20.2544	20.3635	20.4561	17.17	20.414	20.4561	20.5346	20.875	14.6128	20.6246	20.9238	2	2	2	11.9	11.9	11.9	17.49	0	28.218	20130000	25	0.506943	-0.628412	-0.705515	0.546623	-1.01301	-0.638679	0.780746	0.0985985	0.291142	0.833891	0.384602	0.219025	0.500417	1.11161	0.716831	1106
ATP5F1	P24539	P24539	ATP synthase F(0) complex subunit B1, mitochondrial		20.6114	20.6628	20.7131	20.6937	20.6712	20.5934	20.6206	21.0046	20.8288	20.596	20.5814	20.6727	19.9825	16.2888	20.1407	19.6348	13	13	12	41.4	41.4	41.4	28.908	0	132.58	61433000	156	0.993529	-0.000514507	-0.00845332	0.119522	-1.65853	-1.81454	0.613079	0.0522332	0.533167	0.120104	1.65802	1.81103	0.111897	1.71076	1.86211	1018
ATP5H	O75947;O75947-2	O75947;O75947-2	ATP synthase subunit d, mitochondrial		20.6976	20.8939	20.5398	21.5253	21.4256	21.2294	21.2944	21.3433	20.3461	21.3105	21.2757	20.7965	21.3333	15.2808	20.9173	20.5414	9	9	9	72.7	72.7	72.7	18.491	0	99.108	78046000	124	0.956	0.0180659	0.0575189	0.369171	-1.39595	-0.970732	0.112478	0.409054	1.85837	0.363992	1.41401	0.982068	0.251419	1.805	1.26908	445
ATP5I	P56385	P56385	ATP synthase subunit e, mitochondrial		15.9695	16.9659	16.2571	18.8269	18.8154	18.5821	18.5817	17.156	15.8045	18.5485	18.5452	18.5065	19.2577	14.8648	19.9042	19.198	3	3	3	46.4	46.4	46.4	7.9331	0	6.1118	9014700	20	0.401274	0.846326	0.903099	0.363773	1.30134	0.982551	0.137438	1.27898	1.71358	0.746523	-0.455011	-0.338492	0.985958	-0.0223615	-0.0183451	1542
ATP5J	P18859;P18859-2	P18859;P18859-2	ATP synthase-coupling factor 6, mitochondrial		20.6368	20.5337	20.4075	19.9572	19.6071	19.5881	19.5418	19.4693	20.7362	20.0571	19.8929	20.053	20.7653	14.6712	20.7223	20.7904	6	6	6	49.1	49.1	49.1	12.587	0	80.748	45634000	79	0.438976	-0.199012	-0.828725	0.481832	-1.14649	-0.749617	0.00159546	-0.832205	-5.44459	0.559408	0.947482	0.617805	0.843272	0.31429	0.206443	932
ATP5J2	P56134-3;P56134;P56134-4;P56134-2	P56134-3;P56134;P56134-4;P56134-2	ATP synthase subunit f, mitochondrial		20.1538	20.307	19.5675	20.7981	20.9515	21.0852	21.0381	20.9119	19.2104	20.6905	21.1284	21.055	21.2459	14.6648	18.5037	19.7906	3	3	3	70.9	70.9	70.9	6.2953	0	25.886	32773000	44	0.563168	0.314485	0.61172	0.292239	-1.65534	-1.15439	0.0216823	0.790076	3.0793	0.231692	1.96982	1.33048	0.133988	2.44541	1.73198	1537
ATP5L	O75964	O75964	ATP synthase subunit g, mitochondrial		20.7049	20.8953	20.8296	21.0417	21.1743	21.0536	21.1092	21.1286	21.0878	21.0031	20.9886	20.8288	20.4168	15.6229	20.5189	20.715	5	5	5	47.6	47.6	47.6	11.428	0	47.009	47591000	61	0.263554	0.1092	1.23339	0.256402	-1.54947	-1.25424	0.015634	0.248555	3.33885	0.227686	1.65867	1.34352	0.195248	1.79802	1.45749	448
ATP5O	P48047	P48047	ATP synthase subunit O, mitochondrial		20.5868	20.5628	20.4301	20.2497	20.7046	20.2327	20.1319	20.2932	20.3586	20.2251	19.8952	19.8747	20.5482	14.7353	21.2658	21.0179	14	14	14	67.6	67.6	67.6	23.277	0	145.04	93825000	183	0.0420749	-0.368969	-2.57458	0.520369	-1.06556	-0.682531	0.459328	-0.116739	-0.790505	0.671644	0.69659	0.445409	0.566388	0.94882	0.606531	1334
ATP6AP1	Q15904	Q15904	V-type proton ATPase subunit S1		19.1934	19.2279	18.7737	18.1066	17.7138	17.7686	17.7042	17.8148	19.3845	18.2977	18.1329	18.5034	18.903	15.5645	19.0008	18.7685	5	5	5	12.1	12.1	12.1	52.025	0	41.576	11309000	56	0.543588	-0.245773	-0.643678	0.413789	-0.766212	-0.877854	0.00635339	-1.07503	-4.10056	0.575132	0.520439	0.592528	0.723674	-0.308818	-0.37059	2231
ATP6AP2	O75787-2;O75787	O75787-2;O75787	Renin receptor		19.6085	19.38	19.0491	18.3603	18.4804	18.605	18.4284	18.5696	19.521	18.5798	18.5472	18.8005	19.6551	15.7069	19.3887	19.7371	8	8	7	40.9	40.9	34.3	35.612	0	55.687	12815000	55	0.52746	-0.23735	-0.67055	0.653588	-0.47756	-0.472023	0.0798744	-0.578616	-2.10544	0.818263	0.24021	0.240076	0.920857	-0.101055	-0.103607	425
ATP6V0A1	Q93050-1;Q93050;Q93050-3	Q93050-1;Q93050;Q93050-3	V-type proton ATPase 116 kDa subunit a isoform 1		18.3293	18.1462	17.8349	16.9431	16.7606	17.3123	16.6127	16.7464	17.9784	17.0484	17.2321	16.9972	17.6488	15.1971	18.3764	18.4707	5	5	4	9	9	6.9	95.755	0	62.501	5702100	30	0.239335	-0.499344	-1.30616	0.652649	-0.390084	-0.473418	0.0322522	-0.955376	-2.77399	0.895504	-0.109261	-0.137011	0.495896	-0.565292	-0.72473	3011
ATP6V0A2	Q9Y487	Q9Y487	V-type proton ATPase 116 kDa subunit a isoform 2		15.7293	15.6334	15.8762	15.6543	16.4344	15.8051	14.9797	15.0351	15.3641	15.5714	15.8422	15.9566	15.8524	15.3439	16.0869	15.9605	4	4	4	6.3	6.3	6.3	98.081	0	3.9067	938050	5	0.792529	-0.0397432	-0.275015	0.628534	0.0876012	0.509589	NaN	0	NaN	0.567709	-0.127344	-0.604408	0.541771	-0.247327	-0.646681	4213
ATP6V0D1	P61421	P61421	V-type proton ATPase subunit d 1		17.6228	17.8923	17.8565	17.5198	17.3828	17.2276	17.0126	16.3879	18.0552	17.4511	17.3916	17.0486	17.1551	14.7607	18.3568	17.9006	4	4	4	13.1	13.1	13.1	40.329	0	9.2152	5439500	26	0.339906	-0.236226	-1.03654	0.431069	-0.679541	-0.84392	0.0226463	-0.720139	-3.04537	0.611223	0.443315	0.536021	0.962551	-0.0405979	-0.0489455	1598
ATP6V0D2	Q8N8Y2	Q8N8Y2	V-type proton ATPase subunit d 2		18.3957	15.5667	14.8036	14.1489	16.2768	15.338	17.5758	14.4999	15.7683	17.4515	16.1203	17.9034	18.2111	13.9637	15.5345	15.7541	1	1	1	5.1	5.1	5.1	40.426	0	4.3254	2356600	8	0.349581	1.08212	1.0143	0.918358	0.137069	0.106894	0.871026	0.193891	0.169431	0.38856	0.945054	0.929368	0.960404	0.0568221	0.0517545	2787
ATP6V1A	P38606;P38606-2	P38606;P38606-2	V-type proton ATPase catalytic subunit A		19.2537	19.2933	18.9199	18.4749	18.0593	18.1672	18.186	18.3728	19.4031	18.5491	18.4787	18.796	19.1004	15.7614	19.1126	19.2703	16	16	16	48.5	48.5	48.5	68.303	0	176.88	28735000	164	0.551086	-0.178712	-0.631357	0.468591	-0.674264	-0.77351	0.00766858	-0.789134	-3.935	0.592261	0.495552	0.565461	0.897315	-0.11487	-0.134619	1227
ATP6V1B2	P21281;P15313	P21281	V-type proton ATPase subunit B, brain isoform		18.8218	18.9749	18.4436	18.4093	17.9185	17.7734	17.865	17.9683	18.8642	18.236	18.137	18.4812	18.9527	14.8917	18.7453	18.4494	9	9	9	25.6	25.6	25.6	56.5	0	55.356	14576000	70	0.318463	-0.232806	-1.08774	0.388793	-0.902616	-0.92888	0.00174563	-0.781107	-5.34939	0.517806	0.66981	0.686888	0.903664	0.121509	0.126243	965
ATP6V1C1	P21283	P21283	V-type proton ATPase subunit C 1		17.3956	17.375	17.4652	17.2052	16.8912	16.8037	16.7449	16.5712	17.2446	17.4468	16.9818	17.1448	17.8033	15.2706	17.8801	17.8946	3	3	3	10.2	10.2	10.2	43.941	0	25.613	3937400	30	0.212983	-0.155743	-1.39321	0.827265	-0.148121	-0.227936	0.000435207	-0.60749	-6.96484	0.991089	-0.00762224	-0.0116414	0.506877	-0.459369	-0.705628	966
ATP6V1E1	P36543;P36543-3;P36543-2;Q96A05	P36543;P36543-3;P36543-2	V-type proton ATPase subunit E 1		18.6887	19.0987	18.0616	17.9757	17.0025	17.1063	17.2386	17.6191	18.9505	17.544	17.5111	17.9871	16.9673	14.9373	19.0489	18.7008	5	5	5	34.5	34.5	34.5	26.145	0	9.2524	5819700	25	0.32633	-0.457993	-1.06864	0.328142	-1.04259	-1.06429	0.00661467	-1.21457	-4.06478	0.580319	0.584596	0.584282	0.86262	-0.171976	-0.180609	1206
ATP6V1G1	O75348;O95670-2;O95670	O75348	V-type proton ATPase subunit G 1		18.3915	18.2605	17.7363	17.1312	16.7354	16.8688	16.9651	16.9939	18.3359	17.3985	17.3504	17.0065	18.0637	14.3664	18.3405	18.3561	6	6	6	64.4	64.4	64.4	13.757	0	64.666	7209700	59	0.411001	-0.357095	-0.883428	0.577276	-0.598221	-0.589114	0.0148887	-0.989091	-3.37832	0.820097	0.241126	0.237599	0.702622	-0.39087	-0.400553	377
ATP6V1H	Q9UI12-2;Q9UI12	Q9UI12-2;Q9UI12	V-type proton ATPase subunit H		15.6917	15.5406	16.4361	15.7856	18.1439	17.5778	17.988	18.7301	18.434	17.7019	15.7712	18.3121	19.489	14.6893	18.6507	15.4874	3	3	3	11.8	11.8	11.8	54.151	0	17.847	2955300	19	0.0398176	1.69129	2.61565	0.346383	1.21558	1.0216	0.00034924	2.24646	7.25231	0.731897	0.47571	0.358991	0.422351	1.03088	0.860911	3996
ATPAF1	Q5TC12-2;Q5TC12-3;Q5TC12	Q5TC12-2;Q5TC12-3;Q5TC12	ATP synthase mitochondrial F1 complex assembly factor 1		14.651	16.2872	14.8075	17.168	14.8643	15.7638	15.9704	14.7672	16.4255	16.9428	17.1837	17.0004	15.563	14.8364	14.9581	16.5123	3	3	3	27.7	27.7	27.7	20.281	0	10.357	1396600	9	0.113642	1.15969	1.85094	0.727996	-0.260978	-0.364486	0.589151	-0.386998	-0.570341	0.0142114	1.42067	3.41612	0.805908	-0.12602	-0.256806	2405
ATXN10	Q9UBB4;Q9UBB4-2	Q9UBB4;Q9UBB4-2	Ataxin-10		17.8449	18.1753	18.5904	18.2218	18.0464	18.3393	18.2033	18.3662	18.3389	18.5363	18.5466	18.7289	16.7059	15.6816	17.9268	17.4185	7	7	7	24.4	24.4	24.4	53.488	0	61.144	7628300	48	0.104017	0.329547	1.91477	0.0465152	-1.27492	-2.50021	0.862134	0.0306849	0.181256	0.0173749	1.60447	3.25419	0.037862	1.3056	2.65329	3925
ATXN2	Q99700-2;Q99700-4;Q99700;Q99700-5	Q99700-2;Q99700-4;Q99700;Q99700-5	Ataxin-2		19.1573	17.5798	17.2035	17.4359	17.5875	17.3761	17.5439	17.9483	16.3034	17.2712	17.3016	17.3569	17.6176	15.1947	16.3118	17.116	5	5	5	8.4	8.4	8.4	106.05	0	42.952	6463800	26	0.175074	-0.78586	-1.53755	0.112349	-1.28409	-1.8592	0.634981	-0.230199	-0.499848	0.427604	0.498233	0.850642	0.0998956	1.05389	1.94393	3290
ATXN2L	Q8WWM7-6;Q8WWM7-8;Q8WWM7-5;Q8WWM7-4;Q8WWM7-9;Q8WWM7-2;Q8WWM7;Q8WWM7-3;Q8WWM7-7	Q8WWM7-6;Q8WWM7-8;Q8WWM7-5;Q8WWM7-4;Q8WWM7-9;Q8WWM7-2;Q8WWM7;Q8WWM7-3;Q8WWM7-7	Ataxin-2-like protein		18.3041	19.2175	18.3737	18.2903	17.8218	17.778	18.655	18.7012	19.0118	18.3895	18.3	18.7484	17.4339	14.594	19.0588	18.5193	11	11	11	17.5	17.5	17.5	102.89	0	74.201	11639000	53	0.820388	0.0660248	0.237207	0.304549	-1.14489	-1.1225	0.399281	-0.307376	-0.907176	0.275101	1.21092	1.20074	0.445868	0.837517	0.815642	2925
AUP1	Q9Y679;Q9Y679-3	Q9Y679;Q9Y679-3	Ancient ubiquitous protein 1		16.2049	16.3771	14.6487	17.0612	16.5696	17.1137	16.9353	16.5742	16.5016	17.1002	15.9751	16.4747	16.4856	16.0235	17.1284	15.4371	3	3	3	10.2	10.2	10.2	45.786	0	5.0729	2246900	12	0.461271	0.439945	0.786921	0.763981	0.19567	0.314237	0.21812	0.725219	1.3755	0.586848	0.244274	0.573964	0.215847	0.529548	1.38329	4269
AXL	P30530-2;P30530	P30530-2;P30530	Tyrosine-protein kinase receptor UFO		16.8634	15.4597	15.8739	15.511	15.3547	13.9538	15.4643	15.391	16.44	15.7405	17.0559	15.8153	16.8317	15.1534	16.1171	15.394	3	3	3	5.2	5.2	5.2	97.377	0	4.3989	682370	5	0.481364	0.335925	0.750453	0.919106	-0.0529287	-0.10591	0.119084	-0.88605	-1.81719	0.456041	0.388854	0.796595	0.163656	-0.833122	-1.58679	1119
B2M	P61769	P61769	Beta-2-microglobulin;Beta-2-microglobulin form pI 5.3		18.4707	21.1286	22.7903	22.9551	22.0164	21.9449	22.0601	22.2305	21.201	22.9375	23.052	22.8671	20.4263	15.3826	22.072	20.4602	2	2	2	26.9	26.9	26.9	13.714	0	58.886	54451000	27	0.337037	1.17824	1.04324	0.364954	-1.7509	-0.979954	0.511673	0.726781	0.697372	0.101824	2.92914	1.93014	0.13922	2.47768	1.70425	1605
B3GALTL	Q6Y288	Q6Y288	Beta-1,3-glucosyltransferase		15.4309	17.4891	15.3331	17.4002	17.0772	16.4307	15.625	17.2009	17.816	15.9959	16.8849	17.3549	16.8085	15.1124	16.4777	15.4258	3	3	3	11	11	11	56.563	0	34.813	2546600	14	0.431745	0.599582	0.842612	0.549899	-0.457232	-0.633301	0.815295	0.170142	0.244088	0.109617	1.05681	1.87695	0.293131	0.627374	1.15204	2533
B4GAT1	O43505	O43505	Beta-1,4-glucuronyltransferase 1		18.0255	18.3749	17.9239	17.4608	15.6188	15.1649	15.0535	16.2306	18.1035	17.4929	17.5501	17.8647	18.2861	14.4499	17.451	16.0356	2	2	2	9.9	9.9	9.9	47.119	0	45.798	3459200	19	0.444372	-0.193449	-0.81847	0.158022	-1.39063	-1.61231	0.000307023	-2.42931	-7.42509	0.210362	1.19718	1.40239	0.28409	-1.03868	-1.17613	254
BAG2	O95816;O95816-2	O95816;O95816-2	BAG family molecular chaperone regulator 2		19.6466	19.6316	19.4084	19.0045	19.2359	19.1808	19.2654	19.228	19.552	18.8479	18.9805	19.2712	19.3518	15.2593	19.1536	19.3008	13	13	13	68.7	68.7	68.7	23.772	0	231.11	45132000	167	0.275973	-0.259892	-1.19832	0.297718	-1.15643	-1.14006	0.242747	-0.195248	-1.29552	0.411269	0.896535	0.882892	0.375095	0.961179	0.957918	555
BAG3	O95817	O95817	BAG family molecular chaperone regulator 3		18.5521	18.3495	18.1635	18.0806	17.5024	17.3905	17.6221	17.6823	18.5165	17.9116	18.0713	18.3508	18.3398	14.525	18.5106	18.4183	10	10	10	32.3	32.3	32.3	61.594	0	80.119	10712000	45	0.682093	-0.0738888	-0.430171	0.425628	-0.838017	-0.854494	0.000983376	-0.73713	-5.97791	0.467152	0.764128	0.776133	0.921139	0.100888	0.103237	556
BAG6	P46379-2;P46379;P46379-3;P46379-5;P46379-4	P46379-2;P46379;P46379-3;P46379-5;P46379-4	Large proline-rich protein BAG6		19.2405	19.0623	18.623	18.6628	18.3853	18.5425	18.303	18.1207	19.1726	18.7329	18.5901	18.3101	19.0742	14.4029	19.2975	19.0046	14	14	14	19.8	19.8	19.8	118.69	0	83.119	12576000	53	0.43714	-0.195729	-0.832236	0.454746	-0.952375	-0.799003	0.018717	-0.55933	-3.19503	0.550268	0.756646	0.632697	0.751517	0.393046	0.331531	1308
BAIAP2	Q9UQB8-3;Q9UQB8-5;Q9UQB8-4;Q9UQB8-6;Q9UQB8-2;Q9UQB8	Q9UQB8-3;Q9UQB8-5;Q9UQB8-4;Q9UQB8-6;Q9UQB8-2;Q9UQB8	Brain-specific angiogenesis inhibitor 1-associated protein 2		19.9461	19.6847	19.095	18.7542	17.8747	18.2442	18.1406	18.2237	19.4257	18.7375	18.7459	18.7585	19.5384	14.8071	19.3255	19.2872	10	10	10	30.1	30.1	30.1	56.625	0	51.203	13805000	70	0.206928	-0.453091	-1.41458	0.37402	-1.13043	-0.960231	0.00462851	-1.24915	-4.38789	0.579904	0.67734	0.58494	0.921046	-0.118721	-0.10336	4108
BAIAP2L1	Q9UHR4	Q9UHR4	Brain-specific angiogenesis inhibitor 1-associated protein 2-like protein 1		20.6573	20.5165	20.0166	19.6799	19.2801	19.3193	19.3386	19.8732	19.9798	19.4278	19.6968	19.8734	20.1467	16.5579	19.5884	20.1267	15	15	13	51.1	51.1	45	56.882	0	160.22	29916000	110	0.114163	-0.473107	-1.84764	0.256832	-1.11265	-1.25298	0.028279	-0.764753	-2.87399	0.488668	0.639543	0.737459	0.703168	0.347897	0.399771	3987
BANF1	O75531	O75531	Barrier-to-autointegration factor;Barrier-to-autointegration factor, N-terminally processed		22.4866	22.3752	21.6979	20.8171	21.5011	21.4882	21.4377	20.4161	22.6473	21.4222	21.6287	21.4448	22.1038	15.8203	22.8988	22.671	8	8	8	68.5	68.5	68.5	10.058	0	78.708	92813000	97	0.907466	-0.0584173	-0.121231	0.596236	-0.970685	-0.559245	0.223654	-0.633429	-1.35684	0.614381	0.912267	0.531169	0.850448	0.337256	0.196844	406
BAP18	Q8IXM2-2;Q8IXM2;Q8IXM2-3	Q8IXM2-2;Q8IXM2;Q8IXM2-3	Chromatin complexes subunit BAP18		16.2375	15.6378	18.7294	17.9791	17.3659	14.8469	17.4182	17.4199	15.5139	17.8816	16.7581	16.2177	17.5899	15.0344	18.0451	18.1485	3	3	3	43.5	43.5	43.5	13.958	0	11.987	3554100	17	0.55282	-0.553141	-0.628523	0.956601	0.0584924	0.0567312	0.705271	-0.383255	-0.396761	0.516401	-0.611633	-0.689283	0.665657	-0.441747	-0.454193	2708
BASP1	P80723;P80723-2	P80723;P80723-2	Brain acid soluble protein 1		20.5608	20.0239	22.3212	22.9609	22.4189	22.4848	22.6631	22.9463	20.3641	22.8759	22.9298	22.371	19.909	14.0276	21.9934	20.1148	20	20	20	88.1	88.1	88.1	22.693	0	323.31	176160000	169	0.496433	0.668532	0.72379	0.235427	-2.45549	-1.3185	0.152464	1.16156	1.63834	0.138426	3.12402	1.70839	0.0815304	3.61704	2.0906	1740
BAX	Q07812-5;Q07812-8;Q07812;Q07812-2;Q07812-7;Q07812-4	Q07812-5;Q07812-8;Q07812;Q07812-2;Q07812-7	Apoptosis regulator BAX		16.5757	15.7417	18.581	18.1088	17.8571	17.9313	17.7429	17.7747	15.534	17.999	18.0936	17.8023	18.455	15.4228	17.9501	18.0162	3	3	3	23.2	23.2	23.2	18.129	0	9.8733	4232800	17	0.910576	0.105393	0.117134	0.833753	0.209192	0.21921	0.418758	0.574688	0.86799	0.913887	-0.103798	-0.112775	0.615269	0.365496	0.529806	1874
BAZ1B	Q9UIG0-2;Q9UIG0	Q9UIG0-2;Q9UIG0	Tyrosine-protein kinase BAZ1B		17.666	17.9582	17.3327	17.2064	16.982	17.2288	17.3533	16.9636	17.587	17.5213	17.4059	17.4291	17.526	15.2237	17.8995	17.7677	17	17	17	16.3	16.3	16.3	170.45	0	85.386	10764000	79	0.763454	-0.0550132	-0.314965	0.529195	-0.436602	-0.667634	0.0802895	-0.408874	-2.10169	0.568682	0.381588	0.602844	0.966783	0.0277281	0.0434098	4002
BCAP29	Q9UHQ4;Q9UHQ4-2	Q9UHQ4;Q9UHQ4-2	B-cell receptor-associated protein 29		15.5867	15.9576	15.697	16.4276	16.0799	16.3825	16.3519	16.3174	15.3005	15.9037	16.4843	16.2306	15.2938	15.0029	15.5909	15.836	5	5	4	24.1	24.1	17.8	28.32	0.00051454	2.6236	1994000	15	0.850043	0.0625355	0.197385	0.110684	-0.486284	-1.86997	0.116246	0.365736	1.83459	0.13017	0.54882	1.75289	0.00453922	0.852021	4.40593	3985
BCAP31	P51572;P51572-2	P51572;P51572-2	B-cell receptor-associated protein 31		20.6439	21.7386	21.792	21.6442	21.861	21.667	21.641	22.0406	21.0443	21.601	21.6928	21.5991	20.9704	14.4092	21.4232	21.866	15	15	15	48.8	48.8	48.8	27.991	0	158.47	118170000	191	0.92688	0.029644	0.0956938	0.354817	-1.78744	-1.00247	0.272012	0.347764	1.20935	0.3438	1.81708	1.02753	0.271785	2.1352	1.20999	1435
BCAR1	P56945-4;P56945-5;P56945-8;P56945;P56945-7;P56945-3;P56945-2;P56945-6	P56945-4;P56945-5;P56945-8;P56945;P56945-7;P56945-3;P56945-2;P56945-6	Breast cancer anti-estrogen resistance protein 1		16.0872	14.832	15.6136	15.5339	16.2269	15.0905	15.4328	15.2186	15.4824	15.6732	15.4317	16.2923	15.2337	14.2937	15.8015	15.6796	3	3	3	7.2	7.2	7.2	77.73	0.0052796	1.5229	1181000	4	NaN	0	NaN	NaN	0	NaN	0.948463	-0.0244794	-0.0673867	NaN	0	NaN	0.593941	0.24006	0.562831	1547
BCAS2	O75934	O75934	Pre-mRNA-splicing factor SPF27		18.9549	19.1467	15.9474	18.8138	19.0922	19.5541	19.5575	18.9474	19.319	19.5661	19.1413	19.1982	18.2433	15.8022	19.4243	15.9338	6	6	6	42.7	42.7	42.7	26.131	0	40.969	12274000	47	0.203913	1.09046	1.42544	0.487614	-0.864779	-0.739327	0.215996	1.07213	1.38278	0.0715587	1.95524	2.18508	0.0757975	1.93691	2.14336	441
BCAT2	O15382-2;O15382	O15382-2;O15382	Branched-chain-amino-acid aminotransferase, mitochondrial		18.465	18.2718	18.031	17.5641	17.2323	17.4809	17.577	17.46	18.6712	17.6238	17.6981	18.2007	18.5594	15.078	18.0887	17.9779	4	4	4	16.7	16.7	16.7	33.776	0	16.36	6805200	43	0.91543	-0.0345454	-0.110745	0.451581	-0.656997	-0.804908	0.0208949	-0.645472	-3.10827	0.481364	0.622452	0.750453	0.988919	0.0115252	0.014477	205
BCCIP	Q9P287;Q9P287-3;Q9P287-4;Q9P287-2	Q9P287;Q9P287-3;Q9P287-4;Q9P287-2	BRCA2 and CDKN1A-interacting protein		19.3471	19.1734	19.0727	18.5995	18.9771	18.9491	18.8831	19.0084	19.3091	18.5238	18.6728	18.8132	19.6034	15.3979	19.7612	19.5925	12	12	12	48.1	48.1	48.1	35.979	0	103.9	21540000	83	0.385988	-0.218431	-0.934761	0.684366	-0.459421	-0.426871	0.584251	-0.093729	-0.57806	0.8305	0.24099	0.223583	0.742947	0.365692	0.343489	3912
BCKDHA	P12694;P12694-2	P12694;P12694-2	2-oxoisovalerate dehydrogenase subunit alpha, mitochondrial		17.3696	17.4632	17.1819	18.246	17.5765	16.5791	17.0076	17.6743	17.498	17.5429	17.6682	17.2201	17.4362	15.9628	15.5445	17.2447	4	4	4	14.2	14.2	14.2	50.47	0	11.563	3715500	26	0.754098	-0.08287	-0.327941	0.0995352	-1.01812	-1.94654	0.345235	-0.355779	-1.02423	0.0976361	0.935249	1.96044	0.26058	0.66234	1.242	812
BCKDHB	P21953;P21953-2	P21953;P21953-2	2-oxoisovalerate dehydrogenase subunit beta, mitochondrial		17.0108	17.0428	16.99	17.0326	16.8411	16.6982	16.8576	16.8789	17.1169	16.9225	17.0965	17.0616	17.1657	15.4339	16.5477	17.2004	4	4	4	24.2	24.2	24.2	43.122	0	19.196	3374800	22	0.528849	0.0302978	0.668214	0.335352	-0.432189	-1.04719	0.00334771	-0.200142	-4.69377	0.30759	0.462487	1.11479	0.595932	0.232047	0.55972	975
BCKDK	O14874-2;O14874-3;O14874	O14874-2;O14874-3;O14874	[3-methyl-2-oxobutanoate dehydrogenase [lipoamide]] kinase, mitochondrial		18.4806	18.3577	17.3105	17.2273	17.3691	17.2756	17.3482	16.8849	17.8467	17.4504	17.8598	17.3759	17.6036	14.3038	17.2202	16.8829	3	3	3	14.3	14.3	14.3	37.767	0	16.509	3137000	23	0.576463	-0.210862	-0.590408	0.152384	-1.3414	-1.63872	0.126485	-0.624595	-1.77364	0.18666	1.13054	1.49058	0.379727	0.716803	0.948007	149
BCL2L13	Q9BXK5;Q9BXK5-2;Q9BXK5-4	Q9BXK5;Q9BXK5-2;Q9BXK5-4	Bcl-2-like protein 13		19.8646	19.7083	19.4804	19.1172	18.7814	19.2897	19.2551	19.0432	20.0636	19.0454	19.0727	19.7291	20.039	15.281	19.9347	19.4968	4	4	4	12.6	12.6	12.6	52.723	0	23.551	10880000	43	0.835325	-0.0649261	-0.2171	0.486549	-0.854741	-0.741215	0.0654221	-0.450263	-2.25021	0.524445	0.789815	0.675632	0.736564	0.404478	0.352432	3452
BCLAF1	Q9NYF8-2;Q9NYF8;Q9NYF8-3;Q9NYF8-4	Q9NYF8-2;Q9NYF8;Q9NYF8-3;Q9NYF8-4	Bcl-2-associated transcription factor 1		16.0986	19.1511	19.4327	19.5047	19.1317	19.2685	19.2947	19.7504	20.0231	19.2028	19.2453	19.371	19.2466	14.8318	19.4058	18.0657	12	12	12	14.5	14.5	14.5	105.95	0	71.401	18405000	69	0.319251	0.913762	1.08581	0.64047	-0.659284	-0.491595	0.36461	0.814559	0.980709	0.194983	1.57305	1.45849	0.217559	1.47384	1.37742	3862
BCS1L	Q9Y276	Q9Y276	Mitochondrial chaperone BCS1		15.4862	17.7029	17.6228	17.3768	17.6538	17.4995	17.8933	17.8162	18.7954	17.7639	17.445	17.528	15.8117	14.0514	17.1519	16.6617	5	5	5	18.1	18.1	18.1	47.534	0	12.746	3090400	18	0.219907	0.83589	1.36943	0.237668	-1.12795	-1.3114	0.255735	0.668537	1.25622	0.0395202	1.96384	2.62125	0.0398497	1.79649	2.61505	4123
BET1	O15155;O15155-2	O15155;O15155-2	BET1 homolog		17.5693	17.1953	18.1274	17.4661	16.465	17.7647	16.9962	17.4066	18.1941	17.4479	17.021	17.231	17.35	15.6493	18.7213	18.3399	2	2	2	24.6	24.6	24.6	13.289	0	9.2507	3500900	20	0.730912	-0.116024	-0.360377	0.920334	-0.074384	-0.104295	0.252949	-0.43139	-1.2645	0.956474	-0.0416405	-0.0568982	0.646803	-0.357006	-0.48212	180
BID	P55957-2;P55957;P55957-4	P55957-2;P55957;P55957-4	BH3-interacting domain death agonist;BH3-interacting domain death agonist p15;BH3-interacting domain death agonist p13;BH3-interacting domain death agonist p11		19.1172	18.3233	17.7923	17.3572	17.4893	17.2098	17.3147	17.7935	17.8739	17.3199	17.471	17.9754	17.898	14.1478	17.4797	18.0892	4	4	4	25.3	25.3	25.3	26.836	0	39.869	5421900	53	0.279578	-0.487437	-1.1884	0.260719	-1.24381	-1.2416	0.132457	-0.695686	-1.74029	0.452005	0.756374	0.804116	0.579539	0.548126	0.585519	1536
BLMH	Q13867	Q13867	Bleomycin hydrolase		18.5366	18.6562	18.3713	17.8218	17.6362	17.8261	17.8579	17.7288	18.5065	18.2139	18.0629	18.3897	18.5104	15.2234	18.9588	18.8353	6	6	6	20.4	20.4	20.4	52.562	0	59.936	9009600	43	0.807093	-0.0532317	-0.255197	0.628007	-0.464499	-0.510389	0.0223007	-0.584226	-3.05735	0.662576	0.411267	0.458729	0.897687	-0.119727	-0.134129	2037
BLVRA	P53004	P53004	Biliverdin reductase A		20.0721	20.0193	19.3392	18.9823	19.0342	19.1053	19.1373	19.3182	20.0487	18.7765	19.139	19.5698	20.0351	15.5009	19.6053	19.8668	11	11	11	42.9	42.9	42.9	33.428	0	82.586	34508000	148	0.586369	-0.219701	-0.574718	0.475805	-0.851188	-0.760435	0.146579	-0.454488	-1.66692	0.593776	0.631488	0.563088	0.728141	0.3967	0.364282	1478
BLVRB	P30043	P30043	Flavin reductase (NADPH)		19.8042	15.4887	17.8915	18.5128	18.6517	18.5674	18.9328	18.5827	18.6535	18.0957	18.2973	19.3546	20.0231	15.3022	16.3129	19.1703	4	4	4	42.7	42.7	42.7	22.119	0	56.514	7078200	21	0.501599	0.675958	0.714774	0.882798	-0.222218	-0.153816	0.435209	0.759303	0.835938	0.468203	0.898176	0.774216	0.418392	0.981521	0.868714	1101
BMS1	Q14692	Q14692	Ribosome biogenesis protein BMS1 homolog		18.0944	18.6012	17.9975	17.9554	18.0388	18.2351	18.2194	17.7317	18.6694	17.8392	17.9893	17.9646	17.9805	14.1285	18.5168	18.1128	10	10	9	11.3	11.3	9.4	145.81	0	47.57	8829800	68	0.852536	-0.0465021	-0.194055	0.381798	-0.97748	-0.943606	0.596776	-0.105887	-0.558402	0.406065	0.930978	0.893366	0.430629	0.871592	0.844771	2106
BOLA2	Q9H3K6;Q9H3K6-2	Q9H3K6	BolA-like protein 2		19.6828	19.8752	19.3452	18.9342	19.1128	19.2267	19.1911	19.1354	20.1454	18.7138	18.978	19.3003	19.7693	15.0722	19.1788	18.8956	3	3	3	51.2	51.2	51.2	10.116	0	47.124	13210000	43	0.655919	-0.174942	-0.468566	0.301153	-1.23036	-1.13119	0.208966	-0.292866	-1.40732	0.379316	1.05542	0.948883	0.4139	0.937491	0.877634	3573
BOP1	Q14137;Q14137-2	Q14137;Q14137-2	Ribosome biogenesis protein BOP1		17.5477	19.0795	17.9282	18.6264	18.4023	18.651	18.8926	18.1361	18.71	18.4355	18.3025	18.5434	18.8359	14.2045	18.9308	17.735	8	8	8	17.4	17.4	17.4	83.629	0	37.921	10287000	45	0.588698	0.2024	0.571052	0.482123	-0.868869	-0.749098	0.575621	0.225043	0.591748	0.372209	1.07127	0.964141	0.366288	1.09391	0.977028	2053
BPHL	Q86WA6-2;Q86WA6	Q86WA6-2;Q86WA6	Valacyclovir hydrolase		17.5763	18.074	17.4254	17.3791	17.345	17.467	17.4465	17.5328	18.1268	17.6378	17.393	17.1757	17.291	15.4224	17.4748	17.2846	6	6	6	41.6	41.6	41.6	31.106	0	44.193	6814400	50	0.910404	-0.0303874	-0.11736	0.193683	-0.745501	-1.46342	0.350298	-0.165885	-1.01267	0.222291	0.715113	1.3614	0.277589	0.579616	1.19386	2653
BPNT1	O95861-4;O95861;O95861-2;O95861-3	O95861-4;O95861;O95861-2	3(2),5-bisphosphate nucleotidase 1		16.2897	18.1587	16.8219	17.4883	17.1061	17.5124	16.9869	17.8289	15.4919	16.4536	17.4285	18.5222	16.248	14.8174	18.0419	16.4523	6	6	6	28.3	28.3	28.3	29.188	0	20.078	4051900	29	0.787846	-0.215611	-0.281414	0.341624	-0.799762	-1.03256	0.719772	0.168905	0.376114	0.551534	0.584152	0.630625	0.20852	0.968668	1.40891	561
BRAT1	Q6PJG6;Q6PJG6-3	Q6PJG6;Q6PJG6-3	BRCA1-associated ATM activator 1		15.9535	16.682	16.8223	16.0085	15.3207	15.6469	15.2275	16.2868	16.5214	15.024	16.1768	16.2718	16.4277	16.0388	16.3522	16.5872	2	2	2	4.6	4.6	4.6	88.118	0.0045883	1.5873	977840	8	0.39479	-0.368047	-0.916415	0.954354	-0.0150678	-0.0596724	0.0635692	-0.74606	-2.27113	0.354952	-0.35298	-1.00217	0.0333034	-0.730993	-2.74974	2508
BRCC3	P46736-5;P46736-2;P46736-3;P46736;P46736-4	P46736-5;P46736-2;P46736-3;P46736;P46736-4	Lys-63-specific deubiquitinase BRCC36		17.2602	15.2651	17.1127	16.6053	16.6464	16.7525	16.7607	16.8726	17.1576	16.755	16.7572	17.1934	16.8716	14.996	17.1151	17.0541	2	2	2	12.1	12.1	12.1	28.027	0	10.742	1999500	10	0.421994	0.404984	0.861612	0.942014	-0.0516202	-0.0758373	0.680787	0.19722	0.43207	0.414818	0.456604	0.875806	0.642376	0.24884	0.488739	1311
BRE	Q9NXR7-4;Q9NXR7-3;Q9NXR7;Q9NXR7-1	Q9NXR7-4;Q9NXR7-3;Q9NXR7;Q9NXR7-1	BRCA1-A complex subunit BRE		16.4225	16.5945	15.9224	16.0155	15.6524	16.3321	16.2699	16.0827	15.5733	15.9218	15.9938	16.227	16.1824	14.9222	16.4596	16.503	3	3	3	11.2	11.2	11.2	42.697	0	12.358	1714200	18	0.190928	-0.309733	-1.47397	0.603529	-0.221904	-0.547902	0.513051	-0.154458	-0.69501	0.831651	-0.0878291	-0.222035	0.872309	0.0674467	0.167726	3852
BRI3BP	Q8WY22	Q8WY22	BRI3-binding protein		17.5926	16.7242	17.2727	17.9302	17.413	17.7037	17.6828	17.5318	17.7668	17.9803	17.6314	17.1556	17.745	14.6265	17.7472	17.7387	2	2	2	14.3	14.3	14.3	27.835	0	54.433	3993100	32	0.445063	0.253622	0.817163	0.630572	-0.415545	-0.506504	0.473606	0.202914	0.764405	0.434196	0.669167	0.837886	0.459284	0.618459	0.790587	2936
BRIX1	Q8TDN6	Q8TDN6	Ribosome biogenesis protein BRX1 homolog		19.3735	19.2984	18.8425	18.3367	18.8475	19.0939	18.9907	18.7583	19.3796	18.0619	18.2035	18.769	19.2722	15.5631	19.0161	18.6379	11	11	11	52.7	52.7	52.7	41.401	0	69.24	28169000	122	0.385719	-0.359298	-0.935327	0.38423	-0.840459	-0.938463	0.877892	-0.0401978	-0.160318	0.617383	0.481161	0.526568	0.391184	0.800261	0.923893	2877
BROX	Q5VW32-2;Q5VW32	Q5VW32-2;Q5VW32	BRO1 domain-containing protein BROX		18.4427	18.8827	18.591	18.2936	18.1072	17.932	17.8798	18.096	18.7061	18.1569	17.1907	18.282	18.345	14.5826	18.7604	18.5307	4	4	4	17.4	17.4	17.4	42.871	0	19.709	7530200	34	0.221969	-0.468569	-1.36248	0.357883	-0.997824	-0.995606	0.00737213	-0.548757	-3.96939	0.630461	0.529256	0.506673	0.667911	0.449067	0.450882	2421
BSG	P35613-2;P35613;P35613-3;P35613-4	P35613-2;P35613;P35613-3;P35613-4	Basigin		19.7982	20.2948	20.0276	20.694	20.539	20.7107	20.5904	20.6175	20.2008	20.6226	20.7569	20.6788	20.5484	15.4063	20.3757	19.6239	6	6	6	42.8	42.8	42.8	29.221	0	74.76	63127000	126	0.165991	0.361155	1.57646	0.359919	-1.21509	-0.991074	0.0806192	0.410739	2.09873	0.242931	1.57624	1.29495	0.228109	1.62583	1.34213	1194
BTF3	P20290-2;P20290	P20290-2;P20290	Transcription factor BTF3		20.2115	19.4903	17.2976	19.7241	19.1326	19.316	19.411	18.9764	20.061	19.621	19.5524	18.3183	20.3766	15.4408	20.1403	20.5606	5	5	5	53.7	53.7	53.7	17.699	0	86.46	14942000	38	0.790419	0.207312	0.277897	0.971784	-0.051302	-0.0368715	0.967047	0.0281076	0.043065	0.847508	0.258614	0.200774	0.950875	0.0794096	0.0642277	952
BTF3L4	Q96K17	Q96K17	Transcription factor BTF3 homolog 4		19.2028	18.8035	18.6516	18.4059	17.9079	17.8084	17.8779	17.7928	18.8064	18.3798	18.4273	18.4068	18.7044	13.9409	18.6048	18.5012	2	2	2	18.4	18.4	18.4	17.27	0	41.926	11239000	31	0.229787	-0.260865	-1.33665	0.302724	-1.32812	-1.12716	0.00161883	-0.91918	-5.42912	0.397123	1.06726	0.911605	0.737934	0.408944	0.350509	3181
BUB3	O43684-2;O43684	O43684-2;O43684	Mitotic checkpoint protein BUB3		19.6189	19.816	20.0471	20.1621	20.0329	20.2231	20.0829	20.2567	19.8235	20.1724	19.9725	20.078	20.0076	16.4998	19.8417	19.5972	14	14	14	51.2	51.2	51.2	36.954	0	123.5	44311000	123	0.506356	0.100563	0.706528	0.314297	-0.924485	-1.09801	0.12291	0.237858	1.79435	0.266372	1.02505	1.22531	0.2133	1.16234	1.3921	268
BUD31	P41223;P41223-2	P41223;P41223-2	Protein BUD31 homolog		16.0359	17.2921	18.0534	18.1311	18.212	18.3304	18.3491	17.9313	16.726	18.0114	18.1375	17.8009	18.1214	15.5188	15.7301	15.4911	5	5	5	41	41	41	17	0	20.073	7409200	45	0.635513	0.290821	0.499046	0.197074	-1.16276	-1.45063	0.145753	0.827584	1.67102	0.0880275	1.45358	2.0352	0.0214787	1.99035	3.08668	1257
BYSL	Q13895	Q13895	Bystin		18.3507	16.4168	17.4925	16.9091	17.3103	17.0653	16.5595	17.0387	16.9429	16.7322	16.0868	16.7471	15.9031	14.7069	17.7694	14.9149	8	8	8	26.3	26.3	26.3	49.601	0	35.181	4954200	35	0.194678	-0.664975	-1.45964	0.120991	-1.46869	-1.80571	0.526347	-0.298793	-0.672423	0.309176	0.803714	1.1108	0.153649	1.1699	1.63272	2041
BZW1	Q7L1Q6;Q7L1Q6-4;Q7L1Q6-3;Q7L1Q6-2	Q7L1Q6;Q7L1Q6-4;Q7L1Q6-3;Q7L1Q6-2	Basic leucine zipper and W2 domain-containing protein 1		18.9386	18.7805	18.0192	17.8785	17.7385	17.5198	17.8747	18.2136	18.57	17.8913	18.0075	18.0883	15.6089	15.4165	18.1219	18.0846	9	9	9	26	26	26	48.043	0	56.096	9414800	48	0.418915	-0.264923	-0.867681	0.0913886	-1.59621	-2.00815	0.110665	-0.567569	-1.87009	0.131882	1.33129	1.74344	0.226206	1.02864	1.34838	2562
BZW2	Q9Y6E2;Q9Y6E2-2	Q9Y6E2	Basic leucine zipper and W2 domain-containing protein 2		19.7086	19.5482	19.375	18.9651	18.9739	18.9551	18.9182	18.9993	19.3555	19.0563	18.9551	19.224	19.3978	14.8076	19.8769	19.7531	5	5	4	17.9	17.9	13.8	48.162	0	23.467	14988000	45	0.218286	-0.251462	-1.37493	0.474147	-0.940337	-0.763427	0.0346162	-0.437571	-2.72058	0.59411	0.688875	0.562566	0.694916	0.502766	0.411623	4279
C10orf35	Q96D05;Q96D05-2	Q96D05;Q96D05-2	Uncharacterized protein C10orf35		15.3428	15.6859	16.0026	15.2619	15.4126	17.6562	18.0841	18.0341	15.7862	16.3699	15.1907	15.489	15.8153	14.8432	15.8348	16.1657	2	2	2	22.3	22.3	22.3	13.238	0.001246	2.0807	1640200	4	NaN	0	NaN	NaN	0	NaN	0.0395535	1.72342	2.62062	NaN	0	NaN	0.0575765	1.63203	2.34339	3088
C11orf54	Q9H0W9-3;Q9H0W9-2;Q9H0W9;Q9H0W9-4	Q9H0W9-3;Q9H0W9-2;Q9H0W9	Ester hydrolase C11orf54		19.0716	19.1956	18.4562	18.1116	17.7842	18.0214	17.8721	17.8366	18.9944	18.0191	18.0922	18.3111	18.7753	15.3639	18.8699	19.1502	3	3	3	21.9	21.9	21.9	29.491	0	18.778	9913500	46	0.336373	-0.35453	-1.04479	0.499692	-0.668914	-0.718095	0.0191884	-0.83017	-3.17535	0.744921	0.314384	0.340729	0.863244	-0.161256	-0.179779	3539
C11orf68	Q9H3H3-1;Q9H3H3;Q9H3H3-3	Q9H3H3-1;Q9H3H3;Q9H3H3-3	UPF0696 protein C11orf68		15.7236	16.5	15.6953	17.5883	18.8693	18.7607	18.2839	17.9022	15.3012	16.9769	16.8728	16.6507	14.1219	14.4862	16.0571	15.1451	4	4	4	18.7	18.7	18.7	27.354	0	7.1218	3228000	18	0.904942	0.0736029	0.124557	0.0597834	-1.42426	-2.3159	0.00586148	2.0772	4.17261	0.0406318	1.49786	2.60056	0.000338253	3.50146	7.29487	3571
C11orf98	E9PRG8	E9PRG8	Uncharacterized protein C11orf98		18.2595	17.104	18.539	19.0385	18.5369	18.6646	18.8267	15.5385	18.4634	19.0051	18.8933	18.5006	16.0052	16.086	17.0897	16.081	3	3	3	32.5	32.5	32.5	14.234	0	8.1194	5355300	16	0.309096	0.480323	1.111	0.00745626	-1.91978	-3.95947	0.711874	-0.343601	-0.387336	0.000177593	2.40011	8.19813	0.105669	1.57618	1.90341	43
C12orf10	Q9HB07	Q9HB07	UPF0160 protein MYG1, mitochondrial		17.4807	17.5924	15.7785	17.9143	17.1505	18.0478	17.7087	17.5256	17.5465	18.2058	17.9921	16.9906	16.9136	15.6155	19.6715	13.97	6	6	6	19.7	19.7	19.7	42.477	0	18.241	4616300	29	0.405268	0.492255	0.894979	0.634548	-0.648858	-0.5005	0.449422	0.416633	0.808952	0.390771	1.14111	0.924753	0.415608	1.06549	0.874234	3650
C12orf57	Q99622	Q99622	Protein C10		17.6836	17.2282	17.3709	15.775	16.4409	16.6621	16.8401	16.4322	17.975	17.772	17.2487	17.6894	15.744	15.3417	17.3543	17.3095	4	4	4	53.2	53.2	53.2	13.178	0	17.525	3192000	28	0.195303	0.656865	1.45728	0.424287	-0.57707	-0.857117	0.371014	-0.420607	-0.966729	0.0641783	1.23394	2.26418	0.778628	0.156463	0.294048	3283
C14orf142	Q9BXV9	Q9BXV9	Uncharacterized protein C14orf142		17.6277	17.8928	17.5653	16.8153	16.6766	16.7264	16.7934	17.3255	17.9124	16.9359	17.0293	17.5632	18.0181	14.8901	16.4586	18.0822	1	1	1	16	16	16	10.859	0	8.6468	2863400	21	0.736398	-0.115039	-0.352665	0.468066	-0.612995	-0.774467	0.0743565	-0.594788	-2.15727	0.552308	0.497955	0.629359	0.981944	0.0182066	0.0235908	3457
C14orf166	Q9Y224	Q9Y224	UPF0568 protein C14orf166		19.84	19.717	19.5137	19.1194	19.1622	19.1851	19.1544	19.2438	19.4618	19.0093	19.0743	19.2208	19.4553	14.9348	19.6491	19.6693	13	13	13	63.5	63.5	63.5	28.068	0	151.12	42593000	173	0.10564	-0.355953	-1.90361	0.377431	-1.12039	-0.952909	0.0636415	-0.361127	-2.2703	0.53755	0.764435	0.653678	0.538825	0.759261	0.65156	4114
C16orf58	Q96GQ5;Q96GQ5-2	Q96GQ5	RUS1 family protein C16orf58		17.4077	17.572	16.4031	16.851	17.1003	17.3403	17.2362	17.1124	17.6777	16.6569	16.926	17.3858	17.8444	15.4742	16.4936	14.7725	3	3	3	10	10	10	51.017	0	25.649	2518800	21	0.779251	0.103142	0.293194	0.251439	-0.912276	-1.26902	0.629674	0.138835	0.507863	0.200042	1.01542	1.4396	0.167574	1.05111	1.56954	3141
C16orf62	Q7Z3J2;Q7Z3J2-2	Q7Z3J2;Q7Z3J2-2	UPF0505 protein C16orf62		17.2262	16.9084	16.9436	16.6754	16.7861	16.7508	16.5258	16.7168	17.1172	16.6351	16.6925	17.2006	17.1053	15.5485	16.7264	17.4685	9	9	9	14.2	14.2	14.2	109.56	0	53.401	4380400	36	0.887509	-0.0270524	-0.14758	0.61887	-0.22621	-0.524295	0.10356	-0.243524	-1.91795	0.667247	0.199158	0.451856	0.96849	-0.0173137	-0.0411782	2594
C17orf85	Q53F19;Q53F19-2	Q53F19;Q53F19-2	Uncharacterized protein C17orf85		15.6252	14.9848	15.5921	16.9164	16.3002	16.3177	16.4051	15.252	16.112	14.8933	15.9821	15.5442	16.3446	15.5261	16.2048	15.6883	2	2	2	4.2	4.2	4.2	70.592	0	4.0184	1351700	10	0.775025	-0.146712	-0.299002	0.733298	0.161365	0.35702	0.576486	0.289155	0.590371	NaN	0	NaN	0.717743	0.12779	0.378993	2334
C18orf8	Q96DM3	Q96DM3	Uncharacterized protein C18orf8		16.4064	16.6877	16.6207	14.7173	14.5773	16.3126	16.3944	15.4564	16.6605	16.1306	15.9315	16.4103	16.5765	15.3996	16.625	16.6762	2	2	2	5.6	5.6	5.6	74.974	0	6.0919	1245500	15	0.734964	0.175182	0.354679	0.71864	0.211284	0.37772	0.528566	-0.422845	-0.66869	0.920345	-0.0361021	-0.104281	0.272654	-0.634128	-1.20756	3096
C19orf52	Q9BSF4	Q9BSF4	Uncharacterized protein C19orf52		15.5797	16.5988	15.7479	16.416	16.407	16.5353	16.5247	16.9751	16.4337	14.6115	16.4342	16.1299	15.6736	14.4395	16.1364	15.8637	2	2	2	15	15	15	29.233	0	17.691	1208600	9	0.727626	-0.183288	-0.365008	0.261929	-0.557283	-1.23809	0.108289	0.524912	1.88574	0.539742	0.373996	0.650039	0.0338759	1.0822	2.73687	3363
C1orf123	Q9NWV4	Q9NWV4	UPF0587 protein C1orf123		18.5331	15.2354	17.9959	17.7612	17.4551	17.6921	17.5741	17.6974	19.2145	17.7955	17.7799	17.9618	19.3737	14.0607	19.3788	19.5247	2	2	2	25	25	25	18.048	0	24.014	5722700	19	0.357996	0.806537	0.995355	0.661831	0.703101	0.459827	0.771739	0.223271	0.303526	0.942906	0.103436	0.074668	0.733101	-0.47983	-0.357296	3828
C1QBP	Q07021	Q07021	Complement component 1 Q subcomponent-binding protein, mitochondrial		20.2789	20.1387	20.2298	19.8021	19.537	20.1679	20.0629	19.273	20.6532	19.8647	19.7672	19.6958	20.753	14.6691	20.9355	20.1782	6	6	6	38.3	38.3	38.3	31.362	0	143.5	44811000	84	0.651762	-0.117102	-0.474735	0.538613	-0.978429	-0.651913	0.190519	-0.352154	-1.47554	0.589916	0.861327	0.569139	0.693145	0.626274	0.414175	1870
C2orf43	Q9H6V9;Q9H6V9-2;Q9H6V9-4;Q9H6V9-3	Q9H6V9;Q9H6V9-2;Q9H6V9-4;Q9H6V9-3	UPF0554 protein C2orf43		15.8044	15.2098	17.3554	17.1845	15.3179	19.6822	19.9079	18.9298	15.8537	17.6985	19.8308	19.7773	15.5505	14.9292	15.9894	15.3348	2	2	2	7.4	7.4	7.4	37.318	0	8.6131	6016000	20	0.130711	1.90157	1.74988	0.150489	-0.937517	-1.64781	0.132359	2.07094	1.74083	0.0271364	2.83909	2.90558	0.0329023	3.00846	2.75889	3607
C2orf47	Q8WWC4	Q8WWC4	Uncharacterized protein C2orf47, mitochondrial		17.5107	17.4198	17.2345	16.4581	16.8032	17.0113	16.6664	16.8243	17.4328	16.3911	16.537	16.9904	17.4199	14.7379	16.9804	16.6219	3	3	3	9.3	9.3	9.3	32.544	0	9.6421	2715400	26	0.380702	-0.317975	-0.945933	0.304162	-0.715797	-1.12349	0.235274	-0.329505	-1.31899	0.554508	0.397822	0.625769	0.539978	0.386292	0.649648	2922
C7orf50	Q9BRJ6	Q9BRJ6	Uncharacterized protein C7orf50		18.3415	17.7161	17.5233	18.0311	17.2836	17.0108	17.705	17.9165	18.0663	17.7579	17.9701	17.8215	16.5747	15.9397	18.2265	18.5966	5	5	5	35.6	35.6	35.6	22.083	0	34.896	6002800	35	0.996301	0.000932217	0.00483174	0.425037	-0.568603	-0.855648	0.170038	-0.423985	-1.55888	0.41024	0.569535	0.884955	0.836622	0.144617	0.215359	3342
C8orf82	Q6P1X6-2;Q6P1X6	Q6P1X6-2;Q6P1X6	UPF0598 protein C8orf82		15.3428	15.967	15.2738	15.7247	14.5494	15.2788	16.0311	15.7567	14.565	16.4351	15.4432	15.2455	15.7646	16.0407	19.2612	16.5868	3	3	2	22.6	22.6	14.9	22.808	0.00051401	2.6097	982760	4	NaN	0	NaN	0.15328	1.33627	1.63446	NaN	0	NaN	0.144652	-1.49112	-1.67652	0.13136	-1.50931	-1.7463	2489
CA8	P35219	P35219	Carbonic anhydrase-related protein		15.769	17.5035	16.4932	16.9792	14.9525	16.8379	16.562	16.9803	17.5924	16.4833	16.3463	17.345	16.9769	15.8853	17.0568	16.6261	5	5	5	29.3	29.3	29.3	32.973	0	5.8785	2844000	18	0.614833	0.255469	0.530475	0.91624	-0.0499544	-0.109679	0.575263	-0.353098	-0.592319	0.483461	0.305423	0.74671	0.594343	-0.303144	-0.562201	1173
CAB39	Q9Y376	Q9Y376	Calcium-binding protein 39		20.014	17.8478	19.1986	18.5845	15.1855	18.4405	18.3995	18.1875	19.8719	17.4933	18.3798	19.0661	18.9503	15.2502	19.309	18.291	3	3	3	8.8	8.8	8.8	39.869	0	5.1505	7479300	19	0.770619	-0.208447	-0.30507	0.387797	-0.961094	-0.930964	0.188346	-1.35796	-1.48398	0.50181	0.752647	0.714408	0.75537	-0.396863	-0.326173	4173
CACNA2D1	P54289-4;P54289-5;P54289;P54289-3;P54289-2	P54289-4;P54289-5;P54289;P54289-3;P54289-2	Voltage-dependent calcium channel subunit alpha-2/delta-1;Voltage-dependent calcium channel subunit alpha-2-1;Voltage-dependent calcium channel subunit delta-1		15.9245	16.629	15.8446	17.4733	15.5484	16.0239	16.7412	15.175	16.7183	17.6738	17.5986	17.4051	17.3846	15.2986	16.097	17.4229	9	9	9	13.1	13.1	13.1	121.89	0	33.677	3894100	28	0.090242	0.88112	2.01726	0.901478	0.0829375	0.129126	0.284898	-0.595701	-1.17395	0.205789	0.798182	1.41867	0.315022	-0.678639	-1.09622	1503
CACYBP	Q9HB71;Q9HB71-3;Q9HB71-2	Q9HB71;Q9HB71-3	Calcyclin-binding protein		20.503	20.5482	20.1557	20.0781	20.1576	20.0058	20.0477	20.1417	20.6479	19.9196	20.0169	20.1771	20.5205	14.756	20.533	20.6546	15	15	15	67.5	67.5	67.5	26.21	0	199.48	55096000	194	0.538671	-0.130906	-0.651816	0.440235	-1.20525	-0.826325	0.111268	-0.233069	-1.86617	0.490321	1.07434	0.734536	0.528642	0.972177	0.668563	3652
CAD	P27708	P27708	CAD protein;Glutamine-dependent carbamoyl-phosphate synthase;Aspartate carbamoyltransferase;Dihydroorotase		19.3281	19.2871	18.9497	18.4804	18.8259	18.8508	18.9203	19.0385	19.2852	18.5083	18.6339	18.8873	19.2475	16.358	19.2973	19.4657	38	38	38	28	28	28	242.98	0	323.31	57133000	286	0.509577	-0.182628	-0.700974	0.606497	-0.419178	-0.543309	0.630039	-0.102434	-0.50731	0.767785	0.23655	0.308979	0.686595	0.316744	0.42364	1061
CALD1	Q05682-5;Q05682-4;Q05682-3;Q05682-6;Q05682-2;Q05682	Q05682-5;Q05682-4;Q05682-3;Q05682-6;Q05682-2;Q05682	Caldesmon		16.1922	16.6703	17.0621	16.9092	16.435	16.9618	17.196	17.4067	15.7078	17.6865	17.0678	15.3785	15.5557	14.4	15.8357	15.4755	4	4	4	11.8	11.8	11.8	61.212	0	9.1568	2011200	13	0.683704	-0.248321	-0.427832	0.00916355	-1.39178	-3.78156	0.342125	0.291393	1.0314	0.120659	1.14346	1.8077	0.00432817	1.68317	4.45021	1856
CALM3:CALM2;CALM1	P0DP25;P0DP24;P0DP23	P0DP25;P0DP24;P0DP23	Calmodulin		20.6295	20.6706	20.5382	20.2874	18.1182	20.471	20.0785	18.5201	21.6851	20.9413	20.8354	21.195	21.8654	14.8103	21.7463	21.1786	7	7	6	80.5	80.5	80.5	16.837	0	119.73	48299000	82	0.0226963	0.632775	3.04365	0.723971	-0.631278	-0.37017	0.0783334	-1.23449	-2.11954	0.488578	1.26405	0.737619	0.748673	-0.603213	-0.335493	760
CALR	P27797	P27797	Calreticulin		21.9595	21.8222	21.8796	22.3086	22.3345	22.4448	22.5546	22.4121	21.6104	22.4374	22.3039	22.1443	22.2957	19.3799	22.5019	21.5484	22	22	22	56.8	56.8	56.8	48.141	0	323.31	264490000	219	0.557207	0.131514	0.621377	0.46676	-0.56101	-0.77685	0.00944584	0.444034	3.75573	0.383403	0.692524	0.940209	0.209625	1.00504	1.40499	1062
CALU	O43852;O43852-3;O43852-5;O43852-2;O43852-4;O43852-9;O43852-6;O43852-15;O43852-13;O43852-14;O43852-11;O43852-8;O43852-10;O43852-12;O43852-7	O43852;O43852-3;O43852-5;O43852-2;O43852-4;O43852-9;O43852-6;O43852-15	Calumenin		20.7668	20.4993	19.911	20.6459	20.0025	20.4068	20.4997	20.3641	20.6097	20.6459	20.5715	20.3535	21.2113	19.6504	21.6984	20.3471	12	12	12	43.8	43.8	43.8	37.106	0	263.68	70256000	141	0.671522	0.0894237	0.445588	0.602053	0.271085	0.550192	0.552842	-0.137468	-0.628487	0.706243	-0.181661	-0.395371	0.415895	-0.408553	-0.873664	291
CAMK2D	Q13557-8;Q13557-12;Q13557-10;Q13557;Q13557-6;Q13557-11;Q13557-9;Q13557-5;Q13557-3;Q13557-4	Q13557-8;Q13557-12;Q13557-10;Q13557;Q13557-6;Q13557-11;Q13557-9;Q13557-5;Q13557-3;Q13557-4	Calcium/calmodulin-dependent protein kinase type II subunit delta		18.1907	18.6797	18.3076	18.0618	18.1628	18.1455	18.1469	18.2121	18.7111	18.1981	18.3304	18.3492	18.5633	14.5071	18.9603	18.9702	12	12	9	36	36	27.2	54.127	0	87.235	13736000	74	0.63128	0.0872283	0.505433	0.626972	-0.559737	-0.511958	0.326499	-0.143126	-1.06823	0.574749	0.646965	0.593139	0.714314	0.41661	0.383863	2010
CAND1	Q86VP6;Q86VP6-2;Q86VP6-3;O75155-2;O75155	Q86VP6;Q86VP6-2	Cullin-associated NEDD8-dissociated protein 1		20.9449	20.7868	20.4665	20.0939	20.3207	20.4206	20.3616	20.4435	20.9112	19.9927	20.1508	20.4578	20.8698	14.8586	20.831	20.8402	41	41	41	40.7	40.7	40.7	136.37	0	323.31	151420000	430	0.506935	-0.194889	-0.705529	0.448532	-1.22315	-0.810624	0.364952	-0.186414	-0.979958	0.521482	1.02826	0.680644	0.514596	1.03674	0.692366	2646
CANX	P27824-2;P27824;P27824-3	P27824-2;P27824;P27824-3	Calnexin		22.9983	23.0158	22.4105	22.6582	23.0531	23.0176	23.0267	23.0185	22.7018	22.6493	22.7245	22.4088	23.0019	14.6708	23.1389	23.0993	28	28	27	47.4	47.4	40.8	71.502	0	323.31	312240000	294	0.393115	-0.14959	-0.919882	0.427549	-1.79298	-0.850749	0.126878	0.258267	1.7714	0.464398	1.64339	0.781173	0.366933	2.05125	0.975616	1065
CAP1	Q01518;Q01518-2	Q01518;Q01518-2	Adenylyl cyclase-associated protein 1		21.0017	21.3647	21.5314	21.4681	21.5949	21.6749	21.545	21.8498	21.2388	21.447	21.5919	21.6514	20.8601	18.334	21.3555	21.4289	33	33	33	61.3	61.3	61.3	51.901	0	323.31	181850000	403	0.383426	0.140816	0.94016	0.296484	-0.846828	-1.14327	0.0540979	0.324673	2.38903	0.228696	0.987644	1.34021	0.161704	1.1715	1.59553	1801
CAP2	P40123;P40123-2;P40123-3	P40123;P40123-2	Adenylyl cyclase-associated protein 2		15.727	19.1289	16.418	16.6409	16.2637	17.2769	16.6715	16.839	17.491	16.4882	16.7625	17.7713	17.5918	14.7927	15.9377	16.3365	4	4	4	16.8	16.8	16.8	52.823	0	18.289	3723200	15	0.8581	0.149568	0.186632	0.420091	-0.814024	-0.865359	0.789018	-0.215929	-0.279812	0.189435	0.963593	1.47974	0.367811	0.598096	0.973698	1239
CAPG	P40121;P40121-2	P40121;P40121-2	Macrophage-capping protein		20.4502	20.457	20.4736	20.4598	20.3677	20.4194	20.3315	20.6524	20.3638	20.5927	20.6402	20.6763	20.7056	15.1967	20.8102	21.1281	14	14	14	53.7	53.7	53.7	38.498	0	229.43	81737000	175	0.175884	0.108071	1.53417	0.508835	-1.00001	-0.702252	0.817557	-0.0174356	-0.24103	0.466566	1.10808	0.777204	0.516492	0.98257	0.689128	1238
CAPN1	P07384	P07384	Calpain-1 catalytic subunit		19.7135	19.6154	19.5419	19.2317	19.3177	19.2253	19.252	19.2788	19.6574	19.2814	19.278	19.5462	19.9429	15.4081	19.8058	19.8284	21	21	21	35.7	35.7	35.7	81.889	0	185.77	55951000	168	0.570369	-0.0848699	-0.60014	0.511855	-0.779307	-0.697061	0.051338	-0.257164	-2.42748	0.557092	0.694438	0.621563	0.655626	0.522143	0.469001	686
CAPN2	P17655;P17655-2	P17655;P17655-2	Calpain-2 catalytic subunit		19.8784	20.372	20.2441	20.0555	20.1298	20.2959	20.2911	20.5607	20.2731	20.4238	20.433	20.3884	20.7278	19.5546	20.1019	20.7146	20	20	20	36.1	36.1	36.1	79.994	0	155.23	66737000	183	0.0782725	0.242049	2.1201	0.664526	0.137221	0.455857	0.242067	0.181861	1.29763	0.724111	0.104827	0.369972	0.884591	0.0446401	0.151441	908
CAPNS1	P04632	P04632	Calpain small subunit 1		21.9191	21.6502	21.0582	20.8814	20.4373	20.9125	20.6837	20.8894	21.565	20.7793	21.0511	21.2056	21.668	15.4792	21.8036	21.8547	14	14	14	79.1	79.1	79.1	28.315	0	323.31	68771000	173	0.469681	-0.226944	-0.771524	0.488395	-1.17582	-0.737942	0.0524585	-0.646476	-2.41161	0.570836	0.948874	0.599393	0.748767	0.529343	0.335362	626
CAPRIN1	Q14444-2;Q14444	Q14444-2;Q14444	Caprin-1		20.2936	20.4004	19.9119	19.4804	18.249	18.5967	18.2505	18.8584	19.8443	19.8074	19.8659	19.9476	20.25	14.9435	19.7557	19.9926	10	10	10	18.3	18.3	18.3	76.861	0	77.211	28009000	75	0.489142	-0.155242	-0.736621	0.355552	-1.28612	-1.00082	0.000969995	-1.53289	-5.99355	0.406937	1.13088	0.891604	0.853099	-0.246774	-0.193303	2085
CAPZA1	P52907	P52907	F-actin-capping protein subunit alpha-1		21.5719	21.2249	21.0532	20.7664	20.6705	20.7431	20.6557	20.9131	21.6599	20.7585	20.712	21.0689	21.196	14.9794	21.4597	21.6722	14	14	12	61.2	61.2	57.7	32.922	0	214.4	95585000	143	0.718268	-0.104252	-0.378247	0.445931	-1.32725	-0.815524	0.0619413	-0.408501	-2.29003	0.482321	1.223	0.748744	0.591158	0.918748	0.567189	1474
CAPZA2	P47755;P47755-2	P47755	F-actin-capping protein subunit alpha-2		21.1596	21.0064	20.6216	20.2862	20.0253	20.3889	20.2267	20.3162	21.2891	20.2023	20.3744	20.7902	21.5438	16.0035	21.0842	21.2023	12	10	10	58.4	54.9	54.9	32.949	0	230.29	58685000	103	0.749121	-0.104447	-0.334869	0.566673	-0.809995	-0.606073	0.046566	-0.529191	-2.4994	0.618416	0.705548	0.524989	0.839092	0.280805	0.212045	1328
CAPZB	P47756-2;P47756	P47756-2;P47756	F-actin-capping protein subunit beta		20.3756	20.3847	20.3005	20.6141	20.4063	20.4773	20.4037	20.6355	19.9044	20.5008	20.5682	20.4447	20.1835	14.6932	20.5897	20.6193	19	19	19	68.8	68.8	68.8	30.628	0	152.23	83629000	211	0.713206	-0.064199	-0.38544	0.371747	-1.39728	-0.96514	0.50215	0.0620112	0.713817	0.394629	1.33308	0.916748	0.352199	1.45929	1.00837	1329
CARHSP1	Q9Y2V2	Q9Y2V2	Calcium-regulated heat stable protein 1		20.6702	20.6262	20.0288	19.7491	19.261	19.6891	19.5517	19.8065	20.8444	19.8732	19.9281	20.3688	20.2987	15.0466	20.1968	20.664	2	2	2	18.4	18.4	18.4	15.892	0	12.992	21106000	35	0.964337	-0.0149198	-0.0466093	0.40459	-1.21705	-0.896353	0.035187	-0.691507	-2.70827	0.41	1.20213	0.885437	0.709258	0.52554	0.391065	4153
CARM1	Q86X55;Q86X55-1;Q86X55-2	Q86X55;Q86X55-1;Q86X55-2	Histone-arginine methyltransferase CARM1		17.4147	17.7484	18.0069	17.9107	17.7553	17.9915	17.8274	17.8522	17.4443	17.6052	18.0496	17.9298	17.6637	14.959	17.8536	17.0636	6	6	6	18.4	18.4	18.4	65.853	0	39.049	5445500	31	0.948323	-0.0129237	-0.0675709	0.238467	-0.885209	-1.30888	0.5572	0.0863948	0.621387	0.245893	0.872285	1.28583	0.194621	0.971604	1.45986	2661
CARS	P49589-3;P49589-2;P49589	P49589-3;P49589-2;P49589	Cysteine--tRNA ligase, cytoplasmic		19.204	19.1238	19.0371	18.8862	19.1463	19.225	19.2129	19.4681	19.1081	18.5672	18.8005	18.886	19.6197	14.8695	19.5443	19.7458	28	28	27	41.8	41.8	39.8	94.637	0	143.15	54226000	230	0.140222	-0.222333	-1.69906	0.623436	-0.617922	-0.517332	0.0868612	0.200312	2.04483	0.752414	0.395589	0.330282	0.518944	0.818233	0.684953	1375
CARS2	Q9HA77	Q9HA77	Probable cysteine--tRNA ligase, mitochondrial		15.4264	16.6214	16.741	16.942	16.3761	16.3296	16.3945	15.6189	17.4287	16.9915	16.7308	16.9547	16.7782	15.2674	16.1735	16.4462	6	6	6	15.4	15.4	15.4	62.223	0	10.979	2845900	16	0.161357	0.593693	1.5971	0.592234	-0.266419	-0.565503	0.540498	-0.252967	-0.648787	0.0518897	0.860113	2.41962	0.972505	0.0134528	0.0359278	3642
CASC4	Q6P4E1-2;Q6P4E1-5;Q6P4E1	Q6P4E1-2;Q6P4E1-5;Q6P4E1	Protein CASC4		15.7966	15.8384	17.0835	16.5078	16.1545	16.049	15.9991	16.9188	16.1573	16.269	16.4716	16.4118	15.5338	14.966	15.1094	16.2455	2	2	2	7.1	7.1	7.1	43.332	0	3.9626	1405000	5	0.949186	0.0208662	0.0664405	0.0912972	-0.842912	-2.00887	0.946408	-0.026217	-0.0700796	0.0266091	0.863778	2.92064	0.0631687	0.816695	2.27573	2497
CASP7	P55210-4;P55210;P55210-3;P55210-2	P55210-4;P55210;P55210-3;P55210-2	Caspase-7;Caspase-7 subunit p20;Caspase-7 subunit p11		16.6321	16.2436	15.3417	16.6378	14.8341	15.3017	16.5013	16.5506	16.0411	16.674	16.5946	16.1673	16.04	14.8768	16.4565	17.17	2	2	2	8.6	8.6	8.6	31.614	0.0010173	2.3862	1426700	13	0.665994	0.155422	0.453698	0.895394	-0.0780175	-0.137156	0.460317	-0.416872	-0.788679	0.660105	0.23344	0.462374	0.618548	-0.338855	-0.524786	1524
CASP8	Q14790-3;Q14790-2;Q14790;Q14790-4;Q14790-9;Q14790-6;Q14790-5;Q14790-8;Q14790-7	Q14790-3;Q14790-2;Q14790;Q14790-4;Q14790-9	Caspase-8;Caspase-8 subunit p18;Caspase-8 subunit p10		17.9995	17.8988	17.6876	17.2958	17.4671	17.3153	17.3659	17.3027	17.8718	17.3928	17.4427	17.4681	18.2973	14.1473	17.7509	18.4818	3	3	3	13.7	13.7	13.7	45.928	0	25.015	5026600	25	0.390788	-0.176553	-0.924718	0.612211	-0.551107	-0.534502	0.0669867	-0.35766	-2.23302	0.727386	0.374554	0.365347	0.855823	0.193446	0.189668	2116
CAST	P20810-9;P20810-5;P20810-10;P20810-7;P20810-6;P20810-4;P20810-8;P20810-2;P20810;P20810-3	P20810-9;P20810-5;P20810-10;P20810-7;P20810-6;P20810-4;P20810-8;P20810-2;P20810;P20810-3	Calpastatin		20.2031	20.154	20.0096	19.8144	19.8183	19.9333	19.9449	20.0061	20.389	19.9109	19.7533	19.8548	20.4925	15.3425	20.743	20.6889	21	21	21	38.3	38.3	38.3	80.264	0	148.89	71688000	212	0.69502	-0.0682783	-0.411473	0.603255	-0.728565	-0.548328	0.257514	-0.11964	-1.25097	0.638058	0.660287	0.495216	0.662341	0.608925	0.459075	960
CAT	P04040	P04040	Catalase		20.2163	20.4097	19.9699	19.7207	19.4897	19.3626	19.3037	19.6998	20.2476	19.9366	19.7512	19.8932	19.6128	14.2909	19.6226	19.955	21	21	21	46.5	46.5	46.5	59.755	0	226.04	82592000	224	0.528763	-0.121986	-0.668359	0.258862	-1.70882	-1.24702	0.0120964	-0.615198	-3.54834	0.289538	1.58683	1.16154	0.45356	1.09362	0.801212	614
CAV1	Q03135;P56539	Q03135	Caveolin-1		20.1065	20.3779	19.6402	19.6614	19.6421	19.6493	19.6467	19.5794	20.1741	19.718	19.7103	19.5662	20.1062	15.5415	19.4758	20.3776	6	6	3	36	36	14	20.471	0	63.253	24526000	65	0.514602	-0.154298	-0.692356	0.384213	-1.07121	-0.938499	0.129148	-0.317122	-1.75858	0.449971	0.916913	0.807922	0.528429	0.754089	0.668921	1828
CAV1	Q03135-2	Q03135-2	Caveolin-1		15.6183	15.7193	16.8036	16.84	18.1199	15.4153	16.2788	18.0226	16.0374	16.3195	15.6306	16.2248	15.1236	15.6226	15.2421	15.6748	4	1	1	36.7	10.2	10.2	17.023	0	32.796	1643200	16	0.618979	-0.192238	-0.524128	0.0610772	-0.829517	-2.30028	0.374936	0.713862	0.95826	0.0209099	0.637279	3.10771	0.0637145	1.54338	2.26947	1829
CBL	P22681	P22681	E3 ubiquitin-protein ligase CBL		16.3061	17.772	18.0581	17.8072	18.2141	17.9627	18.4229	18.1894	17.915	17.6991	17.7462	17.9267	17.5375	14.7198	18.0245	17.8494	6	6	6	10.4	10.4	10.4	99.632	0	28.917	6599400	34	0.436028	0.335907	0.834366	0.622621	-0.45306	-0.518572	0.132885	0.711432	1.73796	0.350654	0.788967	1.01187	0.187626	1.16449	1.48679	991
CBR1	P16152;P16152-2	P16152	Carbonyl reductase [NADPH] 1		18.5803	18.6993	18.5161	18.36	18.2709	18.4318	18.2833	18.4492	18.7555	18.4199	18.3555	18.3636	18.7316	14.511	18.3521	18.6485	10	10	9	50.9	50.9	45.1	30.375	0	41.585	15849000	78	0.601181	-0.0653338	-0.551546	0.375611	-0.978162	-0.95681	0.078576	-0.180166	-2.1173	0.407146	0.912828	0.891182	0.464161	0.797996	0.781607	878
CBX1	P83916	P83916	Chromobox protein homolog 1		18.7001	18.4992	17.545	16.1596	16.8424	17.6396	17.161	15.0915	18.2588	16.5584	16.9601	16.7375	17.9688	14.0312	17.4007	17.6632	4	3	3	30.8	22.2	22.2	21.418	0	20.782	3404800	19	0.423931	-0.597251	-0.857813	0.410942	-0.960012	-0.883547	0.241855	-1.04234	-1.29829	0.728332	0.362761	0.364013	0.941375	-0.0823302	-0.076675	1756
CBX3	Q13185	Q13185	Chromobox protein homolog 3		20.7464	20.4164	20.6918	20.2659	20.4964	20.0608	20.2911	19.5964	20.2258	20.4956	20.5387	20.6245	20.7655	19.9158	20.6614	20.5773	8	8	6	43.7	43.7	28.4	20.811	0	61.64	49958000	88	0.693833	-0.0589871	-0.413183	0.829764	-0.0501256	-0.224573	0.111062	-0.418966	-1.86751	0.967767	-0.00886154	-0.0421237	0.224506	-0.36884	-1.35401	1957
CBX5	P45973	P45973	Chromobox protein homolog 5		15.7021	15.2643	18.7181	18.492	19.1563	18.9573	19.109	17.6608	17.937	18.6865	18.6347	18.2926	18.5107	15.357	18.1199	15.8344	6	5	5	35.6	29.3	29.3	22.225	0	35.203	8849600	45	0.195857	1.34357	1.45519	0.943813	-0.0886166	-0.0734789	0.135984	1.67674	1.72128	0.128951	1.43219	1.75969	0.0890926	1.76536	2.02652	1297
CC2D1A	Q6P1N0-2;Q6P1N0	Q6P1N0-2;Q6P1N0	Coiled-coil and C2 domain-containing protein 1A		16.8561	15.3563	15.6674	14.3562	14.9712	14.7934	16.0016	15.1662	16.6832	16.2713	15.3314	16.9257	15.364	16.0119	15.8874	16.0186	2	2	2	2.2	2.2	2.2	103.93	0.00026076	2.895	1017000	7	0.277603	0.743887	1.19382	0.644087	0.26147	0.486178	0.594636	-0.3259	-0.561743	0.255294	0.482417	1.25752	0.106039	-0.58737	-1.90089	2486
CC2D1B	Q5T0F9-3;Q5T0F9-2;Q5T0F9;Q5T0F9-4	Q5T0F9-3;Q5T0F9-2;Q5T0F9	Coiled-coil and C2 domain-containing protein 1B		15.6695	16.6382	16.4355	15.3455	17.5102	14.9684	16.3023	16.57	16.1997	15.4646	16.0844	16.5006	16.0579	15.6199	16.2143	15.4748	3	3	3	8.1	8.1	8.1	59.371	0	9.1744	1452800	12	0.918527	0.0401642	0.106671	0.628191	-0.180466	-0.51011	0.622415	0.315541	0.518886	0.460071	0.22063	0.789133	0.404583	0.496007	0.896368	2387
CCAR1	Q8IX12-2;Q8IX12	Q8IX12-2;Q8IX12	Cell division cycle and apoptosis regulator protein 1		18.5814	18.4426	18.4333	18.1831	18.4116	18.1915	18.3414	18.591	18.4242	18.0583	18.1891	18.2154	18.2299	15.0493	18.3731	18.1875	14	14	14	18.7	18.7	18.7	131.04	0	122.27	21167000	131	0.144496	-0.188351	-1.6773	0.284593	-0.950158	-1.17477	0.830467	-0.0262203	-0.223628	0.382218	0.761807	0.942716	0.296835	0.923938	1.14235	2703
CCAR2	Q8N163;Q8N163-2	Q8N163;Q8N163-2	Cell cycle and apoptosis regulator protein 2		19.5112	19.6131	19.1454	18.9369	18.9807	18.8601	18.8648	19.0239	19.3529	18.8961	18.6858	18.8587	19.1173	14.3956	19.2066	19.3197	16	16	16	24.9	24.9	24.9	102.9	0	223.42	21626000	111	0.147477	-0.353242	-1.66248	0.32884	-1.29183	-1.06262	0.0640965	-0.36925	-2.26511	0.46873	0.938587	0.773255	0.473331	0.922579	0.764904	2739
CCDC115	Q96NT0;Q96NT0-2	Q96NT0	Coiled-coil domain-containing protein 115		16.4626	16.0121	16.5862	16.8386	16.4282	16.9037	16.634	16.5288	15.4315	16.5962	16.5887	15.8147	15.4909	15.9641	16.529	15.5471	3	3	3	32.8	32.8	32.8	19.76	0	54.317	1881100	16	0.319326	-0.367101	-1.08562	0.092147	-0.592116	-2.00218	0.487068	0.148794	0.740294	0.572204	0.225015	0.597202	0.0295332	0.74091	2.84087	3204
CCDC124	Q96CT7	Q96CT7	Coiled-coil domain-containing protein 124		18.5787	18.1175	17.835	17.3735	17.4093	17.3026	17.3272	17.5543	18.0773	17.4329	17.3967	17.7263	17.9805	14.0191	18.1842	18.1333	5	5	5	30.9	30.9	30.9	25.835	0	32.423	7597800	55	0.327144	-0.317873	-1.06668	0.426531	-0.896893	-0.852733	0.0671713	-0.577798	-2.23102	0.595463	0.57902	0.560452	0.765559	0.319095	0.312055	3083
CCDC127	Q96BQ5	Q96BQ5	Coiled-coil domain-containing protein 127		16.2466	16.9263	16.1867	16.2745	15.7643	15.8522	16.8183	15.6642	16.0796	16.1801	16.2252	15.7725	15.0053	15.1601	16.1206	14.9956	3	3	3	15	15	15	30.834	0.00051935	2.8098	1052400	9	0.138101	-0.344172	-1.71009	0.0145725	-1.08811	-3.39572	0.273828	-0.383788	-1.20428	0.0415986	0.743934	2.58305	0.112844	0.704318	1.85602	3067
CCDC22	O60826	O60826	Coiled-coil domain-containing protein 22		17.7079	17.682	17.2884	17.2221	16.5508	16.8538	16.9323	17.5119	17.6039	17.137	17.1634	17.3879	17.4844	15.6661	17.4146	17.7817	8	8	8	24.1	24.1	24.1	70.755	0	97.06	5721300	48	0.400451	-0.152079	-0.904781	0.464084	-0.388432	-0.781749	0.0746024	-0.512928	-2.15488	0.648247	0.236354	0.479967	0.818917	-0.124496	-0.239193	339
CCDC47	Q96A33;Q96A33-2	Q96A33;Q96A33-2	Coiled-coil domain-containing protein 47		19.6622	19.2956	19.108	19.0328	19.1922	19.2499	19.2136	19.121	19.0309	19.0286	18.9431	18.8815	18.9864	15.5972	19.4913	19.4961	14	14	14	38.9	38.9	38.9	55.873	0	83.43	35889000	138	0.0812754	-0.303648	-2.09287	0.389019	-0.881937	-0.928407	0.594166	-0.0804949	-0.562479	0.561093	0.578289	0.615075	0.426549	0.801442	0.852698	3035
CCDC58	Q4VC31	Q4VC31	Coiled-coil domain-containing protein 58		18.2983	18.9623	18.4599	18.2655	18.4954	18.1363	18.1927	18.5605	17.8623	18.6505	18.5105	18.1372	17.839	15.594	17.7263	18.4743	5	5	5	39.6	39.6	39.6	16.62	0	22.361	6937300	31	0.424316	-0.206388	-0.85706	0.143695	-1.08809	-1.68133	0.465703	-0.150277	-0.778783	0.224957	0.881699	1.35251	0.190645	0.937809	1.47506	2328
CCDC59	Q9P031	Q9P031	Thyroid transcription factor 1-associated protein 26		16.5947	16.6727	15.9369	16.1792	16.4336	16.5167	16.9415	16.4678	15.3844	15.9659	16.1277	14.8667	15.7475	14.9842	15.1147	16.3491	2	2	2	10.8	10.8	10.8	28.669	0	3.3282	968610	9	0.0648092	-0.759717	-2.25706	0.068485	-0.796996	-2.21695	0.290547	0.244004	1.15886	0.933196	0.0372789	0.0874025	0.0211868	1.041	3.09739	3896
CCDC6	Q16204	Q16204	Coiled-coil domain-containing protein 6		17.7789	18.0843	16.525	17.1165	16.8729	16.9884	17.0752	17.1602	17.774	17.1208	17.0091	17.1785	17.7135	15.2631	18.1777	18.4445	7	7	7	20.9	20.9	20.9	53.29	0	90.263	5157700	37	0.794747	-0.105584	-0.27199	0.977707	0.0235085	0.0291287	0.358024	-0.351983	-0.995292	0.868647	-0.129092	-0.172592	0.625675	-0.375492	-0.513926	2238
CCDC86	Q9H6F5	Q9H6F5	Coiled-coil domain-containing protein 86		15.9847	16.9371	16.5844	16.9966	17.8506	18.014	17.7702	16.734	16.4364	17.4603	16.8813	16.4306	14.3888	14.7512	14.7206	16.0967	3	3	3	15.8	15.8	15.8	40.235	0	16.428	3087900	14	0.61873	0.176465	0.524508	0.0102368	-1.6364	-3.68769	0.0407426	0.966479	2.59853	0.00687191	1.81287	4.03107	0.00157495	2.60288	5.45839	3601
CCDC93	Q567U6	Q567U6	Coiled-coil domain-containing protein 93		16.9117	16.8727	16.4944	15.5396	15.9781	16.4156	16.0786	16.6526	17.2317	16.126	16.3156	16.256	15.9821	14.2673	16.4121	17.7642	2	2	2	4.9	4.9	4.9	73.197	0	17.693	1588200	15	0.947904	0.0277407	0.0681188	0.674297	-0.348168	-0.441529	0.642531	-0.173369	-0.488506	0.64024	0.375909	0.49194	0.820547	0.174798	0.236992	2349
CCM2	Q9BSQ5-4;Q9BSQ5;Q9BSQ5-2;Q9BSQ5-3	Q9BSQ5-4;Q9BSQ5;Q9BSQ5-2;Q9BSQ5-3	Cerebral cavernous malformations 2 protein		16.115	15.2812	16.2381	16.3887	15.8626	15.999	15.8718	16.2079	14.6387	16.343	16.2982	16.515	17.1944	14.0969	17.1171	15.6489	3	3	3	15.3	15.3	15.3	42.072	0	14.58	1695900	12	0.913598	-0.0570667	-0.113156	0.991534	0.00854158	0.0110608	0.940042	-0.0204403	-0.0784224	0.941199	-0.0656083	-0.0769062	0.969858	-0.0289819	-0.0393895	3367
CCNDBP1	O95273-2;O95273	O95273-2;O95273	Cyclin-D1-binding protein 1		15.1671	16.0583	15.523	15.4673	15.4928	16.3593	15.6455	15.6407	14.1137	14.4791	15.2264	16.8199	14.9252	16.1385	16.0021	16.2678	2	2	2	11	11	11	34.553	0	7.5463	329590	3	0.553307	-0.39412	-0.627727	0.466018	0.279453	0.778207	0.424056	0.230633	0.857568	0.356263	-0.673573	-0.999226	NaN	0	NaN	509
CCNK	O75909;O75909-4;O75909-2;O75909-1	O75909;O75909-4;O75909-2;O75909-1	Cyclin-K		18.3597	18.312	17.6584	17.3114	16.705	16.866	16.8212	17.0489	18.4257	17.2355	17.6985	17.4713	18.0331	14.8402	17.9576	17.7199	6	6	6	19.1	19.1	19.1	64.239	0	16.639	5189600	24	0.59679	-0.202617	-0.55838	0.37707	-0.77267	-0.953681	0.00750993	-1.05011	-3.95321	0.508289	0.570054	0.703193	0.731638	-0.277442	-0.359355	438
CCNT1	O60563	O60563	Cyclin-T1		17.0572	17.0378	16.7844	16.3387	16.4712	16.6187	16.5094	16.8195	17.0756	16.241	16.3623	16.5285	16.9413	15.0096	16.7284	16.6312	3	3	3	8.8	8.8	8.8	80.684	0	49.183	2118200	21	0.349075	-0.252682	-1.01545	0.35372	-0.47689	-1.00494	0.320627	-0.199808	-1.08245	0.65744	0.224208	0.466314	0.561461	0.277082	0.614479	322
CCS	O14618	O14618	Copper chaperone for superoxide dismutase		16.0819	14.8392	16.5351	17.6007	16.2895	17.4184	15.6317	16.793	16.0699	15.2932	15.3564	16.3139	16.1187	15.0065	17.5135	17.9051	3	3	3	17.5	17.5	17.5	29.04	0	13.434	2647500	13	0.450074	-0.505903	-0.807729	0.686409	0.37172	0.423909	0.708591	0.268916	0.392017	0.263957	-0.877623	-1.23223	0.897521	-0.102804	-0.134348	127
CCT2	P78371;P78371-2	P78371;P78371-2	T-complex protein 1 subunit beta		21.0262	21.0032	20.7509	20.4353	20.6132	20.7212	20.7663	20.8425	21.0468	20.3996	20.4354	20.7776	21.0699	20.3349	20.942	20.9868	38	38	38	77.2	77.2	77.2	57.488	0	323.31	214670000	512	0.524832	-0.139068	-0.674979	0.896542	0.0294971	0.13564	0.656979	-0.0681257	-0.466997	0.486777	-0.168565	-0.740811	0.597026	-0.0976229	-0.558012	1732
CCT3	P49368;P49368-2	P49368;P49368-2	T-complex protein 1 subunit gamma		21.9307	21.8302	21.6879	21.4199	21.7015	21.7324	21.6546	21.8273	21.7611	21.5036	21.4917	21.6025	21.8924	15.0859	22.0344	22.091	32	32	30	70.6	70.6	70.3	60.533	0	323.31	233090000	361	0.355084	-0.127434	-1.00187	0.437709	-1.44127	-0.831147	0.922941	0.011776	0.100868	0.476757	1.31383	0.758721	0.433374	1.45304	0.83947	1364
CCT4	P50991;P50991-2	P50991;P50991-2	T-complex protein 1 subunit delta		21.6555	21.5811	21.3504	21.0453	21.3938	21.2933	21.3023	21.4658	21.7026	20.9041	21.0832	21.2088	21.8351	19.183	21.6048	22.0128	25	25	25	68.5	68.5	68.5	57.924	0	323.31	189020000	416	0.435274	-0.183365	-0.835813	0.725879	-0.249134	-0.367474	0.76793	-0.0442243	-0.30878	0.926704	0.0657687	0.0959254	0.768457	0.204909	0.308052	1422
CCT5	P48643;P48643-2	P48643;P48643-2	T-complex protein 1 subunit epsilon		20.5945	20.8139	20.757	20.6727	20.8096	20.866	20.9478	21.0164	20.7811	20.7167	20.72	20.7411	20.711	19.0885	20.8081	20.8595	31	31	31	75.4	75.4	75.4	59.67	0	323.31	134270000	358	0.570293	0.0301995	0.600261	0.455663	-0.342752	-0.797297	0.0231132	0.200411	3.02949	0.416481	0.372952	0.8725	0.253004	0.543164	1.26433	1346
CCT6A	P40227;P40227-2	P40227;P40227-2	T-complex protein 1 subunit zeta		21.3719	21.4779	21.2274	20.8685	21.2254	21.2179	21.2126	21.4076	21.5577	20.9271	21.0074	21.1694	21.4725	17.3851	21.5474	21.6825	29	29	25	74.4	74.4	66.1	58.024	0	323.31	145880000	320	0.725696	-0.0710392	-0.367732	0.523428	-0.714551	-0.677351	0.841745	0.0294251	0.208488	0.564561	0.643512	0.609474	0.504241	0.743976	0.710188	1242
CCT7	Q99832;Q99832-3;Q99832-4;Q99832-2	Q99832;Q99832-3;Q99832-4;Q99832-2	T-complex protein 1 subunit eta		20.9194	21.0448	20.7139	20.1865	20.6149	20.6566	20.5422	20.7007	21.0059	20.3164	20.3635	20.6525	21.0075	18.2561	21.0964	21.2199	33	33	33	68.9	68.9	68.9	59.366	0	323.31	151610000	364	0.613566	-0.131571	-0.53242	0.678991	-0.321202	-0.434682	0.664682	-0.0875888	-0.455628	0.804183	0.189631	0.259148	0.754995	0.233613	0.326694	3304
CCT8	P50990;P50990-2;P50990-3	P50990;P50990-2;P50990-3	T-complex protein 1 subunit theta		21.4493	21.3685	21.2652	20.9574	21.3867	21.3836	21.3116	21.4214	21.3091	20.9468	21.0461	21.2715	21.5433	17.1555	21.3079	21.5666	34	34	34	69.2	69.2	69.2	59.62	0	304.31	202840000	399	0.432517	-0.116751	-0.841122	0.455283	-0.866795	-0.798003	0.333813	0.115735	1.05082	0.515002	0.750044	0.691672	0.398476	0.98253	0.908826	1421
CCZ1;CCZ1B	P86791;P86790	P86791;P86790	Vacuolar fusion protein CCZ1 homolog;Vacuolar fusion protein CCZ1 homolog B		17.3579	16.1948	17.3236	17.1333	16.9054	17.1064	16.8365	17.1856	15.4849	16.9058	17.1699	17.2252	17.1296	15.5942	17.8266	16.391	4	4	4	13.9	13.9	13.9	55.866	0	70.266	3540800	28	0.557516	-0.305967	-0.620875	0.646104	-0.267055	-0.483164	0.983775	0.00605822	0.0211985	0.952853	-0.0389116	-0.0616378	0.595376	0.273113	0.560588	1766
CD109	Q6YHK3;Q6YHK3-4;Q6YHK3-2;Q6YHK3-3	Q6YHK3;Q6YHK3-4;Q6YHK3-2;Q6YHK3-3	CD109 antigen		19.638	19.6057	19.1568	18.8444	18.2442	18.3014	18.1293	18.0726	19.7392	18.891	18.9547	19.0969	19.6853	14.8202	19.5344	19.9145	22	22	22	22.4	22.4	22.4	161.69	0	265.14	39621000	178	0.623544	-0.140745	-0.517167	0.531718	-0.822633	-0.663404	0.00126816	-1.12434	-5.69309	0.602415	0.681888	0.54963	0.813875	-0.30171	-0.246009	2535
CD151	P48509	P48509	CD151 antigen		17.8378	17.3425	18.053	17.8827	17.4905	17.5138	17.7476	17.6049	18.3008	17.7327	18.1171	18.1807	17.9819	15.7556	17.0923	15.7011	4	4	4	14.2	14.2	14.2	28.295	0	15.427	4358200	23	0.171923	0.303858	1.55083	0.0926453	-1.14625	-1.99829	0.289741	-0.189765	-1.161	0.0428909	1.45011	2.56031	0.136156	0.956487	1.72036	1342
CD276	Q5ZPR3-3;Q5ZPR3-4;Q5ZPR3	Q5ZPR3-3;Q5ZPR3-4;Q5ZPR3	CD276 antigen		15.8756	15.7895	15.743	18.1066	17.3346	17.0654	17.0973	17.6221	16.5776	17.9353	17.7885	15.7343	16.1463	15.8151	15.6196	14.9854	2	2	2	8.9	8.9	8.9	52.761	0	27.97	3898400	22	0.448919	0.630246	0.809897	0.283769	-0.737075	-1.177	0.178057	0.901181	1.52518	0.0554864	1.36732	2.37045	0.00102418	1.63826	5.93168	2433
CD2AP	Q9Y5K6	Q9Y5K6	CD2-associated protein		17.8529	17.7914	17.5211	17.1632	16.609	16.9263	16.9708	16.9369	17.7569	17.3014	17.2874	17.4623	17.8653	16.6819	18.207	18.1323	9	9	9	22.2	22.2	22.2	71.45	0	56.223	8224200	72	0.521663	-0.130164	-0.680338	0.73126	0.139467	0.359888	0.00677453	-0.721404	-4.04367	0.494357	-0.269631	-0.727429	0.0559794	-0.86087	-2.36397	4243
CD2BP2	O95400	O95400	CD2 antigen cytoplasmic tail-binding protein 2		14.8572	16.4232	17.5415	17.1484	17.3544	17.0922	16.8905	17.1118	16.4845	17.3412	17.3504	15.7025	18.2896	15.9224	17.5006	14.9706	4	4	4	15.8	15.8	15.8	37.646	0	9.9174	2624400	16	0.760626	0.227049	0.31888	0.858275	0.178214	0.186398	0.341459	0.619601	1.03294	0.955959	0.0488346	0.0575721	0.580853	0.441387	0.583435	526
CD3EAP	O15446;O15446-2	O15446;O15446-2	DNA-directed RNA polymerase I subunit RPA34		16.0224	15.5238	16.5449	15.3712	14.7821	17.5865	16.9369	15.237	16.5152	17.6566	14.0251	17.3508	16.7839	14.7082	17.7649	16.0572	4	4	4	17.8	17.8	17.8	54.985	0	24.529	3139300	13	0.568861	0.521334	0.602557	0.530797	0.462958	0.664947	0.720792	0.270042	0.37467	0.957267	0.0583763	0.0558605	0.842361	-0.192915	-0.207664	212
CD44	P16070;P16070-16;P16070-5;P16070-7;P16070-3;P16070-4;P16070-6;P16070-17;P16070-8;P16070-10;P16070-11;P16070-13;P16070-14;P16070-12;P16070-18;P16070-15;P16070-9;P16070-19	P16070;P16070-16;P16070-5;P16070-7;P16070-3;P16070-4;P16070-6;P16070-17;P16070-8;P16070-10;P16070-11;P16070-13;P16070-14;P16070-12;P16070-18	CD44 antigen		22.1353	22.1502	22.3734	22.4288	22.5399	22.4125	22.6157	22.8084	22.5059	22.3677	22.4011	22.2578	21.987	14.6814	22.1322	21.774	13	13	13	16.4	16.4	16.4	81.537	0	207.69	253140000	170	0.268441	0.111188	1.21942	0.287509	-2.12828	-1.16694	0.0282557	0.322193	2.87462	0.265263	2.23947	1.22848	0.227731	2.45048	1.34337	873
CD46	P15529-16;P15529-7;P15529-4;P15529-6;P15529-3;P15529-5;P15529-2	P15529-16;P15529-7;P15529-4;P15529-6;P15529-3;P15529-5;P15529-2	Membrane cofactor protein		15.102	15.9228	16.5239	17.7649	15.7212	14.3009	16.9733	16.1449	16.09	15.458	16.146	16.1534	15.6226	15.566	15.0642	16.15	2	2	1	8.3	8.3	3.9	36.826	0	9.5918	1414000	10	0.554207	-0.366566	-0.62626	0.27284	-0.727703	-1.20704	0.518098	-0.543312	-0.686393	0.242689	0.361137	1.2957	0.769491	0.18439	0.306625	867
CD59	P13987;P13987-2	P13987;P13987-2	CD59 glycoprotein		20.2917	20.4842	21.8051	21.9388	21.3781	21.3533	21.4465	21.6996	20.7326	21.9304	22.0422	21.4711	19.4622	15.2246	20.8976	18.3659	6	6	6	34.4	34.4	34.4	14.177	0	26.141	60062000	44	0.459205	0.414101	0.790733	0.0844769	-2.64237	-2.06494	0.468083	0.339425	0.774435	0.0489261	3.05647	2.46291	0.0484902	2.98179	2.46951	837
CD63	P08962-3;P08962-2;P08962	P08962-3;P08962-2;P08962	CD63 antigen		16.0045	15.2647	16.8329	16.6277	14.3234	16.7667	16.2664	16.2083	16.1112	17.5246	15.9632	18.026	15.4436	15.4771	14.8239	15.6252	2	2	2	11.5	11.5	11.5	17.271	0	3.2821	1701300	10	0.289228	0.723813	1.16236	0.0775933	-0.839998	-2.12641	0.666501	-0.29124	-0.452952	0.0280117	1.56381	2.88126	0.369641	0.548757	0.969709	728
CD81	P60033	P60033	CD81 antigen		20.3276	20.4352	19.7519	19.6766	18.6354	18.6083	18.6326	18.3578	20.4959	19.824	20.0709	20.3731	20.3744	15.5297	20.2229	20.5897	4	4	4	27.5	27.5	27.5	25.809	0	179.05	25405000	61	0.582517	0.14315	0.580801	0.507944	-0.868638	-0.703787	0.000352832	-1.48931	-7.23873	0.441559	1.01179	0.823804	0.629274	-0.620672	-0.508469	1556
CD9	P21926	P21926	CD9 antigen		20.2643	20.4156	20.0163	19.8831	19.4949	19.4823	19.4277	19.5699	20.5505	19.9993	19.8982	20.1427	20.1433	16.2257	20.0842	20.1534	3	3	3	20.6	20.6	20.6	25.416	0	70.43	18961000	29	0.988209	0.00287867	0.0154039	0.351232	-0.993154	-1.01055	0.00187607	-0.651105	-5.27396	0.351359	0.996033	1.01027	0.737937	0.342049	0.350505	974
CD97	P48960-2;P48960-3;P48960;Q9UHX3-5;Q9UHX3-4;Q9UHX3-6;Q9UHX3-3;Q9UHX3-2;Q9UHX3	P48960-2;P48960-3;P48960	CD97 antigen;CD97 antigen subunit alpha;CD97 antigen subunit beta		19.3241	18.4646	18.4959	18.4879	18.3381	18.2535	18.1419	18.048	19.1018	18.4291	18.2364	18.3417	19.0781	15.3027	19.3852	18.3711	11	11	11	20.6	20.6	20.6	81.742	0	83.749	22411000	130	0.584695	-0.165851	-0.577359	0.517465	-0.658833	-0.687469	0.064154	-0.497729	-2.26446	0.624237	0.492982	0.516113	0.869155	0.161104	0.171917	1354
CD99	P14209-3;P14209	P14209-3;P14209	CD99 antigen		15.6868	15.4123	15.7796	17.0769	15.7472	16.3557	16.3794	16.1469	15.7109	16.918	16.9929	15.7291	16.4602	14.9119	15.4351	15.1239	2	2	2	10.7	10.7	10.7	17.128	0	18.747	973660	12	0.523295	0.348832	0.677575	0.355137	-0.50616	-1.00175	0.68756	0.168378	0.422243	0.134937	0.854993	1.72687	0.120517	0.674539	1.80855	840
CD99L2	Q8TCZ2-6;Q8TCZ2-3;Q8TCZ2-2;Q8TCZ2;Q8TCZ2-5	Q8TCZ2-6;Q8TCZ2-3;Q8TCZ2-2;Q8TCZ2;Q8TCZ2-5	CD99 antigen-like protein 2		14.9656	17.6274	18.7711	17.848	18.4071	18.0664	18.044	19.1411	19.1136	17.6997	17.5171	14.4275	19.3154	14.3719	18.5029	15.9242	3	3	3	26.5	26.5	26.5	20.032	0	15.224	5280300	21	0.932301	-0.113547	-0.0885765	0.851626	-0.274434	-0.195271	0.242098	1.11162	1.29754	0.918648	0.160887	0.106513	0.281477	1.38606	1.18321	2873
CDC16	Q13042-4;Q13042-3;Q13042-2;Q13042	Q13042-4;Q13042-3;Q13042-2;Q13042	Cell division cycle protein 16 homolog		16.4254	15.6264	15.0783	16.9402	16.1909	16.1346	14.2575	16.2114	16.0021	16.3437	17.0702	17.2098	15.6943	15.3761	14.9393	15.9156	3	3	3	12	12	12	60.37	0	10.081	1217200	12	0.252469	0.638874	1.26593	0.292401	-0.536273	-1.15396	0.632863	-0.318978	-0.503042	0.0168636	1.17515	3.27805	0.693485	0.217295	0.413685	1942
CDC23	Q9UJX2;Q9UJX2-3;Q9UJX2-2	Q9UJX2;Q9UJX2-3	Cell division cycle protein 23 homolog		16.5927	17.4621	15.7771	14.1185	15.2189	15.7404	15.6718	15.4049	16.8945	15.7736	15.8573	16.1857	17.6544	14.8302	14.9388	16.5747	3	3	3	6.9	6.9	6.9	68.833	0	4.4145	1458800	8	0.809769	0.190185	0.251569	0.990728	0.0119298	0.0121126	0.531989	-0.478577	-0.662952	0.81447	0.178255	0.245203	0.504692	-0.490507	-0.709407	4016
CDC27	P30260;P30260-2	P30260;P30260-2	Cell division cycle protein 27 homolog		17.0079	17.0095	16.9492	15.6956	14.9256	16.6679	16.1808	16.2345	17.1572	16.3458	16.3597	17.0349	17.1479	15.679	16.9454	16.787	4	4	4	7.6	7.6	7.6	91.866	0	8.0805	2494400	13	0.88476	0.0588381	0.151218	0.957281	-0.0257568	-0.0558419	0.229039	-0.663368	-1.33909	0.836824	0.084595	0.215088	0.248284	-0.637611	-1.27854	1114
CDC37	Q16543	Q16543	Hsp90 co-chaperone Cdc37;Hsp90 co-chaperone Cdc37, N-terminally processed		20.3457	19.7847	20.1273	20.054	20.2853	20.1144	20.1602	20.3631	20.3935	20.1618	20.1365	19.7734	20.2834	15.4255	20.6934	20.6609	13	13	13	38.6	38.6	38.6	44.468	0	59.887	38919000	88	0.831455	0.0383744	0.222299	0.551808	-0.812107	-0.630176	0.280967	0.152836	1.1846	0.534141	0.850482	0.659356	0.48102	0.964943	0.751069	2247
CDC40	O60508	O60508	Pre-mRNA-processing factor 17		17.6458	17.5803	17.5861	17.7402	17.7725	17.5513	17.6706	16.9584	17.3135	17.9053	17.9875	15.4073	17.7691	15.5849	16.0896	17.544	4	4	4	11.2	11.2	11.2	65.521	0	20.881	3513900	29	0.451627	-0.484685	-0.804821	0.148972	-0.891207	-1.65516	0.451172	-0.149872	-0.805674	0.632037	0.406522	0.50429	0.239098	0.741335	1.3069	320
CDC42	P60953;P60953-1	P60953;P60953-1	Cell division control protein 42 homolog		21.8505	21.7008	21.6112	21.1847	21.2396	21.0813	21.0852	21.0714	21.6387	21.2246	21.189	21.2782	21.7613	20.2519	22.1161	21.9271	11	10	10	60.2	54.5	54.5	21.258	0	151.63	77135000	137	0.199849	-0.254173	-1.44031	0.877027	-0.0726914	-0.161465	0.0198049	-0.467432	-3.15039	0.693906	-0.181482	-0.413078	0.39281	-0.394741	-0.920514	1571
CDC42SE2	Q9NRR3	Q9NRR3	CDC42 small effector protein 2		16.7629	17.8665	14.859	17.1814	15.4807	17.0868	17.1171	17.0775	15.6207	16.0127	14.967	16.158	17.7872	14.1599	15.0927	17.4282	1	1	1	22.6	22.6	22.6	9.2234	0	5.2409	2197200	12	0.210275	-0.97788	-1.4027	0.632884	-0.550446	-0.503011	0.976793	0.0230496	0.0303225	0.659867	-0.427434	-0.462726	0.57677	0.573496	0.589919	3745
CDC5L	Q99459	Q99459	Cell division cycle 5-like protein		18.8103	18.7054	18.4569	18.2697	18.3018	18.1616	18.2033	18.0746	18.673	18.2122	18.1411	18.3253	18.729	15.4594	18.7158	18.7038	17	17	17	32	32	32	92.25	0	112.02	27963000	137	0.237557	-0.222639	-1.31175	0.454272	-0.658542	-0.799885	0.0285	-0.375208	-2.86804	0.615247	0.435903	0.52984	0.740148	0.283333	0.347406	3264
CDC73	Q6P1J9	Q6P1J9	Parafibromin		18.3724	19.0366	18.0481	18.043	17.8683	17.8841	17.6922	17.9391	19.1711	17.6995	18.5593	18.1861	17.707	15.4803	18.6481	18.0648	6	6	6	11.9	11.9	11.9	60.576	0	8.0634	5723500	27	0.942971	0.028975	0.074583	0.264314	-0.899965	-1.2312	0.0693327	-0.529091	-2.20801	0.266877	0.92894	1.22387	0.612624	0.370874	0.533866	2482
CDCP1	Q9H5V8;Q9H5V8-2;Q9H5V8-3	Q9H5V8;Q9H5V8-2	CUB domain-containing protein 1		17.7305	17.2846	18.1983	17.8009	18.642	18.329	18.3574	18.1978	17.94	17.9254	17.9276	17.8274	17.6081	15.3947	18.4072	18.3962	11	11	11	17.5	17.5	17.5	92.931	0	38.146	11191000	59	0.453251	0.151526	0.801789	0.6954	-0.301996	-0.410926	0.0239716	0.627955	3.00118	0.547204	0.453522	0.637722	0.242157	0.929951	1.29735	3598
CDH1	P12830;P12830-2	P12830;P12830-2	Cadherin-1;E-Cad/CTF1;E-Cad/CTF2;E-Cad/CTF3		15.25	17.2422	15.2954	17.863	17.335	17.3879	17.1843	15.0829	17.263	17.7131	17.7714	15.9749	14.8736	15.5768	19.1127	16.6102	3	3	3	6.1	6.1	6.1	97.455	0	23.498	3256900	20	0.368431	0.767929	0.972344	0.912847	0.130644	0.114145	0.713956	0.334877	0.384373	0.55413	0.637285	0.626385	0.856488	0.204233	0.188781	814
CDH2	P19022-2;P19022	P19022-2;P19022	Cadherin-2		16.1012	15.5434	15.9069	17.2112	16.9929	16.9222	16.9792	17.1755	17.6263	14.8519	16.9788	17.2769	17.6018	16.1475	18.4943	17.5063	2	2	2	5.4	5.4	5.4	97.039	0	5.2053	2570500	16	0.519627	0.492772	0.683792	0.0841143	1.24681	2.06805	0.0632504	0.826787	2.27479	0.376885	-0.754041	-0.954076	0.421769	-0.420027	-0.862056	934
CDH3	P22223;P22223-2	P22223;P22223-2	Cadherin-3		16.8018	14.9936	16.1503	15.9776	15.7409	15.7718	15.9041	15.3025	16.9012	16.3676	15.7875	15.579	15.6914	14.1936	15.8427	16.6424	3	3	3	5.4	5.4	5.4	91.417	0	6.2192	1224600	17	0.722588	0.178017	0.372127	0.562163	-0.388274	-0.613345	0.476048	-0.300987	-0.759998	0.375451	0.566291	0.957152	0.873957	0.0872872	0.165538	983
CDK1	P06493;P06493-2	P06493;P06493-2	Cyclin-dependent kinase 1		18.6478	18.5083	18.0368	17.832	17.5063	17.5254	17.5502	17.522	18.5889	17.9934	18.0075	18.3727	18.1303	14.7703	18.0154	18.3089	5	5	4	22.2	22.2	18.5	34.095	0	34.742	9593300	48	0.950658	-0.0155721	-0.0645117	0.316287	-0.94998	-1.09309	0.00909491	-0.730246	-3.78798	0.318899	0.934408	1.08667	0.804096	0.219734	0.259266	664
CDK11B;CDK11A	P21127;Q9UQ88-5;Q9UQ88;P21127-2;P21127-3;Q9UQ88-2;Q9UQ88-3;P21127-8;Q9UQ88-4;P21127-9;P21127-6;P21127-10;P21127-5;P21127-4;Q9UQ88-10;P21127-12;Q9UQ88-9;Q9UQ88-8	P21127;Q9UQ88-5;Q9UQ88;P21127-2;P21127-3;Q9UQ88-2;Q9UQ88-3;P21127-8;Q9UQ88-4;P21127-9;P21127-6;P21127-10;P21127-5;P21127-4;Q9UQ88-10;P21127-12;Q9UQ88-9	Cyclin-dependent kinase 11B;Cyclin-dependent kinase 11A		17.26	17.8286	17.8033	17.6462	17.5104	17.8959	17.565	17.6381	16.7965	17.7031	17.7123	17.4515	16.7598	15.0189	17.3569	16.9696	5	5	5	7.7	7.7	7.7	92.619	0	20.547	5960400	33	0.418767	-0.218688	-0.867972	0.0831923	-1.10823	-2.07601	0.913111	0.017807	0.113796	0.163522	0.889539	1.58739	0.0754029	1.12603	2.14714	963
CDK13	Q14004-2;Q14004	Q14004-2;Q14004	Cyclin-dependent kinase 13		16.4802	16.0931	16.549	15.8284	14.8007	15.7933	16.1318	15.9161	16.3292	16.3187	16.3267	16.3905	16.7841	15.4012	16.3371	16.1674	4	4	3	5	5	3.8	158.43	0	37.689	1515200	13	0.564989	0.1036	0.608783	0.851741	-0.0652077	-0.195117	0.140666	-0.5772	-1.69677	0.579887	0.168808	0.584967	0.260708	-0.511992	-1.24163	2043
CDK2;CDK3	P24941-2;P24941;Q00526	P24941-2;P24941;Q00526	Cyclin-dependent kinase 2;Cyclin-dependent kinase 3		17.953	17.8688	16.8392	16.5121	15.5012	15.924	16.1086	15.9312	17.2697	16.8671	16.8344	17.1241	17.3681	14.4714	16.6253	16.9036	4	3	3	22	17.8	17.8	30.035	0	8.1034	1947200	14	0.502669	-0.269423	-0.712915	0.244739	-0.95119	-1.28938	0.0100558	-1.42705	-3.70273	0.33502	0.681767	1.04797	0.494843	-0.475863	-0.726576	1024
CDK5	Q00535-2;Q00535	Q00535-2;Q00535	Cyclin-dependent-like kinase 5		15.943	17.0071	17.7909	16.9938	18.4024	16.9281	16.8844	16.8228	16.5218	17.4547	17.0663	17.1005	15.3838	15.6458	17.2649	15.7134	2	2	2	7.3	7.3	7.3	29.544	0.004817	1.5579	2418500	17	0.818144	0.102162	0.240237	0.153862	-0.931714	-1.63171	0.567029	0.325734	0.6055	0.0693789	1.03388	2.20753	0.0704956	1.25745	2.19594	1782
CDK5RAP3	Q96JB5;Q96JB5-4;Q96JB5-2;Q96JB5-3	Q96JB5;Q96JB5-4;Q96JB5-2;Q96JB5-3	CDK5 regulatory subunit-associated protein 3		17.6479	17.9787	18.2785	17.3754	17.5507	17.8591	17.7964	17.8611	18.4291	17.7214	17.6273	18.1187	15.7519	15.6737	18.643	15.7869	6	6	6	17	17	17	56.92	0	30.878	5299700	34	0.589141	0.153996	0.570356	0.121691	-1.35623	-1.80155	0.807887	-0.0532875	-0.254121	0.0907001	1.51023	2.01361	0.124735	1.30295	1.7837	3172
CDK6	Q00534	Q00534	Cyclin-dependent kinase 6		16.8271	16.1432	16.9279	16.9777	16.6774	16.8674	16.7959	16.8064	16.8644	16.9609	17.3194	17.0849	17.0226	14.697	16.0984	16.0543	2	2	2	9.8	9.8	9.8	36.938	0.00026042	2.8833	2206800	15	0.171373	0.338432	1.55317	0.196495	-0.750899	-1.4528	0.744303	0.0677981	0.341593	0.0674276	1.08933	2.22825	0.139319	0.818697	1.70374	1781
CDK7	P50613	P50613	Cyclin-dependent kinase 7		15.9353	16.6432	16.4323	15.3102	15.9616	15.8747	15.3977	15.6928	14.8695	15.7103	15.6256	15.9279	16.9623	15.399	17.0669	15.9281	3	3	3	12.4	12.4	12.4	39.038	0	6.5666	1270100	15	0.195402	-0.546898	-1.45691	0.62465	0.258835	0.515485	0.3201	-0.348541	-1.08373	0.134591	-0.805732	-1.72873	0.201956	-0.607376	-1.43257	1416
CDK9	P50750;P50750-2	P50750;P50750-2	Cyclin-dependent kinase 9		16.8129	16.8712	17.6131	17.8778	17.4479	17.1072	17.3451	17.7088	15.2513	17.6176	17.2268	17.3517	16.3784	15.3408	16.6493	15.7875	3	3	3	9.7	9.7	9.7	42.777	0	37.766	2870900	25	0.502058	-0.431901	-0.713977	0.0195515	-1.25475	-3.16054	0.725024	0.108497	0.368681	0.231105	0.822848	1.33238	0.005281	1.36325	4.26691	1417
CDKAL1	Q5VV42;Q5VV42-2	Q5VV42;Q5VV42-2	Threonylcarbamoyladenosine tRNA methylthiotransferase		15.7226	15.9657	16.5342	16.6081	15.694	15.263	16.0328	16.4242	16.3365	17.0476	17.6847	16.3573	15.8365	14.8149	16.1104	15.5415	3	3	3	7.6	7.6	7.6	65.111	0	9.1016	1453200	7	0.145131	0.648885	1.67412	0.123618	-0.63181	-1.7902	0.322029	-0.354159	-1.07903	0.0237736	1.2807	3.00761	0.484301	0.277652	0.745213	2419
CDKN2AIP	Q9NXV6	Q9NXV6	CDKN2A-interacting protein		15.3835	15.8075	16.8478	17.5254	17.2577	17.3394	17.5233	17.8073	15.7967	17.5071	17.6487	16.9959	15.3471	15.9454	15.7193	15.501	13	13	13	35.9	35.9	35.9	61.124	0	103.33	7853100	54	0.390386	0.596029	0.925555	0.181315	-0.762863	-1.5119	0.072941	1.09087	2.1712	0.0215444	1.35889	3.08429	4.66317e-05	1.85373	10.3868	3854
CDS2	O95674	O95674	Phosphatidate cytidylyltransferase 2		18.4555	19.0635	17.719	17.3712	17.2285	17.4384	17.3665	17.5021	19.0875	17.1354	17.3457	17.9275	18.1449	15.8352	18.2921	18.3092	2	2	2	9	9	9	51.417	0	19.341	5334500	29	0.647683	-0.278292	-0.480807	0.503937	-0.506938	-0.710715	0.0917111	-0.768415	-2.00561	0.769699	0.228646	0.306338	0.68185	-0.261477	-0.430523	544
CDV3	Q9UKY7;Q9UKY7-2;Q9UKY7-3	Q9UKY7;Q9UKY7-2	Protein CDV3 homolog		20.8065	20.7374	20.468	20.6645	20.4357	20.6738	20.5001	20.7844	21.071	20.8699	20.237	20.7374	20.7525	15.3196	21.0354	20.4913	6	6	6	55.4	55.4	55.4	27.335	0	239.88	52487000	96	0.766296	0.0597582	0.311036	0.388774	-1.26939	-0.928919	0.538222	-0.0705824	-0.652562	0.371403	1.32914	0.965885	0.414205	1.1988	0.877025	4041
CEBPZ	Q03701	Q03701	CCAAT/enhancer-binding protein zeta		17.1568	16.9077	16.7629	17.2779	17.8094	17.6722	17.7482	17.577	16.6776	17.338	17.3346	17.2982	16.3379	14.649	16.7519	17.2518	7	7	7	10.1	10.1	10.1	120.97	0	56.826	4322500	29	0.521674	0.13575	0.680318	0.2256	-0.778692	-1.35038	0.00180829	0.675372	5.31238	0.170532	0.914442	1.55676	0.0426264	1.45406	2.5649	1837
CECR5	Q9BXW7-2;Q9BXW7	Q9BXW7-2;Q9BXW7	Cat eye syndrome critical region protein 5		18.6818	18.8656	18.3212	18.5347	18.4943	18.5211	18.8337	18.8629	19.0584	18.4298	18.8673	18.7166	18.9153	15.5475	19.2972	18.9562	9	9	8	40.2	40.2	34.1	43.588	0	52.033	11499000	51	0.378016	0.167193	0.951658	0.651896	-0.42179	-0.474536	0.629066	0.0771613	0.508784	0.533259	0.588983	0.660829	0.594084	0.498951	0.562607	3459
CELF1	Q92879-2;Q92879-3;Q92879;Q92879-6;Q92879-4;Q92879-5;O95319-5;O95319-2;O95319;O95319-4;O95319-3	Q92879-2;Q92879-3;Q92879;Q92879-6;Q92879-4;Q92879-5	CUGBP Elav-like family member 1		19.3619	19.2925	19.2629	18.8887	18.9641	18.755	18.8202	18.5221	19.5544	19.0987	18.995	18.5399	19.7044	14.5794	19.5092	19.5238	9	9	8	25.5	25.5	22	51.545	0	53.791	12108000	52	0.533169	-0.154497	-0.660978	0.513103	-0.872281	-0.69492	0.0210938	-0.436163	-3.10084	0.591845	0.717784	0.566112	0.739901	0.436117	0.347753	2988
CEND1	Q8N111	Q8N111	Cell cycle exit and neuronal differentiation protein 1		15.9094	15.7445	15.0638	16.8494	16.6745	15.4121	15.7881	16.8808	15.3453	17.1412	16.9749	16.9843	15.6476	14.6784	15.7104	15.5843	2	2	2	32.2	32.2	32.2	14.954	0	7.7688	1653100	10	0.24705	0.71963	1.2823	0.31238	-0.486639	-1.10278	0.58035	0.2971	0.584233	0.0485976	1.20627	2.46787	0.116301	0.783738	1.83425	2735
CENPB	P07199	P07199	Major centromere autoantigen B		14.9754	16.6471	16.0142	16.9092	14.9824	16.4456	14.8175	16.6427	16.4014	17.6758	16.718	17.528	16.7302	14.7996	15.0169	15.6647	2	2	2	4.5	4.5	4.5	65.171	0.00026116	2.9201	1493400	11	0.124949	0.944331	1.78247	0.37605	-0.583661	-0.955866	0.54292	-0.41443	-0.644781	0.0284123	1.52799	2.8704	0.801761	0.169231	0.262439	681
CENPV	Q7Z7K6-3;Q7Z7K6;Q7Z7K6-2	Q7Z7K6-3;Q7Z7K6	Centromere protein V		19.0529	19.1876	18.6289	18.5868	18.6268	18.6547	18.6465	18.6854	18.6976	18.5773	18.5412	18.6947	18.4086	15.2073	18.7624	15.9393	4	4	4	26.8	26.8	26.8	29.73	0	28.725	8329900	31	0.180458	-0.236341	-1.51537	0.0940556	-1.78464	-1.98739	0.212872	-0.210686	-1.39359	0.131198	1.5483	1.7472	0.125757	1.57395	1.77781	2621
CEP164	Q9UPV0-2;Q9UPV0	Q9UPV0-2;Q9UPV0	Centrosomal protein of 164 kDa		15.6643	15.8364	15.6444	16.2098	15.1308	16.3461	16.8169	15.5189	15.385	16.1983	16.2298	14.8524	15.7284	14.3995	16.8482	14.9672	2	2	2	1.8	1.8	1.8	163.54	0.0092549	1.31	777770	4	0.648341	-0.172335	-0.479826	0.541584	-0.352887	-0.646989	0.787129	0.114451	0.282395	0.78281	0.180551	0.28831	0.501575	0.467338	0.714816	4101
CEP170	Q5SW79-2;Q5SW79-3;Q5SW79;Q96L14	Q5SW79-2;Q5SW79-3;Q5SW79	Centrosomal protein of 170 kDa		16.2326	15.46	16.4401	16.8212	16.6079	16.6641	16.8115	17.129	15.8337	16.8037	17.118	16.6623	16.0287	14.8787	15.3869	15.8177	6	6	6	5.8	5.8	5.8	161.41	0	15.423	2696500	21	0.391675	0.365968	0.922872	0.113175	-0.710469	-1.85391	0.117945	0.564668	1.82412	0.028077	1.07644	2.87948	0.00386567	1.27514	4.55638	2383
CERS2	Q96G23	Q96G23	Ceramide synthase 2		19.9728	19.9385	19.6819	19.3672	19.2753	19.3425	19.3432	19.1416	20.1487	19.265	19.3742	19.5589	19.6942	15.3042	19.7687	19.4165	5	5	5	13.2	13.2	13.2	44.876	0	38.436	30871000	83	0.549175	-0.153376	-0.634488	0.316204	-1.19416	-1.09329	0.0201358	-0.464444	-3.13734	0.380983	1.04079	0.945336	0.525998	0.72972	0.673012	3133
CERS6	Q6ZMG9;Q6ZMG9-2	Q6ZMG9;Q6ZMG9-2	Ceramide synthase 6		16.1971	15.5566	15.2063	17.3309	17.3968	17.4036	17.5152	17.4339	15.7277	17.1766	17.2724	15.0403	16.5748	14.4887	15.453	15.7161	3	3	3	10.2	10.2	10.2	44.889	0	15.231	3125100	26	0.759111	0.231533	0.32098	0.448244	-0.514573	-0.811167	0.0266974	1.36466	2.9181	0.326033	0.746106	1.06935	0.00473514	1.87923	4.36686	2538
CES1	P23141-3;P23141;P23141-2;Q9UKY3;Q9UKY3-2	P23141-3;P23141;P23141-2	Liver carboxylesterase 1		19.4948	19.3834	18.9397	18.7018	18.7801	18.7517	18.7665	18.8787	19.386	18.7826	18.7455	18.805	19.6134	15.7074	19.0064	19.532	21	21	21	50.5	50.5	50.5	62.392	0	150.18	35492000	166	0.437868	-0.200112	-0.830842	0.508967	-0.665116	-0.702024	0.125405	-0.335659	-1.77984	0.638886	0.465004	0.493973	0.73509	0.329458	0.354501	995
CFL1	P23528	P23528	Cofilin-1		24.9416	25.1373	25.0368	25.2637	25.2403	25.3315	25.315	25.2977	25.028	25.2854	25.268	25.1454	25.2245	23.0548	24.9611	25.1387	18	18	15	84.3	84.3	65.7	18.502	0	323.31	1034400000	309	0.378897	0.086823	0.949775	0.374043	-0.50011	-0.960181	0.0310529	0.20126	2.80271	0.301884	0.586933	1.12931	0.223438	0.70137	1.35757	1010
CFL2	Q9Y281;Q9Y281-3	Q9Y281;Q9Y281-3	Cofilin-2		19.7337	19.5663	19.3089	19.1992	19.455	19.3281	19.3512	19.2026	19.6252	18.9648	18.9909	19.2185	19.7307	14.8214	19.662	19.86	9	6	6	69.3	50.6	50.6	18.736	0	105.06	15384000	47	0.243805	-0.252188	-1.29225	0.479708	-0.933512	-0.753419	0.406464	-0.117815	-0.892559	0.603242	0.681324	0.548347	0.533197	0.815697	0.660932	4125
CHAMP1	Q96JM3	Q96JM3	Chromosome alignment-maintaining phosphoprotein 1		18.3898	19.491	19.1542	18.4078	18.1902	16.4976	17.6961	17.7959	19.3174	17.8833	15.8533	18.5412	16.1115	15.1371	16.2727	17.3386	4	4	4	6.5	6.5	6.5	89.098	0	3.9155	6347100	25	0.269957	-0.961906	-1.21513	0.00243208	-2.64569	-5.00834	0.0281602	-1.31572	-2.87721	0.100564	1.68378	1.93912	0.0617014	1.32997	2.29286	3178
CHCHD2;CHCHD2P9	Q9Y6H1;Q5T1J5	Q9Y6H1;Q5T1J5	Coiled-coil-helix-coiled-coil-helix domain-containing protein 2;Putative coiled-coil-helix-coiled-coil-helix domain-containing protein CHCHD2P9, mitochondrial		19.3213	18.653	19.3396	19.1992	19.8908	19.8856	19.8521	19.8985	19.0183	19.4004	19.1364	19.3408	19.2848	15.2729	19.2249	18.8815	3	3	3	27.2	27.2	27.2	15.512	0	72.639	16015000	46	0.622186	0.0956917	0.519235	0.364906	-0.962248	-0.980059	0.0034777	0.753459	4.65714	0.318427	1.05794	1.08783	0.126863	1.71571	1.77148	2390
CHCHD3	Q9NX63	Q9NX63	MICOS complex subunit MIC19		20.18	19.1179	19.8027	19.7501	19.5026	19.6676	19.5476	20.0507	18.0032	20.0539	19.8131	20.0126	20.4791	14.7788	19.3491	20.0277	9	9	9	30.8	30.8	30.8	26.152	0	98.109	28527000	88	0.669257	-0.241957	-0.448908	0.458996	-1.05399	-0.79112	0.937933	-0.0205336	-0.0811879	0.583805	0.812035	0.578765	0.463396	1.03346	0.783013	3842
CHCHD4	Q8N4Q1;Q8N4Q1-2	Q8N4Q1;Q8N4Q1-2	Mitochondrial intermembrane space import and assembly protein 40		15.7577	15.5017	15.9486	16.3265	14.5497	16.3386	16.4384	16.2114	15.3034	16.3551	16.312	16.4172	16.008	15.2001	15.7139	15.5903	2	2	2	33.1	33.1	33.1	15.996	0	8.1004	1445300	10	0.526344	0.213288	0.672429	0.330187	-0.255578	-1.05941	0.998604	0.000875473	0.00182426	0.185727	0.468866	1.49426	0.610653	0.256454	0.536897	2762
CHCHD6	Q9BRQ6	Q9BRQ6	MICOS complex subunit MIC25		15.7148	15.8485	16.8758	17.4529	16.9854	16.9742	16.715	17.0576	15.5749	17.2844	17.4308	17.451	16.0245	16.4557	14.9903	15.3828	4	4	4	25.5	25.5	25.5	26.457	0	11.146	2634300	20	0.482223	0.462229	0.748918	0.201515	-0.759709	-1.43418	0.319313	0.460033	1.08565	0.0718821	1.22194	2.18181	0.010835	1.21974	3.63999	3348
CHD1L	Q86WJ1-4;Q86WJ1-2;Q86WJ1;Q86WJ1-3;Q86WJ1-5	Q86WJ1-4;Q86WJ1-2;Q86WJ1;Q86WJ1-3;Q86WJ1-5	Chromodomain-helicase-DNA-binding protein 1-like		16.5758	16.7204	16.9144	16.4839	16.0757	16.3104	16.2075	16.4091	16.4617	16.5693	16.2843	16.7829	16.6626	14.9111	17.3765	17.1709	4	4	4	6.2	6.2	6.2	88.418	0	6.8208	2698100	26	0.328835	-0.149063	-1.06263	0.809213	-0.143321	-0.252323	0.0115475	-0.422944	-3.58685	0.992286	-0.00574207	-0.0100771	0.638102	-0.279624	-0.495151	2656
CHD4	Q14839;Q14839-2	Q14839;Q14839-2	Chromodomain-helicase-DNA-binding protein 4		18.9813	18.874	18.3228	17.9608	17.3031	17.3022	17.2864	17.4575	18.6872	18.1064	18.0448	18.0204	18.5888	14.0808	18.3819	18.4718	25	25	15	18.7	18.7	13.5	218	0	118.34	20673000	142	0.30792	-0.320031	-1.11396	0.345229	-1.1539	-1.02424	0.00263324	-1.1974	-4.92886	0.48175	0.833871	0.749764	0.969783	-0.0434976	-0.0394874	2117
CHDH	Q8NE62	Q8NE62	Choline dehydrogenase, mitochondrial		17.9168	17.7338	17.5385	16.7257	16.0652	16.5155	16.1704	16.5299	18.342	16.5538	16.5081	17.0579	16.7126	16.9701	17.6219	17.1712	7	7	7	25.3	25.3	25.3	65.358	0	42.66	5461600	40	0.496236	-0.363256	-0.724134	0.311251	-0.359746	-1.1056	0.00696841	-1.15845	-4.01879	0.994267	-0.00351	-0.00749009	0.0122944	-0.798709	-3.53491	2823
CHERP	Q8IWX8	Q8IWX8	Calcium homeostasis endoplasmic reticulum protein		19.0788	18.6056	18.7615	18.2149	18.3325	18.3352	18.2215	18.1832	18.595	18.2589	18.2119	18.4223	19.1528	14.4931	18.8889	18.759	5	5	5	8.3	8.3	8.3	103.7	0	16.722	8109900	36	0.191971	-0.29317	-1.46995	0.48355	-0.841751	-0.746551	0.0738094	-0.397114	-2.16262	0.64065	0.548581	0.491326	0.703566	0.444637	0.399202	2700
CHID1	Q9BWS9;Q9BWS9-3;Q9BWS9-2	Q9BWS9;Q9BWS9-3;Q9BWS9-2	Chitinase domain-containing protein 1		18.5406	18.5131	18.246	18.283	18.5587	18.4439	18.497	18.6164	18.8309	18.1641	18.6428	18.6149	18.7371	14.4988	18.3552	18.1503	8	8	8	31.6	31.6	31.6	44.94	0	33.898	13060000	58	0.337399	0.1675	1.04239	0.369184	-0.96033	-0.970704	0.167725	0.133334	1.56888	0.300897	1.12783	1.13185	0.310296	1.09366	1.10799	3440
CHMP1A	Q9HD42	Q9HD42	Charged multivesicular body protein 1a		15.1468	15.3733	15.6776	16.0458	15.485	15.1277	15.5794	15.4642	15.8395	16.3475	16.1886	16.0606	16.2657	15.5001	16.3724	16.079	2	2	2	8.7	8.7	8.7	21.703	0.00026199	2.9556	785830	9	0.0488092	0.548175	2.46467	0.123196	0.493389	1.79267	0.526506	-0.146794	-0.672156	0.813354	0.0547857	0.246714	0.0260777	-0.640183	-2.93615	3680
CHMP2A	O43633	O43633	Charged multivesicular body protein 2a		18.8727	18.1139	17.8862	17.0718	18.1182	16.9338	17.2406	18.1556	18.0599	15.5805	17.2287	17.4598	19.0298	16.2697	18.4186	19.3255	4	4	4	9.5	9.5	9.5	25.104	0	26.541	4423100	20	0.211865	-0.903948	-1.39711	0.737749	0.274759	0.350768	0.467914	-0.37411	-0.774744	0.22441	-1.17871	-1.35433	0.42387	-0.648869	-0.857933	260
CHMP4A	Q9BY43;Q9BY43-2	Q9BY43;Q9BY43-2	Charged multivesicular body protein 4a		15.8944	16.9321	17.1341	17.0674	17.0974	17.3717	17.4639	17.4124	16.2152	17.2295	17.2096	17.2544	17.0406	15.6733	16.2219	15.6642	3	3	3	17.6	17.6	17.6	25.098	0	36.157	2632300	17	0.589174	0.220166	0.570304	0.212697	-0.607023	-1.3942	0.103408	0.579326	1.91901	0.0914236	0.827189	2.00787	0.0121058	1.18635	3.54769	3463
CHMP4B	Q9H444	Q9H444	Charged multivesicular body protein 4b		15.697	16.3005	18.9275	19.0171	18.9663	18.9787	18.9901	14.8729	15.8749	19.0617	19.1008	19.2135	16.5953	13.8357	18.3416	15.4768	3	3	3	17.9	17.9	17.9	24.95	0	20.658	6147200	15	0.512625	0.827236	0.695739	0.310413	-1.42315	-1.10769	0.740337	0.466491	0.347142	0.121627	2.25038	1.80193	0.224936	1.88964	1.35258	3581
CHMP5	Q9NZZ3;Q9NZZ3-2	Q9NZZ3;Q9NZZ3-2	Charged multivesicular body protein 5		14.4637	18.9867	16.7963	20.2029	14.9278	14.7857	16.9465	17.6751	18.8018	18.5183	18.9066	18.1543	16.6269	15.051	16.1959	17.6917	3	3	3	26.5	26.5	26.5	24.57	0	26.205	4541900	16	0.470174	0.982855	0.770629	0.409422	-1.22104	-0.886598	0.334551	-1.52861	-1.04908	0.00840638	2.20389	3.85547	0.746174	-0.30757	-0.338979	3890
CHMP6	Q96FZ7	Q96FZ7	Charged multivesicular body protein 6		17.3189	17.8892	18.0368	18.0406	17.4827	18.1181	17.8143	17.7438	16.9145	18.2501	18.0717	18.1136	18.8079	13.872	17.7117	16.419	5	5	5	29.4	29.4	29.4	23.485	0	26.294	5400200	29	0.965172	0.0161185	0.0455177	0.338565	-1.11874	-1.03967	0.887989	-0.0316381	-0.146944	0.344694	1.13486	1.02547	0.348992	1.0871	1.01564	3131
CHORDC1	Q9UHD1;Q9UHD1-2	Q9UHD1;Q9UHD1-2	Cysteine and histidine-rich domain-containing protein 1		19.4297	19.5065	19.236	18.9274	18.9215	19.0299	19.0511	19.2803	19.4039	18.9184	18.9898	19.2873	19.2688	15.5473	18.915	19.178	9	9	9	47.3	47.3	47.3	37.489	0	90.582	29323000	114	0.498838	-0.125068	-0.719585	0.291366	-1.04763	-1.15669	0.220833	-0.204223	-1.3663	0.346846	0.922559	1.02054	0.384687	0.843404	0.9375	3978
CHP1	Q99653	Q99653	Calcineurin B homologous protein 1		17.8628	17.9219	18.0093	17.9465	17.954	17.7365	18.3574	17.4025	17.6021	17.8451	17.6857	17.8613	17.6853	15.3885	18.729	18.364	6	6	6	46.7	46.7	46.7	22.456	0	19.877	7256400	39	0.0368844	-0.186563	-2.67288	0.618798	-0.393414	-0.524405	0.732461	-0.0725131	-0.358197	0.792552	0.206851	0.274985	0.693539	0.320901	0.413607	3287
CHST9	Q7L1S5	Q7L1S5	Carbohydrate sulfotransferase 9		18.4282	18.2836	17.5724	17.1186	15.0585	17.1281	17.0487	16.8964	18.2255	16.9215	17.0191	17.4429	17.8817	14.997	17.5675	17.3434	1	1	1	4.3	4.3	4.3	52.054	0	3.3554	3544300	17	0.334449	-0.448455	-1.04931	0.260747	-0.903306	-1.24151	0.0640749	-1.3178	-2.26536	0.552539	0.454851	0.628982	0.632806	-0.414492	-0.503129	2563
CHTOP	Q9Y3Y2-4;Q9Y3Y2;Q9Y3Y2-3	Q9Y3Y2-4;Q9Y3Y2;Q9Y3Y2-3	Chromatin target of PRMT1 protein		17.9968	18.342	18.9298	18.1574	18.6847	18.8562	18.7577	18.9723	16.84	18.4518	18.411	18.2494	16.5846	14.8157	19.0688	16.909	5	5	5	26.2	26.2	26.2	21.918	0	43.713	12741000	45	0.430179	-0.368449	-0.845642	0.142474	-1.51197	-1.68751	0.0735493	0.461241	2.16518	0.275735	1.14352	1.19898	0.0649248	1.97321	2.25576	4209
CIAO1	O76071	O76071	Probable cytosolic iron-sulfur protein assembly protein CIAO1		16.0774	16.2517	15.3246	16.795	16.4531	17.1219	16.7729	16.7512	16.2914	17.2519	16.9559	15.3874	16.6145	15.4832	16.6372	15.8261	2	2	2	9.1	9.1	9.1	37.84	0	8.3248	1705100	7	0.509767	0.359472	0.700647	0.948764	0.0280886	0.0669933	0.0938472	0.662593	1.98899	0.535617	0.331384	0.656895	0.094446	0.634505	1.9844	457
CIAPIN1	Q6FI81;Q6FI81-3;Q6FI81-2	Q6FI81;Q6FI81-3;Q6FI81-2	Anamorsin		18.1778	18.497	18.4793	17.9613	18.26	17.9984	17.9301	18.317	18.3243	18.1402	18.1264	18.3541	17.6695	15.665	18.2194	18.2226	6	6	6	29.2	29.2	29.2	33.582	0	23.166	8481600	39	0.774152	-0.0426121	-0.300202	0.227243	-0.834713	-1.34497	0.37796	-0.15246	-0.951777	0.241824	0.792101	1.29839	0.309438	0.682254	1.11014	2455
CIB1	Q99828;Q99828-2	Q99828;Q99828-2	Calcium and integrin-binding protein 1		17.7359	17.0155	16.4421	15.53	15.3235	14.1679	14.589	16.2748	17.5493	16.3695	15.6176	15.4684	14.8024	14.7581	16.3589	15.8525	4	4	4	37.2	37.2	37.2	21.703	0	8.7137	1900500	12	0.542595	-0.42967	-0.645318	0.0895104	-1.23791	-2.02314	0.0514112	-1.59207	-2.42643	0.239542	0.808239	1.30551	0.581843	-0.354162	-0.581866	3302
CIRBP	Q14011;Q14011-2	Q14011;Q14011-2	Cold-inducible RNA-binding protein		17.3774	17.8763	18.0398	17.6379	17.9085	17.5165	17.741	17.9312	18.4089	17.8182	17.6155	17.6685	16.7152	15.5814	18.1608	18.2896	5	5	5	43	43	43	18.648	0	85.934	4747400	29	0.555868	0.144941	0.623555	0.439133	-0.546114	-0.828425	0.818865	0.0414629	0.239263	0.34112	0.691056	1.03372	0.401063	0.587577	0.90353	2045
CIRH1A	Q969X6-2;Q969X6;Q969X6-3	Q969X6-2;Q969X6;Q969X6-3	Cirhin		16.436	17.931	18.5223	18.7912	18.2029	19.1097	18.6855	14.6446	18.0992	18.4392	18.6172	17.9186	18.6041	15.1908	18.7311	18.8472	6	6	6	18.6	18.6	18.6	64.118	0	23.857	8404700	36	0.549552	0.348427	0.633869	0.942963	-0.076844	-0.0745938	0.828971	-0.259441	-0.22564	0.653129	0.425271	0.472704	0.897022	-0.182597	-0.135006	3031
CISD1	Q9NZ45	Q9NZ45	CDGSH iron-sulfur domain-containing protein 1		14.6302	16.3336	15.5451	16.6726	13.5184	16.0594	15.2628	15.6609	15.7945	15.8514	16.3088	15.1227	15.5575	14.0214	16.0024	15.621	1	1	1	16.7	16.7	16.7	12.199	0	4.6113	885040	10	0.961408	-0.026031	-0.0504408	0.46274	-0.494782	-0.784218	0.388682	-0.669985	-0.929113	0.385719	0.468751	0.935325	0.813448	-0.175202	-0.246587	3875
CISD2	Q8N5K1	Q8N5K1	CDGSH iron-sulfur domain-containing protein 2		20.1422	20.1596	19.8562	19.764	19.4725	19.4692	19.4702	19.5694	20.14	19.6227	19.6759	19.7385	20.2329	14.5416	20.2164	20.2954	4	4	4	44.4	44.4	44.4	15.278	0	17.091	15601000	28	0.273554	-0.186227	-1.20504	0.448718	-1.15892	-0.810276	0.00332535	-0.485163	-4.70024	0.522192	0.97269	0.679442	0.653498	0.673754	0.472156	2769
CKAP4	Q07065	Q07065	Cytoskeleton-associated protein 4		20.9239	20.8289	20.7587	20.3902	20.5542	20.4028	20.4526	20.7946	20.8655	20.2644	20.3537	20.4524	20.6789	16.6622	20.6254	20.8272	29	29	29	56.6	56.6	56.6	66.022	0	323.31	157100000	379	0.221231	-0.241409	-1.36496	0.35273	-1.02699	-1.00717	0.276472	-0.174352	-1.19694	0.471105	0.785584	0.768937	0.433812	0.852642	0.838625	1871
CKAP5	Q14008-2;Q14008;Q14008-3	Q14008-2;Q14008;Q14008-3	Cytoskeleton-associated protein 5		19.2581	19.1091	18.8098	18.3712	18.4288	18.3992	18.3765	18.6728	19.1072	18.2963	18.3565	18.678	18.9825	15.2636	18.8087	19.2018	31	31	31	23.3	23.3	23.3	218.52	0	100.64	38085000	179	0.343298	-0.27754	-1.02869	0.422951	-0.822903	-0.859735	0.0905032	-0.417732	-2.01518	0.588774	0.545363	0.570933	0.681334	0.405171	0.431274	2044
CKB	P12277	P12277	Creatine kinase B-type		21.1118	20.6409	20.1025	19.5986	19.0442	19.337	19.3054	19.1627	20.6273	19.7449	19.8091	19.8709	20.3561	15.4757	20.857	20.6949	14	14	14	64.6	64.6	64.6	42.644	0	137.22	39295000	134	0.400582	-0.350422	-0.904512	0.474869	-1.01756	-0.762123	0.0138288	-1.15113	-3.43835	0.628909	0.66714	0.509022	0.921275	-0.133568	-0.103058	811
CLASP1	Q7Z460;Q7Z460-2;Q7Z460-4;Q7Z460-5;Q7Z460-3	Q7Z460;Q7Z460-2;Q7Z460-4;Q7Z460-5;Q7Z460-3	CLIP-associating protein 1		17.6952	17.7835	17.3609	16.5352	16.1278	16.8768	16.5173	16.8505	17.9096	16.6437	16.8691	17.5713	17.6592	14.6018	17.5478	17.691	6	6	4	6.4	6.4	4.5	169.45	0	28.419	4716800	39	0.824199	-0.0952606	-0.232067	0.583824	-0.468737	-0.578734	0.0657716	-0.750631	-2.24634	0.662536	0.373477	0.458789	0.729642	-0.281894	-0.362166	2601
CLCC1	Q96S66-4;Q96S66-3;Q96S66-2;Q96S66	Q96S66-4;Q96S66-3;Q96S66-2;Q96S66	Chloride channel CLIC-like protein 1		15.7914	16.0495	16.3015	15.0547	15.5934	15.6468	15.8195	16.6747	15.7933	15.4981	15.8443	15.5746	14.7572	14.3472	15.681	14.9129	3	3	3	16.4	16.4	16.4	39.837	0	12.616	1019000	12	0.681026	-0.121677	-0.431721	0.0648476	-0.874698	-2.25663	0.727961	0.134328	0.364536	0.0414492	0.753021	2.58573	0.0362632	1.00903	2.68563	3239
CLCN7	P51798-2;P51798	P51798-2;P51798	H(+)/Cl(-) exchange transporter 7		15.9979	15.6022	17.576	16.9661	16.737	16.1364	16.0777	16.8011	16.415	16.5474	16.6697	15.6664	14.8939	14.5077	17.176	15.6395	2	2	2	5.4	5.4	5.4	86.025	0	7.4929	1731000	10	0.689674	-0.210924	-0.419186	0.233873	-0.98127	-1.32346	0.848561	-0.097502	-0.199366	0.267979	0.770346	1.22073	0.203824	0.883768	1.42576	1444
CLIC1	O00299	O00299	Chloride intracellular channel protein 1		22.7186	22.6808	22.7658	22.4645	22.4136	22.3451	22.2926	22.0801	22.9853	22.5898	22.2685	22.4119	23.3731	15.5428	23.8446	23.5268	16	16	16	76.3	76.3	76.3	26.922	0	244.85	203050000	226	0.599676	-0.0934877	-0.553884	0.609135	-1.08558	-0.539237	0.00876911	-0.374545	-3.81918	0.640459	0.992095	0.491611	0.736046	0.711038	0.353159	73
CLIC4	Q9Y696	Q9Y696	Chloride intracellular channel protein 4		19.8704	20.1108	19.4686	19.0553	18.4986	18.585	18.5801	18.7613	20.3079	18.9669	19.2288	19.4115	19.4995	14.8573	19.9263	20.1596	12	12	12	61.7	61.7	61.7	28.772	0	277.18	31576000	81	0.705576	-0.147479	-0.396324	0.457663	-1.01558	-0.793585	0.00521399	-1.02002	-4.27853	0.526581	0.868103	0.672029	0.997302	-0.00444031	-0.0035247	4270
CLINT1	Q14677-3;Q14677;Q14677-2	Q14677-3;Q14677;Q14677-2	Clathrin interactor 1		18.0168	18.4558	18.1783	18.4103	18.0847	18.1662	18.2119	18.2547	18.0035	18.3271	18.4911	18.463	18.2652	14.3244	18.0148	17.9326	11	11	11	23.2	23.2	23.2	70.294	0	44.878	12180000	68	0.725446	0.055881	0.368085	0.276431	-1.13108	-1.19705	0.460492	-0.0859046	-0.788356	0.256205	1.18696	1.25483	0.308738	1.04518	1.1119	2102
CLIP1	P30622-2;P30622-1;P30622	P30622-2;P30622-1;P30622	CAP-Gly domain-containing linker protein 1		17.9925	17.894	17.8576	17.5611	17.7523	17.8164	17.8173	18.1487	17.6866	17.5591	17.3803	17.8623	17.9516	14.5175	17.5406	17.7018	24	24	23	23.9	23.9	22.8	156.78	0	121.25	17775000	115	0.188834	-0.204196	-1.48207	0.311597	-0.898389	-1.10473	0.672157	0.0573959	0.444658	0.426639	0.694193	0.852521	0.284199	0.955785	1.17584	1123
CLMN	Q96JQ2	Q96JQ2	Calmin		15.7027	15.5829	17.5489	17.3053	18.6179	17.734	17.528	16.9042	15.473	16.456	15.4496	17.4246	14.4704	15.6821	16.6233	16.1231	4	4	4	6.9	6.9	6.9	111.65	0	4.2597	1803600	11	0.649897	-0.334186	-0.477509	0.286641	-0.810233	-1.16927	0.113811	1.16107	1.84987	0.496714	0.476047	0.723297	0.0146012	1.9713	3.39412	3180
CLN6	Q9NWW5;Q9NWW5-2	Q9NWW5;Q9NWW5-2	Ceroid-lipofuscinosis neuronal protein 6		17.4012	17.6105	17.2641	17.2661	17.2765	17.2877	17.2564	17.1773	18.4648	17.0971	17.195	17.3405	17.3792	14.8739	17.117	17.3628	2	2	2	10.9	10.9	10.9	35.919	0	25.568	2416500	16	0.686579	0.138856	0.423664	0.294553	-0.702261	-1.14831	0.161941	-0.136021	-1.59447	0.264955	0.841117	1.22936	0.386609	0.56624	0.933456	3830
CLPB	Q9H078-2;Q9H078-5;Q9H078-3;Q9H078-4;Q9H078	Q9H078-2;Q9H078-5;Q9H078-3;Q9H078-4;Q9H078	Caseinolytic peptidase B protein homolog		17.9908	18.3822	18.0633	17.7764	17.6693	17.7837	17.7796	17.7838	18.3819	17.7458	17.7632	17.4967	18.2059	15.0905	18.5944	18.2619	16	16	16	32.3	32.3	32.3	75.448	0	58.079	12855000	79	0.397303	-0.206285	-0.911234	0.557692	-0.515037	-0.620589	0.0589573	-0.299094	-2.32607	0.726357	0.308752	0.366799	0.8013	0.215943	0.263066	3520
CLPP	Q16740	Q16740	ATP-dependent Clp protease proteolytic subunit, mitochondrial		17.3463	19.5911	19.4317	19.5402	19.3844	19.4924	19.5995	18.3296	19.674	19.6894	19.4763	18.4851	18.0027	16.3463	18.9503	16.6951	4	4	4	27.4	27.4	27.4	30.18	0	41.575	9802900	27	0.586095	0.353883	0.57515	0.118124	-1.47871	-1.82303	0.729652	0.224148	0.362152	0.0331608	1.83259	2.75298	0.0437729	1.70285	2.5452	2264
CLPTM1	O96005;O96005-4;O96005-3	O96005;O96005-4;O96005-3	Cleft lip and palate transmembrane protein 1		16.8339	17.5663	17.859	18.319	17.9775	17.6538	18.1847	18.715	14.9689	18.1309	18.4381	18.0952	17.3661	15.7589	16.5854	17.6328	5	5	5	10.9	10.9	10.9	76.096	0	21.981	6144900	24	0.796	-0.236263	-0.270282	0.174114	-0.808774	-1.54157	0.249481	0.488168	1.27492	0.556404	0.572511	0.622681	0.0347789	1.29694	2.71705	569
CLPTM1L	Q96KA5-2;Q96KA5	Q96KA5-2;Q96KA5	Cleft lip and palate transmembrane protein 1-like protein		19.3186	19.2365	18.7103	18.1362	18.4182	18.1105	18.1422	18.2227	19.2987	18.0597	18.1725	18.2134	18.9085	14.5951	19.1327	18.8159	5	5	5	14.5	14.5	14.5	58.355	0	50.546	14557000	65	0.33821	-0.41433	-1.0405	0.413918	-0.987379	-0.877599	0.0679802	-0.627028	-2.22232	0.629878	0.573049	0.507554	0.752952	0.360351	0.329535	3185
CLPX	O76031	O76031	ATP-dependent Clp protease ATP-binding subunit clpX-like, mitochondrial		19.3743	18.8864	18.6037	18.1892	16.5837	17.0208	16.8688	16.9264	19.0435	18.023	18.0736	17.7219	18.4084	15.0519	18.9241	17.9538	12	12	12	28.6	28.6	28.6	69.223	0	41.437	11745000	57	0.199129	-0.54789	-1.44298	0.239177	-1.17884	-1.30665	0.000366099	-1.91346	-7.18993	0.515496	0.630955	0.690828	0.431958	-0.734616	-0.8422	453
CLTA	P09496-2;P09496-4;P09496-3;P09496;P09496-5	P09496-2;P09496-4;P09496-3;P09496;P09496-5	Clathrin light chain A		18.0372	18.9116	18.8994	19.8949	19.6685	19.7997	19.8115	19.9345	17.4291	19.9191	19.8765	19.1592	18.7772	14.9372	14.6699	16.0881	6	6	6	26.6	26.6	26.6	23.662	0	52.822	16259000	44	0.825405	0.160185	0.230442	0.0318315	-2.81768	-2.78393	0.0642992	0.867751	2.26281	0.0357317	2.97786	2.69672	0.00778888	3.68543	3.92146	742
CLTB	P09497-2;P09497	P09497-2;P09497	Clathrin light chain B		18.0978	18.5182	18.1057	19.1098	15.2222	18.783	19.0695	19.5109	18.3118	19.2953	19.3603	19.0693	18.1312	15.5586	16.341	15.4593	2	2	2	14.7	14.7	14.7	23.181	0	5.9143	6369700	19	0.154803	0.551291	1.62727	0.0199167	-2.08534	-3.14596	0.769211	-0.311486	-0.307012	0.00734352	2.63663	3.97279	0.178383	1.77385	1.52385	743
CLTC	Q00610-2;Q00610	Q00610-2;Q00610	Clathrin heavy chain 1		22.2569	22.2344	21.9988	21.7354	21.9373	21.9216	21.935	22.1564	22.24	21.6963	21.7623	21.8355	22.3061	18.5159	22.2462	22.3639	85	85	65	58.1	58.1	45.8	187.89	0	323.31	685380000	1116	0.355212	-0.172854	-1.00158	0.492387	-0.698362	-0.730894	0.626622	-0.0688205	-0.512489	0.602199	0.525508	0.549965	0.531888	0.629541	0.663121	1784
CLU	P10909-3;P10909-4;P10909-6;P10909;P10909-5;P10909-2	P10909-3;P10909-4;P10909-6;P10909;P10909-5;P10909-2	Clusterin;Clusterin beta chain;Clusterin alpha chain		17.7847	17.3789	17.278	17.1747	15.5719	15.0193	14.3306	15.2399	17.5123	17.0962	17.3564	17.3406	17.9828	15.1934	17.3148	17.159	5	5	5	26.3	26.3	26.3	32.363	0	24.61	3301100	23	0.641957	-0.0777249	-0.489366	0.454507	-0.4916	-0.799448	0.000199791	-2.36365	-8.02631	0.520358	0.413875	0.68255	0.028893	-1.87205	-2.85758	778
CLUH	O75153	O75153	Clustered mitochondria protein homolog		18.1198	14.4114	16.7621	17.1295	15.9113	15.0493	15.487	15.7669	16.0953	17.3827	16.718	17.0449	17.027	14.6057	17.5886	16.8061	4	4	4	4.8	4.8	4.8	146.67	0	15.544	2434300	17	0.814043	0.204519	0.245782	0.92616	-0.098834	-0.0966396	0.240752	-1.05208	-1.30172	0.68405	0.303353	0.42733	0.211523	-0.953248	-1.39831	363
CMAS	Q8NFW8-2;Q8NFW8	Q8NFW8-2;Q8NFW8	N-acylneuraminate cytidylyltransferase		17.4944	16.859	16.0483	17.1032	17.2433	17.1711	17.1955	17.5348	17.3509	16.7592	17.052	14.842	16.6858	14.8257	17.616	16.6406	3	3	3	22.1	22.1	22.1	29.561	0	25.858	2801000	22	0.580863	-0.375251	-0.58342	0.534337	-0.434208	-0.659029	0.243273	0.409938	1.29389	0.944557	0.0589576	0.0725046	0.202342	0.844146	1.43116	2842
CMC4	P56277	P56277	Cx9C motif-containing protein 4		17.2906	17.3191	17.5182	16.1916	17.0414	17.1763	17.3123	17.2285	15.9848	17.5269	17.5551	17.7601	17.0289	16.0145	16.0032	15.4101	2	2	2	26.5	26.5	26.5	7.7469	0	9.8535	2723500	20	0.81142	0.126853	0.249332	0.0758675	-0.965708	-2.1427	0.731851	0.109771	0.359055	0.0851439	1.09256	2.05926	0.0196602	1.07548	3.15617	1541
CMPK1	P30085-3;P30085;P30085-2	P30085-3;P30085	UMP-CMP kinase		18.9911	18.9232	18.5958	18.4829	18.2139	18.6767	18.7077	18.6937	19.1306	18.4994	18.682	18.6251	19.3435	15.6599	18.778	19.4755	7	7	7	36	36	36	25.855	0	55.712	12207000	66	0.942184	-0.013979	-0.0756142	0.648866	-0.43405	-0.479045	0.348025	-0.175228	-1.01785	0.659957	0.420071	0.462594	0.784635	0.258821	0.285809	1109
CMSS1	Q9BQ75-2;Q9BQ75	Q9BQ75-2;Q9BQ75	Protein CMSS1		17.608	17.3252	17.1736	16.9879	17.4862	17.2214	16.9473	17.4565	17.3562	15.6082	17.1244	17.0629	18.1246	14.5516	17.3071	17.2564	5	5	5	18.8	18.8	18.8	29.964	0	13.963	3609900	25	0.290689	-0.485738	-1.15848	0.578397	-0.463732	-0.587332	0.982339	0.00418043	0.0230746	0.980742	-0.0220058	-0.0251621	0.574615	0.467913	0.593352	3324
CNBP	P62633-2;P62633;P62633-7;P62633-3;P62633-5;P62633-6	P62633-2;P62633;P62633-7;P62633-3;P62633-5;P62633-6	Cellular nucleic acid-binding protein		20.3192	15.4726	19.0742	19.3154	17.926	18.9985	18.6116	18.8647	16.6623	19.377	18.6746	19.1432	15.9852	14.2607	20.8403	16.5467	7	7	1	49.4	49.4	8.2	18.742	0	58.965	8749600	36	0.949438	-0.0810709	-0.0661098	0.386629	-1.63712	-0.933413	0.96133	0.0548735	0.0505436	0.34797	1.55605	1.01797	0.277892	1.69199	1.19303	1654
CNDP2	Q96KP4;Q96KP4-2	Q96KP4;Q96KP4-2	Cytosolic non-specific dipeptidase		20.9504	20.8597	20.6285	20.6182	20.882	20.7952	20.7833	20.7282	20.9026	20.6	20.4484	20.4236	21.0128	16.421	21.0128	21.0436	23	23	22	66.7	66.7	66.5	52.878	0	213.45	124370000	250	0.263145	-0.170561	-1.23457	0.468894	-0.89165	-0.772957	0.724601	0.0329762	0.36928	0.555661	0.721089	0.623891	0.452419	0.924626	0.803341	3188
CNIH4	Q9P003	Q9P003	Protein cornichon homolog 4		15.6829	16.0613	15.9933	15.5131	15.0152	17.1962	15.6854	14.8665	16.1807	16.7073	16.9393	17.7651	17.9768	14.3897	16.4102	15.7467	1	1	1	14.4	14.4	14.4	16.093	0	4.3493	2785700	11	0.0221027	1.08538	3.06431	0.688694	0.318151	0.420603	0.831392	-0.121861	-0.222384	0.382812	0.767229	0.941459	0.647959	-0.440012	-0.480395	3892
CNN2	Q99439;Q99439-2	Q99439;Q99439-2	Calponin-2		14.78	17.8361	19.2462	18.6784	18.7228	18.6696	19.0871	18.5532	17.5231	18.9066	18.8143	18.8802	16.3341	14.483	18.2251	14.6733	7	7	5	26.9	26.9	21	33.697	0	17.048	9789700	41	0.426375	0.895867	0.853038	0.244391	-1.70628	-1.29045	0.30499	1.12304	1.12138	0.0317137	2.60215	2.78674	0.0181307	2.82931	3.22028	3261
CNNM4	Q6P4Q7;Q6P4Q7-2	Q6P4Q7;Q6P4Q7-2	Metal transporter CNNM4		17.1494	16.8844	16.9977	15.0775	16.8004	17.8491	17.9553	17.5708	15.8595	15.9471	16.5392	15.413	15.4241	14.208	15.4126	16.1536	2	2	2	3.6	3.6	3.6	86.606	0	12.79	1814200	18	0.317197	-0.587539	-1.09085	0.0999275	-1.22763	-1.9437	0.114972	1.0167	1.84254	0.217644	0.64009	1.37713	0.00341174	2.24433	4.67553	2498
CNOT1	A5YKK6;A5YKK6-2;A5YKK6-3;A5YKK6-4	A5YKK6;A5YKK6-2;A5YKK6-3;A5YKK6-4	CCR4-NOT transcription complex subunit 1		18.3339	18.1796	17.9836	17.4403	17.3877	17.5014	17.6892	17.6771	18.3132	17.4342	17.5323	17.7008	18.1608	15.3493	18.2055	17.5344	16	16	15	9.2	9.2	8.8	266.94	0	31.978	10140000	77	0.421509	-0.239218	-0.862566	0.374118	-0.671823	-0.960021	0.0898436	-0.420489	-2.02046	0.55951	0.432605	0.617638	0.722825	0.251333	0.371791	11
CNP	P09543-2;P09543	P09543-2;P09543	2,3-cyclic-nucleotide 3-phosphodiesterase		16.9341	16.1764	17.8726	17.6659	17.3803	17.1707	16.8298	16.59	16.4754	17.2019	17.3367	17.565	16.5817	14.8621	16.5437	16.7615	9	9	9	22.4	22.4	22.4	45.098	0	33.749	5287400	31	0.970336	-0.0175042	-0.0387638	0.14842	-0.975011	-1.65786	0.702846	-0.169523	-0.400232	0.105502	0.957506	1.90455	0.142776	0.805488	1.68598	745
CNPY2	Q9Y2B0;Q9Y2B0-2	Q9Y2B0	Protein canopy homolog 2		20.3034	20.7139	20.3642	20.4741	20.0757	20.3507	20.1153	20.6199	20.3962	20.2109	20.0725	19.8593	20.1385	14.3004	19.8432	20.1007	8	8	8	55.5	55.5	55.5	20.652	0	76.408	27654000	74	0.0636167	-0.329169	-2.27058	0.241028	-1.86819	-1.30086	0.30497	-0.1735	-1.12143	0.325575	1.53902	1.07045	0.283436	1.69469	1.1779	4132
CNPY3	Q9BT09	Q9BT09	Protein canopy homolog 3		19.3594	19.3426	19.2499	18.9365	18.607	18.652	18.5523	18.6672	19.7114	18.9927	19.0144	19.1624	19.1305	14.9292	19.0725	19.1973	6	6	6	26.6	26.6	26.6	30.748	0	60.451	15392000	51	0.992531	-0.00189877	-0.00975728	0.3219	-1.13974	-1.07934	0.0010219	-0.602501	-5.93421	0.326313	1.13784	1.06868	0.627715	0.53724	0.510831	3370
CNPY4	Q8N129	Q8N129	Protein canopy homolog 4		17.4874	17.3853	17.1176	16.7205	16.4571	16.2482	16.2994	16.5953	17.0428	16.7219	16.6303	16.4552	17.2441	16.1292	17.0145	17.2394	4	4	4	28.6	28.6	28.6	28.309	0	20.456	2864000	30	0.0695704	-0.465164	-2.20553	0.423141	-0.27088	-0.859361	0.00616992	-0.777707	-4.12668	0.530489	-0.194283	-0.665463	0.11615	-0.506826	-1.83519	2737
CNTNAP1	P78357	P78357	Contactin-associated protein 1		17.3961	15.4995	17.2633	16.778	16.6734	16.8375	16.4311	16.5651	17.3773	16.9757	17.0285	16.9625	17.694	15.0163	17.1971	15.2472	7	7	6	7	7	6.1	156.26	0	17.402	3654900	28	0.457872	0.351758	0.793199	0.599265	-0.445589	-0.554524	0.815566	-0.107465	-0.243721	0.288175	0.797347	1.16516	0.638011	0.338124	0.495288	1731
COA4	Q9NYJ1;Q9NYJ1-2	Q9NYJ1;Q9NYJ1-2	Cytochrome c oxidase assembly factor 4 homolog, mitochondrial		16.8104	17.5716	18.0009	19.9097	19.4971	19.2717	19.3791	19.5999	17.5715	19.365	19.5986	18.6996	18.6987	14.8846	16.9243	18.4956	5	5	5	80.5	80.5	80.5	10.134	0	40.02	9751300	35	0.393918	0.735542	0.918219	0.483779	-0.82233	-0.746143	0.0856429	1.36381	2.05504	0.167653	1.55787	1.56919	0.0485609	2.18614	2.46843	3864
COA6	Q5JTJ3-3;Q5JTJ3;Q5JTJ3-2	Q5JTJ3-3;Q5JTJ3;Q5JTJ3-2	Cytochrome c oxidase assembly factor 6 homolog		14.7028	16.1602	16.3658	18.4195	18.0978	16.588	18.424	18.5903	15.3103	18.1681	17.868	15.0069	16.0067	15.3875	16.6075	15.3209	3	3	3	53.2	53.2	53.2	9.4275	0	17.927	3345500	12	0.881036	0.176229	0.15615	0.505845	-0.581466	-0.707411	0.140408	1.51295	1.6981	0.423838	0.757695	0.857995	0.00872037	2.09441	3.82396	2369
COASY	Q13057;Q13057-2	Q13057;Q13057-2	Bifunctional coenzyme A synthase;Phosphopantetheine adenylyltransferase;Dephospho-CoA kinase		15.845	16.139	17.2068	17.4453	17.3866	17.5787	17.9271	17.4922	16.2936	17.3379	17.822	17.3947	16.5707	16.6662	17.0469	16.0411	4	4	4	10.8	10.8	10.8	62.328	0	12.678	2854500	24	0.319501	0.553007	1.0852	0.866686	-0.0778158	-0.175199	0.0622479	0.937135	2.28643	0.152628	0.630823	1.63756	0.0053078	1.01495	4.2623	1944
COIL	P38432	P38432	Coilin		18.0197	18.1286	17.4104	17.3411	16.417	16.7067	16.7399	16.6608	17.9766	17.7783	17.4091	17.6698	17.6119	14.9034	17.4771	16.1769	6	6	6	16	16	16	62.608	0	30.105	4534600	29	0.946397	-0.0164881	-0.070094	0.126453	-1.18257	-1.77383	0.00230687	-1.09384	-5.06167	0.121021	1.16608	1.80554	0.894121	0.0887339	0.138838	1224
COL18A1	P39060-2;P39060-1;P39060	P39060-2;P39060-1;P39060	Collagen alpha-1(XVIII) chain;Endostatin		20.1615	20.37	20.1859	19.9845	19.306	19.3218	19.2663	19.2213	20.7671	20.1745	20.2346	20.3534	20.0527	14.6664	20.1561	19.9973	13	13	13	18.2	18.2	18.2	135.76	0	124.99	45937000	133	0.230496	0.206892	1.33435	0.3229	-1.45736	-1.07692	3.46669e-05	-0.896647	-10.9377	0.266158	1.66426	1.22592	0.69258	0.560718	0.414989	1232
COL5A2	P05997	P05997	Collagen alpha-2(V) chain		17.4509	15.7092	17.3005	15.697	15.1788	14.8813	15.2341	14.9664	15.407	16.8946	18.4145	15.9545	15.8016	15.3261	15.5278	15.3951	5	5	5	5.3	5.3	5.3	144.91	0	16.655	1912800	8	0.880404	0.128259	0.156988	0.0834364	-1.02677	-2.0739	0.023945	-1.47427	-3.00204	0.13388	1.15502	1.73256	0.0159011	-0.4475	-3.3252	658
COLGALT1	Q8NBJ5	Q8NBJ5	Procollagen galactosyltransferase 1		18.8686	18.7197	19.394	19.7157	19.7752	19.4426	19.3335	19.6147	18.8389	19.4141	19.6728	19.3459	18.9084	15.6023	18.6688	16.6073	13	13	13	28.6	28.6	28.6	71.635	0	55.978	21599000	87	0.638169	0.143406	0.49505	0.0841355	-1.72784	-2.06787	0.193641	0.367004	1.46358	0.0630298	1.87124	2.27734	0.041205	2.09484	2.59013	2796
COMMD1	Q8N668-2;Q8N668	Q8N668-2;Q8N668	COMM domain-containing protein 1		15.6435	17.3883	17.1918	16.8463	16.2388	16.7389	16.6468	16.9638	17.4599	16.4935	16.9883	17.096	15.7334	14.5737	16.7081	15.625	3	3	3	22.6	22.6	22.6	17.665	0	16.05	2037800	18	0.601434	0.241925	0.551152	0.107657	-1.10744	-1.88997	0.783636	-0.120433	-0.287178	0.0306548	1.34936	2.81251	0.0764986	0.987006	2.1367	2773
COMMD2	Q86X83-2;Q86X83	Q86X83-2;Q86X83	COMM domain-containing protein 2		15.9566	15.9696	15.7555	16.6057	16.3443	15.5972	16.6489	15.5942	15.6686	16.6062	17.3835	16.7597	15.802	15.6259	15.1094	14.546	2	2	2	26	26	26	19.119	0	14.938	1206200	8	0.230864	0.532654	1.33316	0.0553698	-0.801011	-2.37199	0.939587	-0.0256748	-0.0790196	0.0258907	1.33366	2.94169	0.093441	0.775336	1.99212	2663
COMMD3	Q9UBI1	Q9UBI1	COMM domain-containing protein 3		18.2782	18.1765	17.8049	17.2899	16.9125	17.0874	17.0814	17.0847	18.2119	17.2831	17.3636	17.6947	18.4299	16.0686	18.3443	18.375	3	3	3	23.6	23.6	23.6	22.151	0	37.027	4777300	32	0.448761	-0.24905	-0.810193	0.89809	-0.0829091	-0.133596	0.00992018	-0.845837	-3.7142	0.79646	-0.166141	-0.269655	0.236762	-0.762928	-1.31427	3934
COMMD6	Q7Z4G1;Q7Z4G1-2	Q7Z4G1;Q7Z4G1-2	COMM domain-containing protein 6		16.0061	15.0278	15.6282	15.6132	15.7335	14.7854	15.7639	15.9932	16.1595	14.7334	15.8259	14.9855	16.3003	15.2949	15.744	16.0504	2	2	2	28.2	28.2	28.2	9.638	0	9.6715	675080	4	NaN	0	NaN	NaN	0	NaN	0.999562	0.000191689	0.000571832	NaN	0	NaN	0.449428	-0.278395	-0.808942	2604
COMMD9	Q9P000;Q9P000-2	Q9P000;Q9P000-2	COMM domain-containing protein 9		16.3413	16.3423	16.991	15.3417	15.8794	14.3238	15.2915	14.4144	17.6054	16.2462	17.3687	16.2195	17.7166	15.4751	14.822	14.978	2	2	2	15.7	15.7	15.7	21.819	0	9.9897	1170500	12	0.270639	0.60584	1.21321	0.526084	-0.506185	-0.672867	0.0444517	-1.27683	-2.53379	0.195698	1.11203	1.45579	0.353711	-0.770646	-1.00496	3891
COMT	P21964-2;P21964	P21964-2;P21964	Catechol O-methyltransferase		20.1593	20.0689	19.8054	19.3621	19.1444	19.3345	19.3108	19.2242	20.2635	19.3615	19.3604	19.6064	20.182	16.35	19.9993	20.0819	14	14	14	81.9	81.9	81.9	24.449	0	172.12	54159000	174	0.497303	-0.200966	-0.722267	0.492565	-0.695598	-0.73058	0.01777	-0.595479	-3.23627	0.624516	0.494632	0.515689	0.91832	0.100119	0.106944	976
COPA	P53621;P53621-2	P53621;P53621-2	Coatomer subunit alpha;Xenin;Proxenin		19.8987	19.9744	19.6887	19.5106	19.4573	19.3977	19.3817	19.5359	19.9147	19.4278	19.5108	19.6861	19.865	16.1511	19.9735	20.0494	49	49	48	55.1	55.1	52.7	138.34	0	323.31	127360000	510	0.409742	-0.133227	-0.885955	0.459374	-0.758319	-0.790421	0.0260355	-0.324926	-2.9374	0.538953	0.625092	0.651349	0.665678	0.433393	0.454163	1489
COPB1	P53618	P53618	Coatomer subunit beta		20.0006	19.9813	19.8382	19.7728	19.0759	18.9741	18.9671	19.1505	19.9054	19.3261	19.4552	19.6239	19.6567	16.0034	19.776	20.3417	33	33	33	47.7	47.7	47.7	107.14	0	323.31	100380000	372	0.0575626	-0.320583	-2.34357	0.37399	-0.953782	-0.960295	1.91389e-05	-0.85632	-12.1234	0.549782	0.633198	0.633492	0.924984	0.0974617	0.0981836	1488
COPB2	P35606;P35606-2	P35606;P35606-2	Coatomer subunit beta		20.4892	20.3622	20.1744	19.8013	19.4922	19.5836	19.561	19.6521	20.414	19.8095	19.9563	20.1228	20.6485	15.7007	20.4681	20.5498	35	35	33	57.6	57.6	54.4	102.49	0	222.44	72260000	261	0.53274	-0.131106	-0.661696	0.506091	-0.864974	-0.706987	0.0061023	-0.634525	-4.13652	0.569858	0.733868	0.600959	0.855787	0.230448	0.189716	1191
COPE	O14579-3;O14579;O14579-2	O14579-3;O14579;O14579-2	Coatomer subunit epsilon		19.2291	19.1489	18.857	18.6082	18.4794	18.4374	18.5496	18.5289	19.2821	18.4768	18.7246	18.8856	19.3471	14.2305	19.1371	19.2613	6	6	6	37.1	37.1	37.1	28.772	0	87.528	19990000	92	0.610747	-0.118532	-0.536753	0.473099	-0.966815	-0.765323	0.0185969	-0.461996	-3.20013	0.52794	0.848283	0.669744	0.701554	0.504819	0.402084	124
COPG1	Q9Y678	Q9Y678	Coatomer subunit gamma-1		20.3609	20.1998	19.7183	19.5861	19.0305	19.0442	19.0812	19.1648	20.2855	19.5411	19.59	19.8148	20.1226	15.3308	19.9799	20.5775	33	33	30	58.6	58.6	53.8	97.717	0	323.31	74366000	278	0.553007	-0.158416	-0.628217	0.46822	-0.963556	-0.774186	0.00333982	-0.886068	-4.69605	0.540903	0.80514	0.648117	0.951851	0.0774884	0.0629496	4268
COPG2	Q9UBF2;Q9UBF2-2	Q9UBF2;Q9UBF2-2	Coatomer subunit gamma-2		18.4864	18.169	17.7699	17.3633	17.0828	17.1551	17.2429	17.2131	18.5874	17.3905	17.4009	17.7929	18.1339	14.7921	18.1585	18.0239	19	16	15	34.3	31.5	30.3	97.621	0	119.73	15403000	116	0.692689	-0.154247	-0.414832	0.467436	-0.670063	-0.775615	0.0200001	-0.77367	-3.14266	0.577093	0.515816	0.589405	0.904691	-0.103607	-0.124888	3931
COPS2	P61201;P61201-2	P61201;P61201-2	COP9 signalosome complex subunit 2		18.104	18.3019	18.5803	18.9753	19.3907	18.9828	18.8714	19.4149	14.654	18.7567	18.6868	18.2379	17.7707	15.3134	18.4775	18.3964	12	12	12	43.1	43.1	43.1	51.596	0	158.1	12047000	56	0.400194	-0.906505	-0.905307	0.239191	-1.00086	-1.30661	0.0282537	0.674622	2.87468	0.941448	0.0943522	0.0765788	0.0683586	1.67548	2.21829	1588
COPS3	Q9UNS2;Q9UNS2-2	Q9UNS2;Q9UNS2-2	COP9 signalosome complex subunit 3		19.3756	19.1967	18.5934	18.0725	18.5471	18.4832	18.4342	18.6959	19.2649	18.0029	18.2989	18.5407	18.8363	15.1279	19.1757	18.9889	7	7	7	28.1	28.1	28.1	47.873	0	84.557	11326000	58	0.507518	-0.282664	-0.704522	0.472849	-0.777327	-0.765776	0.407631	-0.269409	-0.890203	0.640815	0.494663	0.491078	0.620101	0.507918	0.522415	4088
COPS4	Q9BT78;Q9BT78-2	Q9BT78;Q9BT78-2	COP9 signalosome complex subunit 4		18.9377	18.5131	18.2251	17.921	17.8512	18.0789	17.922	18.2838	18.5932	17.732	17.9002	17.9934	18.9399	14.716	18.4889	18.9197	14	14	14	48.8	48.8	48.8	46.268	0	115.3	20588000	106	0.274186	-0.344522	-1.20328	0.566693	-0.633116	-0.606041	0.173786	-0.365244	-1.54295	0.790531	0.288594	0.277744	0.802852	0.267873	0.260956	3376
COPS5	Q92905	Q92905	COP9 signalosome complex subunit 5		15.498	16.3089	16.8106	16.7465	16.5393	17.1345	17.0436	16.968	16.8203	16.565	16.8727	17.2679	17.1962	15.0198	16.6891	16.9883	6	6	5	21.3	21.3	17.7	37.578	0	38.931	4482900	43	0.158228	0.540459	1.61136	0.827264	0.132318	0.227937	0.128943	0.580345	1.75973	0.459439	0.40814	0.790301	0.41589	0.448026	0.873673	2994
COPS6	Q7L5N1	Q7L5N1	COP9 signalosome complex subunit 6		17.835	17.2324	17.3124	17.4481	17.1947	17.4502	17.5682	17.272	17.3898	17.3632	17.4204	17.6949	17.245	14.6294	16.7358	17.1457	7	7	7	35.2	35.2	35.2	36.163	0	39.417	9348500	64	0.949833	0.0101109	0.0655926	0.155908	-1.01799	-1.6221	0.607732	-0.0856552	-0.541401	0.147238	1.0281	1.66366	0.182731	0.932333	1.50619	2574
COPS7A	Q9UBW8	Q9UBW8	COP9 signalosome complex subunit 7a		18.604	18.5439	17.9309	17.6286	17.962	18.1177	18.0157	18.0031	18.0604	17.5556	17.5688	18.1262	18.0753	15.543	17.624	18.6149	5	5	5	34.5	34.5	34.5	30.276	0	31.499	6254900	25	0.263802	-0.349112	-1.23268	0.355898	-0.71255	-1.00005	0.549379	-0.152217	-0.634152	0.61683	0.363438	0.527415	0.436631	0.560333	0.833211	3950
COPS7B	Q9H9Q2;Q9H9Q2-2;Q9H9Q2-3	Q9H9Q2;Q9H9Q2-2;Q9H9Q2-3	COP9 signalosome complex subunit 7b		14.169	15.8176	16.6841	17.3618	17.2837	17.6883	17.633	17.6349	13.7532	17.5413	17.4941	14.6811	16.3692	14.3895	14.6294	15.0713	5	5	5	28.4	28.4	28.4	29.622	0	36.281	3296700	30	0.909862	-0.140675	-0.118074	0.317158	-0.893275	-1.09094	0.0672739	1.55187	2.22991	0.507052	0.7526	0.705327	0.00163057	2.44515	5.42145	3641
COPS8	Q99627-2;Q99627	Q99627-2;Q99627	COP9 signalosome complex subunit 8		15.4227	15.5671	16.2835	20.3141	19.6124	20.3594	15.7328	20.3174	16.3232	20.5232	17.0967	15.1595	16.2221	15.1802	17.66	19.6824	3	3	3	31.2	31.2	31.2	17.909	0	31.387	8185100	11	0.824153	0.378822	0.232128	0.854479	0.289334	0.191461	0.234993	2.10865	1.31989	0.954677	0.0894883	0.0592504	0.263002	1.81932	1.23498	3285
COPZ1	P61923;P61923-4;P61923-2;P61923-3;P61923-5	P61923;P61923-4;P61923-2;P61923-3;P61923-5	Coatomer subunit zeta-1		20.2341	20.4589	20.0028	19.6432	19.5859	19.2928	19.4701	19.6624	20.2616	19.6321	19.5615	19.9211	20.3443	14.7222	20.7855	20.6084	7	7	7	55.9	55.9	55.9	20.198	0	82.546	28220000	72	0.347377	-0.240684	-1.01932	0.535956	-0.969666	-0.65633	0.0229881	-0.581961	-3.0337	0.638883	0.728983	0.493977	0.800709	0.387705	0.26387	1609
CORO1B	Q9BR76	Q9BR76	Coronin-1B		18.147	18.9651	18.9951	20.0709	19.5991	19.7202	19.3272	19.7964	19.0203	19.6817	19.7627	19.4772	19.8064	14.9778	18.9515	18.9256	10	10	10	33.3	33.3	33.3	54.234	0	154.36	34330000	110	0.342755	0.440954	1.02994	0.474177	-0.879185	-0.763374	0.21426	0.566205	1.38877	0.273249	1.32014	1.20589	0.231897	1.44539	1.32982	3336
CORO1C	Q9ULV4;Q9ULV4-2;Q9ULV4-3;Q6QEF8-4;Q6QEF8-3;Q6QEF8-2;Q6QEF8-5;Q6QEF8	Q9ULV4;Q9ULV4-2;Q9ULV4-3	Coronin-1C		20.2489	20.2268	19.7943	20.4281	20.3106	20.4892	20.6472	20.3945	20.5395	20.1986	19.9428	19.8862	20.1162	15.5539	20.5932	20.9211	15	15	15	40.9	40.9	40.9	53.248	0	136.36	33992000	101	0.875713	-0.0327578	-0.163208	0.513545	-0.878431	-0.694163	0.110262	0.285853	1.87272	0.529321	0.845673	0.667423	0.39124	1.16428	0.923777	4059
CORO7;PAM16	P57737-3;Q9Y3D7;P57737-2;P57737-4;P57737	P57737-3;Q9Y3D7	Coronin-7;Mitochondrial import inner membrane translocase subunit TIM16		19.4125	18.5777	18.6335	14.5237	17.8389	18.2579	14.7955	17.6664	19.0342	18.163	17.8771	18.1342	18.3737	14.3848	19.2156	18.8669	4	4	4	7.3	7.3	7.3	114.16	0	67.986	5851800	20	0.665191	0.515264	0.454878	0.962765	-0.0766087	-0.0486664	0.650639	-0.647177	-0.476405	0.625149	0.591873	0.514726	0.692135	-0.570568	-0.415631	1552
COTL1	Q14019	Q14019	Coactosin-like protein		18.0903	18.0037	17.7778	18.0154	18.3836	18.5891	18.6346	18.6622	17.7091	18.4187	18.2059	18.0765	18.6354	15.7184	18.8583	17.8569	10	10	10	69.7	69.7	69.7	15.945	0	69.383	13648000	65	0.454308	0.130762	0.799818	0.785612	-0.204552	-0.284472	0.000658056	0.595609	6.44953	0.662683	0.335314	0.458571	0.30814	0.800161	1.1134	2046
COX15	Q7KZN9-2;Q7KZN9	Q7KZN9-2;Q7KZN9	Cytochrome c oxidase assembly protein COX15 homolog		15.7937	15.0184	14.5808	17.1267	16.5597	17.7467	17.6614	16.8841	16.1453	17.7509	17.2005	17.148	16.9545	15.1273	15.7669	15.7629	2	2	2	5.9	5.9	5.9	43.835	0	6.2212	2639500	11	0.0701901	1.43126	2.19909	0.700414	0.273	0.40372	0.0457259	1.58307	2.51286	0.0624817	1.15826	2.2837	0.034251	1.31007	2.72857	2559
COX17	Q14061	Q14061	Cytochrome c oxidase copper chaperone		17.5204	17.0121	20.0135	20.2427	18.479	19.2834	18.8441	18.6855	18.9384	20.3874	20.1923	20.1597	15.6883	15.5382	16.3287	15.6926	3	3	3	63.5	63.5	63.5	6.9151	0	28.764	9989200	24	0.222005	1.22228	1.36236	0.014762	-2.88524	-3.38524	0.887313	0.125845	0.147839	3.42443e-05	4.10752	10.9611	1.77428e-05	3.01109	12.2829	2047
COX20	Q5RI15;Q5RI15-2	Q5RI15;Q5RI15-2	Cytochrome c oxidase protein 20 homolog		19.9143	20.0021	19.7127	19.7754	19.9813	19.619	19.5795	18.9632	19.8934	19.5211	19.5224	19.4003	19.9818	14.9125	20.396	20.0021	5	5	5	53.4	53.4	53.4	13.291	0	56.356	13906000	48	0.0775363	-0.266838	-2.12694	0.462016	-1.02801	-0.785549	0.203761	-0.31535	-1.42599	0.582745	0.761176	0.58044	0.609755	0.712664	0.538281	2378
COX4I1	P13073	P13073	Cytochrome c oxidase subunit 4 isoform 1, mitochondrial		19.429	19.2057	18.8283	19.489	19.2249	18.2452	19.1414	19.4346	18.3946	19.2459	19.5678	19.0887	18.6319	14.7179	17.8483	18.1142	8	8	8	41.4	41.4	41.4	19.576	0	29.423	25119000	76	0.591788	-0.16374	-0.566201	0.0774686	-1.90989	-2.12757	0.482219	-0.226451	-0.748926	0.106191	1.74615	1.89986	0.11809	1.68344	1.82323	820
COX5A	P20674	P20674	Cytochrome c oxidase subunit 5A, mitochondrial		21.5968	21.0437	21.767	21.7978	21.5076	21.5185	21.3807	21.4788	21.4274	22.0135	21.8415	21.7345	20.3322	16.2142	21.9186	21.9028	4	4	4	28	28	28	16.762	0	33.3	63765000	55	0.379437	0.202926	0.948626	0.323308	-1.45938	-1.07593	0.668723	-0.0799007	-0.44969	0.264489	1.66231	1.2307	0.344767	1.37948	1.0253	958
COX5B	P10606	P10606	Cytochrome c oxidase subunit 5B, mitochondrial		19.1338	19.7889	20.2004	20.389	19.8842	19.6779	19.5546	19.9055	19.5431	20.354	20.2619	20.2267	20.0559	15.0121	20.1171	19.7978	9	9	9	58.9	58.9	58.9	13.696	0	45.286	34795000	66	0.538146	0.218408	0.652688	0.409395	-1.13231	-0.886653	0.687924	-0.122483	-0.421716	0.325045	1.35071	1.07173	0.449765	1.00982	0.808309	770
COX6A1	P12074	P12074	Cytochrome c oxidase subunit 6A1, mitochondrial		19.1272	19.2819	18.6684	19.4632	19.1796	19.1562	19.1398	19.3131	19.0234	19.561	19.6116	19.7234	16.7822	15.8007	15.7362	16.3565	2	2	2	43.1	43.1	43.1	12.155	0	22.08	10821000	24	0.185806	0.344665	1.49395	6.1976e-05	-2.96631	-9.88193	0.734852	0.0619559	0.354836	2.83758e-05	3.31098	11.3249	1.94458e-05	3.02827	12.0902	804
COX6B1	P14854	P14854	Cytochrome c oxidase subunit 6B1		19.6079	20.0482	19.3796	21.0626	21.0475	20.9706	20.776	20.9632	20.436	21.2502	21.2101	20.8975	20.3796	14.2052	15.7454	19.4226	6	6	6	66.3	66.3	66.3	10.192	0	37.438	27032000	40	0.0688948	0.923918	2.21261	0.138858	-2.58633	-1.70614	0.0515089	0.914779	2.42504	0.0555477	3.51025	2.36964	0.0546983	3.50111	2.38093	852
COX7A2	P14406	P14406	Cytochrome c oxidase subunit 7A2, mitochondrial		20.4242	20.1733	19.7027	19.3838	19.1667	19.1757	19.1813	19.0862	20.4171	19.3078	19.4172	19.7221	20.6834	15.7871	20.4949	20.3091	3	3	3	30.1	30.1	30.1	9.3959	0	25.54	13050000	36	0.570526	-0.20494	-0.599888	0.634257	-0.602375	-0.50094	0.0168329	-0.768548	-3.27951	0.752894	0.397435	0.329615	0.892604	-0.166173	-0.140842	843
CPD	O75976;O75976-2	O75976;O75976-2	Carboxypeptidase D		18.5953	18.4697	18.0469	17.6822	16.2088	17.2061	16.6249	16.5511	18.0721	17.8443	17.6941	17.5975	18.4569	15.0569	18.4548	18.5172	9	9	9	10.2	10.2	10.2	152.93	0	37.935	8801400	52	0.139047	-0.396478	-1.70515	0.536295	-0.577065	-0.655766	0.00186382	-1.5508	-5.28078	0.840848	0.180588	0.209691	0.310728	-0.973732	-1.1069	449
CPNE1	Q99829	Q99829	Copine-1		19.4671	19.5335	19.5753	18.9615	19.0409	19.0233	19.1628	19.3463	19.6538	18.9776	18.8631	19.493	19.676	14.6769	19.4758	19.741	6	6	6	15.3	15.3	15.3	59.058	0	31.777	18577000	68	0.587375	-0.137462	-0.573133	0.456998	-0.991924	-0.794819	0.184928	-0.241014	-1.49743	0.521266	0.854462	0.681011	0.567601	0.75091	0.604581	3303
CPNE2	Q96FN4;Q96FN4-2	Q96FN4;Q96FN4-2	Copine-2		16.8763	17.1518	16.5103	16.2315	14.5753	15.7673	15.4212	16.5602	18.0683	16.3347	16.6357	17.4387	16.8901	15.1168	16.8546	17.1772	5	4	4	13.7	12	12	61.189	0	72.513	2402900	13	0.371293	0.426863	0.966123	0.733072	-0.182791	-0.357337	0.0515189	-1.11146	-2.42489	0.357982	0.609653	0.995386	0.18756	-0.928666	-1.48705	3125
CPNE3	O75131;Q86YQ8-2;Q9HCH3-2;Q96A23;O95741;Q9UBL6-2;Q96A23-2;O95741-2;Q9UBL6	O75131	Copine-3		19.3456	19.2012	19.0341	18.7421	18.1546	18.4226	18.2418	18.4126	19.4267	18.8025	18.6803	19.0643	19.1567	16.0391	19.2953	19.4407	11	11	10	29.8	29.8	29.8	60.13	0	91.291	21399000	73	0.691847	-0.0873294	-0.416047	0.496923	-0.59779	-0.722931	0.00179877	-0.772873	-5.31791	0.562596	0.510461	0.612644	0.837865	-0.175083	-0.21369	359
CPOX	P36551;P36551-2	P36551;P36551-2	Oxygen-dependent coproporphyrinogen-III oxidase, mitochondrial		17.7962	17.5946	17.3545	17.0915	16.2367	16.7322	16.9041	16.6665	18.0721	16.9842	16.8537	17.2058	17.3583	13.8435	18.0058	17.4559	8	8	8	24	24	24	50.151	0	27.086	6424600	39	0.586342	-0.180252	-0.574761	0.441844	-0.79331	-0.823263	0.00744076	-0.82431	-3.96129	0.558606	0.613058	0.619105	0.97534	-0.0309994	-0.0322228	1207
CPSF1	Q10570	Q10570	Cleavage and polyadenylation specificity factor subunit 1		18.4429	18.4779	18.4602	18.276	17.9696	17.934	18.0392	18.0882	18.4799	18.4025	18.382	18.4142	18.4061	14.2341	18.6656	18.37	11	11	11	13	13	13	160.88	0	130.64	10502000	84	0.919402	0.00540352	0.105521	0.385956	-0.995281	-0.934827	0.000423163	-0.406513	-7.00098	0.383209	1.00068	0.940619	0.600088	0.588768	0.553245	1904
CPSF2	Q9P2I0	Q9P2I0	Cleavage and polyadenylation specificity factor subunit 2		18.9882	18.7521	18.5384	18.1558	18.3209	18.0551	18.2439	18.3435	19.0738	18.5767	18.2709	18.3336	18.4027	14.161	18.7532	18.635	7	7	7	13.8	13.8	13.8	88.486	0	34.784	7873100	32	0.865567	-0.0448651	-0.176688	0.357773	-1.12065	-0.995852	0.098805	-0.367791	-1.95185	0.376354	1.07579	0.955214	0.524079	0.752861	0.676249	3917
CPSF3	Q9UKF6	Q9UKF6	Cleavage and polyadenylation specificity factor subunit 3		18.0495	18.0733	18.0716	17.6917	17.6032	17.5917	17.4447	17.5896	18.2684	17.665	17.6498	17.9089	18.1785	14.9972	18.2688	18.2508	4	4	4	8.2	8.2	8.2	77.485	0	10.161	5408300	33	0.587913	-0.0984979	-0.572287	0.526321	-0.547719	-0.672468	0.00626977	-0.414244	-4.11235	0.604404	0.449221	0.546547	0.874524	0.133475	0.164785	4028
CPSF6	Q16630-3;Q16630;Q16630-2	Q16630-3;Q16630;Q16630-2	Cleavage and polyadenylation specificity factor subunit 6		20.0151	20.0354	19.4894	19.2727	18.8973	19.1557	19.0639	19.0786	20.0239	19.2501	19.2879	19.4846	19.5615	15.8088	19.5951	19.6994	8	8	8	22.8	22.8	22.8	52.325	0	140.85	21392000	85	0.491453	-0.191525	-0.73254	0.327051	-1.03693	-1.0669	0.0165851	-0.654245	-3.29139	0.416713	0.84541	0.872039	0.702349	0.382689	0.400945	2255
CPSF7	Q8N684-2;Q8N684;Q8N684-3	Q8N684-2;Q8N684;Q8N684-3	Cleavage and polyadenylation specificity factor subunit 7		17.75	17.7634	17.6941	17.7537	17.4183	17.7231	17.4519	17.5084	18.0925	17.8158	17.647	17.5862	17.6476	15.0652	17.7297	17.8769	6	6	6	21.6	21.6	21.6	51.095	0	52.101	7491800	52	0.707206	0.045073	0.393995	0.364596	-0.660434	-0.98074	0.0222222	-0.214883	-3.0601	0.341252	0.705507	1.03342	0.534699	0.445551	0.658424	2774
CPT1A	P50416;P50416-2;Q92523-4;Q92523-3;Q92523	P50416;P50416-2	Carnitine O-palmitoyltransferase 1, liver isoform		19.8227	19.703	19.7445	19.768	19.8898	19.7948	19.8525	19.8366	19.5629	19.7549	19.8682	19.7446	19.8621	15.5051	20.1743	19.8725	24	24	23	37.3	37.3	37.3	88.367	0	161.79	63609000	192	0.70575	-0.0268865	-0.396076	0.448916	-0.906083	-0.809903	0.0386445	0.0838709	2.63798	0.462414	0.879197	0.784817	0.41024	0.989954	0.884954	1407
CPT2	P23786	P23786	Carnitine O-palmitoyltransferase 2, mitochondrial		18.3126	18.2244	18.0161	17.4076	17.9223	17.2421	17.2758	17.5308	18.2071	17.4507	17.5677	17.7616	18.3161	15.6205	18.8386	17.6208	9	9	8	19.3	19.3	17.6	73.776	0	31.968	6444600	37	0.390521	-0.243433	-0.925272	0.613225	-0.391169	-0.532943	0.101412	-0.497462	-1.93306	0.845147	0.147736	0.203933	0.887838	-0.106292	-0.147145	1013
CRABP2	P29373	P29373	Cellular retinoic acid-binding protein 2		21.268	21.4417	21.2533	21.1918	20.2774	20.399	20.2681	20.2299	21.6284	21.5182	21.399	21.7419	21.548	20.951	21.4217	21.5606	12	12	12	69.6	69.6	69.6	15.693	0	164.64	129770000	220	0.0207942	0.283196	3.11206	0.612657	0.0816469	0.533816	4.86503e-06	-0.995087	-15.3313	0.257267	0.20155	1.2517	0.000341377	-1.07673	-7.28261	1090
CRAT	P43155-3;P43155-2;P43155	P43155-3;P43155-2;P43155	Carnitine O-acetyltransferase		18.1312	18.2333	17.6298	17.7456	18.0106	17.523	17.84	18.261	18.1619	18.087	17.7514	17.179	18.73	14.37	18.028	18.8257	6	6	6	14.7	14.7	14.7	61.87	0	12.519	5930600	33	0.618831	-0.140182	-0.524354	0.68948	-0.446593	-0.419465	0.905623	-0.0263419	-0.123661	0.785796	0.306411	0.28422	0.707016	0.420251	0.394267	1284
CRIP1	P50238	P50238	Cysteine-rich protein 1		17.2682	19.7017	19.4797	18.7295	19.1384	18.9098	18.9689	18.7892	19.0629	19.9103	19.7605	20.6698	18.2393	14.714	15.9922	18.172	3	3	3	59.7	59.7	59.7	8.5328	0	46.079	12826000	28	0.150506	1.05609	1.64773	0.0965891	-2.01543	-1.96821	0.786906	0.15676	0.282701	0.015967	3.07151	3.32188	0.0461825	2.17219	2.50551	1403
CRIP2	P52943;P52943-2	P52943;P52943-2	Cysteine-rich protein 2		19.7263	19.8617	19.5727	19.8617	18.7712	18.9194	18.7643	18.8667	20.2016	19.7252	19.5864	19.6999	19.1258	15.0213	19.1855	19.6063	6	6	6	63.9	63.9	63.9	22.492	0	63.54	24805000	64	0.765325	0.0476537	0.312377	0.20822	-1.52087	-1.40997	2.25036e-05	-0.925211	-11.7889	0.198422	1.56853	1.4456	0.600236	0.595663	0.553014	1476
CRK	P46108-2;P46108	P46108-2;P46108	Adapter molecule crk		18.2175	17.7688	16.3576	16.9257	16.3828	17.0037	17.1105	17.0278	17.5678	18.0047	17.5991	16.3257	17.5247	14.6181	18.246	18.5454	4	4	4	24.5	24.5	24.5	22.905	0	36.969	4181100	30	0.921409	0.0569239	0.102883	0.935284	-0.0838099	-0.0846619	0.369479	-0.436175	-0.970062	0.889225	0.140734	0.14531	0.712932	-0.352365	-0.38583	1306
CRKL	P46109	P46109	Crk-like protein		17.7776	17.5051	17.4612	16.4608	15.5552	17.3224	15.4702	16.2554	17.6975	16.5074	17.2153	17.4813	18.3707	14.6979	17.4865	17.6862	4	4	4	16.2	16.2	16.2	33.777	0	20.141	3039000	25	0.851472	-0.0758004	-0.195477	0.788792	-0.240862	-0.280121	0.0675358	-1.15039	-2.22709	0.852484	0.165061	0.194125	0.359182	-0.909527	-0.992712	1307
CRLF3	Q8IUI8-2;Q8IUI8	Q8IUI8-2;Q8IUI8	Cytokine receptor-like factor 3		17.3913	17.843	17.2736	17.1081	17.0465	17.5671	17.2919	17.1605	17.5528	17.5034	17.2883	17.3889	15.8727	14.9725	17.489	18.0106	4	4	4	14.6	14.6	14.6	49.35	0	28.099	3819600	27	0.867315	0.0293369	0.174363	0.300519	-0.81784	-1.13282	0.503493	-0.137487	-0.711485	0.276031	0.847177	1.19816	0.377087	0.680352	0.953645	2682
CRNKL1	Q9BZJ0-2;Q9BZJ0-3;Q9BZJ0	Q9BZJ0-2;Q9BZJ0-3;Q9BZJ0	Crooked neck-like protein 1		15.9612	16.9139	16.7849	17.0886	16.5009	16.828	16.7181	16.4617	17.4302	16.7811	17.0818	17.0998	15.7134	15.2797	16.6158	16.9413	6	6	6	12.4	12.4	12.4	83.147	0	20.729	3034700	26	0.196374	0.41107	1.45325	0.277306	-0.549589	-1.19464	0.82826	-0.0599878	-0.226596	0.0568924	0.96066	2.35213	0.262611	0.489602	1.23611	3486
CRTAP	O75718	O75718	Cartilage-associated protein		18.8107	18.8902	18.4045	18.1966	17.9781	17.9291	17.8342	17.7498	19.0307	18.1903	18.0307	18.2253	18.7744	15.4244	18.8188	18.7102	5	5	5	15.5	15.5	15.5	46.561	0	34.358	10875000	57	0.487274	-0.206212	-0.739929	0.478794	-0.643523	-0.755058	0.00659145	-0.702666	-4.0679	0.631486	0.437311	0.505123	0.946008	-0.0591426	-0.0706035	423
CRYZ	Q08257;Q08257-3;Q08257-2	Q08257;Q08257-3	Quinone oxidoreductase		20.1435	19.972	19.4408	19.0894	19.0984	18.9729	18.8756	19.1438	19.6509	18.8869	18.9444	19.2923	19.932	14.5288	19.6409	20.0785	11	11	11	48.9	48.9	48.9	35.206	0	125.44	21107000	77	0.169919	-0.467776	-1.5594	0.444244	-1.11635	-0.818711	0.0431243	-0.638739	-2.55628	0.648758	0.648573	0.479205	0.734328	0.477611	0.355571	1883
CS	O75390	O75390	Citrate synthase, mitochondrial		21.7212	21.5467	21.4995	21.5633	21.9565	21.6984	21.5822	21.5937	21.2733	21.2973	21.5483	21.3823	21.7572	18.5826	21.8448	21.43	13	13	13	41.8	41.8	41.8	51.712	0	144.97	109250000	180	0.0387349	-0.207386	-2.63624	0.417621	-0.679046	-0.87024	0.255158	0.125011	1.25792	0.568156	0.471661	0.60369	0.344448	0.804057	1.02604	389
CSDE1	O75534;O75534-4;O75534-2;O75534-3	O75534;O75534-4;O75534-2;O75534-3	Cold shock domain-containing protein E1		19.2899	19.266	18.928	18.7925	17.8671	17.9175	17.8417	17.9177	19.2789	18.6997	18.6394	18.9984	19.208	14.9272	19.013	19.2835	14	14	14	24.7	24.7	24.7	88.884	0	80.113	18086000	87	0.424522	-0.165003	-0.856656	0.403193	-0.961204	-0.899191	8.01563e-05	-1.18312	-9.44456	0.485688	0.796201	0.742745	0.841387	-0.221912	-0.208968	408
CSE1L	P55060-3;P55060;P55060-4;P55060-2	P55060-3;P55060;P55060-4	Exportin-2		20.6677	20.3704	20.2293	19.8286	19.7485	20.0031	20.0501	20.0994	20.8343	19.8438	20.0201	20.5411	20.8154	15.0541	20.5889	20.7512	27	27	27	41.4	41.4	41.4	107.78	0	210.4	68426000	220	0.904937	0.0358572	0.124564	0.521531	-0.971569	-0.680561	0.168907	-0.298732	-1.56376	0.509047	1.00743	0.701886	0.652163	0.672837	0.47414	1516
CSK	P41240	P41240	Tyrosine-protein kinase CSK		18.0316	17.8067	17.3916	16.8898	16.7297	16.988	16.9829	16.7758	17.7481	17.1476	17.1761	17.6705	17.9201	16.061	17.5417	17.644	7	7	6	22.4	22.4	19.8	50.704	0	23.034	6420300	45	0.761712	-0.0943389	-0.317376	0.642519	-0.238217	-0.488524	0.0441054	-0.660774	-2.53959	0.758543	0.143878	0.321769	0.356829	-0.422557	-0.997959	1260
CSNK1A1;CSNK1A1L	P48729-3;P48729;Q8N752;P48729-2	P48729-3;P48729;Q8N752;P48729-2	Casein kinase I isoform alpha;Casein kinase I isoform alpha-like		18.5859	18.4281	17.9497	15.3565	18.5633	18.4796	14.653	15.1672	19.0373	18.6863	19.039	19.5015	15.7079	15.2628	16.926	18.02	4	4	3	14.5	14.5	10.8	37.567	0.0094787	1.2832	4679200	20	0.102492	1.48596	1.92542	0.30299	-1.10086	-1.12648	0.52801	-0.864249	-0.669625	0.00700649	2.58681	4.014	0.85248	0.236606	0.19413	1350
CSNK2A1;CSNK2A3	P68400;Q8NEV1;P68400-2	P68400;Q8NEV1;P68400-2	Casein kinase II subunit alpha;Casein kinase II subunit alpha 3		20.7414	20.6149	20.1009	19.6299	19.5339	19.6691	19.7452	19.8161	20.7309	19.671	19.8258	20.1252	20.4391	14.5341	20.4434	20.4569	10	10	9	35.5	35.5	35.5	45.143	0	69.282	36671000	127	0.614836	-0.183553	-0.53047	0.418265	-1.30336	-0.868966	0.0684768	-0.580659	-2.21704	0.482579	1.11981	0.748282	0.642511	0.722704	0.488537	1720
CSNK2A2	P19784	P19784	Casein kinase II subunit alpha		17.4843	17.8571	17.167	17.1237	16.9213	17.3932	17.3435	17.3287	17.818	17.1924	17.2199	15.6164	15.381	15.7469	17.8352	17.7658	4	4	4	19.4	19.4	19.4	41.213	0	22.719	3165700	21	0.407056	-0.446375	-0.891364	0.321556	-0.725828	-1.08018	0.454897	-0.161384	-0.798722	0.739667	0.279453	0.34808	0.424756	0.564444	0.856198	945
CSNK2B	P67870	P67870	Casein kinase II subunit beta		18.4979	17.7798	19.4471	18.1515	18.1983	18.0589	18.1759	17.567	18.5149	18.3623	19.2474	18.0651	19.1125	14.9507	20.0089	18.0501	5	5	5	31.2	31.2	31.2	24.942	0	37.557	7587500	17	0.863624	0.0783343	0.179272	0.718056	-0.438528	-0.378548	0.270721	-0.469071	-1.21298	0.663537	0.516862	0.457313	0.978973	-0.0305433	-0.0274731	1711
CSPG4	Q6UVK1	Q6UVK1	Chondroitin sulfate proteoglycan 4		16.4857	20.3262	17.0954	18.0983	14.7288	17.7828	15.6811	17.8891	20.2882	18.4675	18.2498	19.6854	18.7135	15.8877	17.1232	18.7418	6	6	6	4.4	4.4	4.4	250.53	0	7.2322	5537000	11	0.274515	1.17133	1.20237	0.73592	-0.38482	-0.353336	0.245831	-1.48095	-1.28602	0.114945	1.55615	1.84272	0.334249	-1.09613	-1.04979	2520
CSRP1	P21291	P21291	Cysteine and glycine-rich protein 1		18.8765	19.0163	18.7092	18.5306	18.9338	19.1271	19.1335	19.2686	18.996	18.4821	18.564	18.761	18.8551	14.5648	18.5166	19.1115	6	6	6	50.3	50.3	50.3	20.567	0	129.34	22095000	99	0.614931	-0.0823827	-0.530325	0.379989	-1.02116	-0.947451	0.0380793	0.332621	2.649	0.417623	0.938774	0.870235	0.254635	1.35378	1.25947	967
CSTB	P04080	P04080	Cystatin-B		20.7033	20.7047	20.3652	20.0223	20.0491	20.1168	19.9185	19.8988	20.791	20.3825	20.0015	20.4047	20.4769	14.0957	20.5248	20.638	5	5	5	79.6	79.6	79.6	11.139	0	68.658	44731000	79	0.821842	-0.0539451	-0.235244	0.386142	-1.51501	-0.934438	0.0382752	-0.45306	-2.64516	0.402172	1.46106	0.90127	0.53496	1.06195	0.657989	617
CSTF1	Q05048	Q05048	Cleavage stimulation factor subunit 1		18.0864	18.1387	17.8006	17.5069	17.048	17.2892	17.1958	17.0299	18.213	17.4167	17.5443	17.649	17.9964	15.9896	18.0836	18.0295	9	9	9	32.7	32.7	32.7	48.357	0	79.907	9097100	58	0.466577	-0.177386	-0.777184	0.525924	-0.358373	-0.673137	0.0033686	-0.742394	-4.68778	0.749501	0.180987	0.33434	0.484669	-0.384021	-0.744557	1849
CSTF2;CSTF2T	P33240-2;P33240;Q9H0L4	P33240-2;P33240;Q9H0L4	Cleavage stimulation factor subunit 2;Cleavage stimulation factor subunit 2 tau variant		18.6914	17.81	17.995	18.5315	18.1834	18.1216	18.2257	18.386	17.455	18.4728	18.2929	19.1562	17.1923	15.1103	18.6701	18.7578	6	6	6	20.2	20.2	20.2	59.251	0	66.09	9832900	52	0.837929	0.0872393	0.213604	0.384517	-0.824339	-0.937858	0.90275	-0.0277963	-0.127448	0.361131	0.911578	0.988385	0.387589	0.796542	0.931401	1158
CSTF3	Q12996;Q12996-3;Q12996-2	Q12996	Cleavage stimulation factor subunit 3		18.451	18.443	18.0596	17.8381	17.5209	17.3951	17.4587	17.481	18.4851	17.7921	17.7464	17.8806	17.8676	15.8733	18.0722	17.3603	13	13	13	27.8	27.8	27.8	82.921	0	121.19	11771000	74	0.369468	-0.221852	-0.970085	0.131871	-0.904551	-1.7435	0.00301272	-0.733973	-4.79611	0.241476	0.682699	1.29947	0.743204	0.170578	0.34313	1938
CTBP1	Q13363-2;Q13363	Q13363-2;Q13363	C-terminal-binding protein 1		18.6591	19.0693	18.5675	18.054	17.8775	17.5837	17.3888	17.4661	18.4316	18.0132	18.2226	18.3842	18.6389	16.7402	18.4707	16.3796	5	3	3	16.8	12.4	12.4	46.404	0	20.054	5628900	35	0.206198	-0.324578	-1.4172	0.146511	-1.03013	-1.66725	0.00509867	-1.00846	-4.29895	0.27628	0.705557	1.19747	0.971955	0.0216727	0.0366473	1979
CTBP2	P56545;P56545-3;P56545-2	P56545;P56545-3;P56545-2	C-terminal-binding protein 2		18.8095	18.8504	19.3945	18.8474	19.1809	18.6248	18.2696	18.0059	19.5215	18.8142	19.1893	18.7448	17.8802	16.0382	17.3321	19.225	7	7	5	21.6	21.6	17.3	48.944	0	31.511	10760000	37	0.700634	0.0920172	0.403403	0.0911062	-1.35657	-2.01038	0.167746	-0.455128	-1.56879	0.0785959	1.44858	2.11712	0.249637	0.901438	1.27445	1544
CTBS	Q01459	Q01459	Di-N-acetylchitobiase		15.0326	16.1313	15.5593	17.1496	16.4396	16.529	16.5205	16.0488	14.5653	17.4233	16.497	15.8932	15.8258	16.5383	16.4358	15.5701	3	3	3	12.2	12.2	12.2	43.759	0	12.59	1668500	11	0.871816	0.126488	0.168382	0.815681	0.124303	0.243566	0.407324	0.416237	0.890822	0.9974	0.00218511	0.0033962	0.305667	0.291934	1.11966	1799
CTDP1	Q9Y5B0-4;Q9Y5B0	Q9Y5B0-4;Q9Y5B0	RNA polymerase II subunit A C-terminal domain phosphatase		14.9859	17.3553	17.7346	17.2862	16.7964	16.8017	16.7264	17.2822	17.5097	17.5392	17.2804	17.6893	16.2775	16.2992	17.3868	17.203	4	4	4	7.4	7.4	7.4	93.484	0	11.299	3330900	21	0.33354	0.66418	1.05146	0.945995	-0.0488112	-0.0706196	0.926809	0.0612037	0.0957873	0.0579936	0.712991	2.33811	0.742535	0.110015	0.344065	4235
CTNNA1	P35221;P35221-2;P35221-3;Q9UI47	P35221;P35221-2;P35221-3	Catenin alpha-1		19.8717	19.8734	19.7382	19.6964	19.658	19.6074	19.596	19.7323	19.6271	19.6294	19.6435	19.74	19.5518	14.4745	19.5705	19.5426	31	31	27	51.5	51.5	46.2	100.07	0	323.31	78644000	357	0.0436358	-0.134929	-2.54753	0.27966	-1.51011	-1.18817	0.0377799	-0.146491	-2.65491	0.320619	1.37518	1.08246	0.324401	1.36362	1.07328	1174
CTNNA2	P26232-2;P26232-5;P26232;P26232-4;P26232-6;P26232-3	P26232-2;P26232-5;P26232;P26232-4;P26232-6;P26232-3	Catenin alpha-2		19.4755	19.4043	18.5878	18.2038	17.9031	18.2671	18.2298	18.3208	19.5345	18.0717	18.398	18.819	18.8137	15.1311	18.7816	19.2605	5	1	1	8.3	2	2	100.45	0	21.184	10128000	41	0.649667	-0.212038	-0.477851	0.397235	-0.921152	-0.911375	0.0641167	-0.737679	-2.26488	0.509718	0.709114	0.700732	0.855633	0.183473	0.189921	1043
CTNNB1	P35222	P35222	Catenin beta-1		18.9895	18.7399	18.5136	17.8506	18.2895	18.5353	18.5287	18.5765	17.7893	18.0454	17.8256	17.9923	18.3397	16.1444	18.0531	17.7324	13	11	11	27.8	24.3	24.3	85.496	0	117.06	10142000	63	0.0519202	-0.610257	-2.41919	0.131582	-0.955996	-1.74508	0.876786	-0.040925	-0.161785	0.510409	0.345739	0.699543	0.113767	0.915071	1.85015	1175
CTNNBL1	Q8WYA6;Q8WYA6-3;Q8WYA6-2;Q8WYA6-4	Q8WYA6;Q8WYA6-3;Q8WYA6-2;Q8WYA6-4	Beta-catenin-like protein 1		18.4349	17.462	17.9874	17.5801	17.4809	17.3182	17.6047	17.5859	18.321	17.5103	17.6845	17.9753	18.3714	15.8654	18.0574	17.685	7	7	7	15.8	15.8	15.8	65.173	0	44.804	7804200	43	0.98193	0.00668335	0.0236089	0.560491	-0.371317	-0.616049	0.160147	-0.368669	-1.60258	0.544348	0.378	0.642425	0.996411	0.00264812	0.00468863	2937
CTNND1	O60716;O60716-2;O60716-3;O60716-5;O60716-21;O60716-11;O60716-18;O60716-10;O60716-19;O60716-8;O60716-13;O60716-9;O60716-7;O60716-6;O60716-4;O60716-17;O60716-12;O60716-14;O60716-15;O60716-16;O60716-20;O60716-22;O60716-23;O60716-24;O60716-25;O60716-26;O60716-27;O60716-29;O60716-31;O60716-28;O60716-30;O60716-32	O60716;O60716-2;O60716-3;O60716-5;O60716-21;O60716-11;O60716-18;O60716-10;O60716-19;O60716-8;O60716-13;O60716-9;O60716-7;O60716-6;O60716-4;O60716-17;O60716-12;O60716-14;O60716-15;O60716-16;O60716-20;O60716-22;O60716-23;O60716-24;O60716-25;O60716-26;O60716-27;O60716-29;O60716-31;O60716-28;O60716-30;O60716-32	Catenin delta-1		18.9293	18.7854	19.1046	19.1311	18.6627	18.7589	18.7371	18.8131	19.0561	19.0384	19.1281	19.2852	18.3443	15.9002	19.0281	18.9116	20	20	20	35.1	35.1	35.1	108.17	0	264.79	33407000	150	0.206969	0.139337	1.41444	0.247548	-0.941586	-1.28078	0.0302699	-0.244684	-2.82211	0.190674	1.08092	1.47494	0.377444	0.696902	0.952881	331
CTPS1	P17812;P17812-2;Q9NRF8	P17812;P17812-2	CTP synthase 1		19.4091	19.4978	19.2917	19.013	19.7395	19.73	19.6589	19.7592	19.3776	19.1852	19.2192	19.1321	19.7848	15.9108	19.5229	19.7644	19	19	19	42.3	42.3	42.3	66.69	0	140	52981000	165	0.551444	-0.0743928	-0.630772	0.579951	-0.557206	-0.584865	0.00807291	0.418977	3.89041	0.628843	0.482813	0.509121	0.342426	0.976182	1.0307	910
CTR9	Q6PD62	Q6PD62	RNA polymerase-associated protein CTR9 homolog		18.0939	18.3488	18.2776	17.6271	17.3675	17.434	17.3239	17.7476	18.3759	17.5653	17.5803	17.8401	18.1053	15.2157	17.3035	18.4432	6	6	6	8.3	8.3	8.3	133.5	0	35.968	5582500	40	0.36125	-0.246456	-0.988122	0.311665	-0.819914	-1.10456	0.0168116	-0.618585	-3.28052	0.472729	0.573459	0.765993	0.792133	0.20133	0.275557	2503
CTSA	P10619-2;P10619	P10619-2;P10619	Lysosomal protective protein;Lysosomal protective protein 32 kDa chain;Lysosomal protective protein 20 kDa chain		18.9567	20.4785	19.9535	19.8585	18.7517	18.6475	18.7152	17.6857	20.4303	19.0356	19.4224	19.6702	17.8772	14.6769	20.4711	19.373	7	7	7	25.7	25.7	25.7	52.488	0	60.96	15906000	34	0.703841	-0.172158	-0.398807	0.235128	-1.71224	-1.31946	0.0154137	-1.36175	-3.3503	0.278442	1.54008	1.19151	0.794087	0.350482	0.27289	771
CTSB	P07858	P07858	Cathepsin B;Cathepsin B light chain;Cathepsin B heavy chain		19.5084	19.438	19.2259	19.435	18.6952	19.0925	18.875	18.5828	18.6597	19.4882	19.6177	19.8352	18.9717	15.7079	19.152	17.8981	11	11	11	40.7	40.7	40.7	37.821	0	51.453	22031000	79	0.995227	-0.001647	-0.00623494	0.11362	-1.46943	-1.85108	0.00350607	-0.590464	-4.64935	0.128213	1.46778	1.76384	0.313611	0.878967	1.09971	694
CTSD	P07339	P07339	Cathepsin D;Cathepsin D light chain;Cathepsin D heavy chain		24.1468	24.1037	23.9599	23.7689	23.4175	23.2196	23.2515	23.1937	23.894	23.6628	23.7499	23.628	23.964	20.7104	24.1331	23.8435	23	23	22	65.5	65.5	64.8	44.552	0	323.31	895350000	461	0.0455935	-0.261151	-2.51501	0.35158	-0.832063	-1.00977	0.000333515	-0.72423	-7.31371	0.513194	0.570912	0.694765	0.899814	0.107833	0.131321	684
CTSH	P09668	P09668	Pro-cathepsin H;Cathepsin H mini chain;Cathepsin H;Cathepsin H heavy chain;Cathepsin H light chain		14.5353	15.3902	17.5742	16.4412	13.7077	15.2083	14.5881	15.3498	15.7399	16.5491	17.1392	15.7453	15.7045	14.5855	14.8161	15.674	3	3	3	11.9	11.9	11.9	37.393	0	20.12	1382800	12	0.691734	0.308124	0.416211	0.313487	-0.790257	-1.10002	0.143709	-1.27176	-1.68126	0.0490987	1.09838	2.46031	0.347686	-0.481499	-1.01862	750
CTSZ	Q9UBR2	Q9UBR2	Cathepsin Z		16.1469	16.6915	15.1564	16.7189	16.0167	16.2187	15.0787	14.8989	15.8215	17.0096	17.5315	15.5059	14.412	15.8344	14.9537	16.3895	3	3	3	16.2	16.2	16.2	33.868	0	17.185	855920	6	0.649267	0.288693	0.478447	0.222017	-0.781019	-1.36232	0.251377	-0.625198	-1.26921	0.152313	1.06971	1.63906	0.787139	0.155821	0.282382	3943
CTTN	Q14247;Q14247-3;Q14247-2	Q14247;Q14247-3;Q14247-2	Src substrate cortactin		21.1851	21.0589	20.807	20.5418	20.319	20.6184	20.5558	20.6644	20.9838	20.7539	20.774	20.7747	21.0274	14.7917	21.1464	21.2495	33	33	33	52.7	52.7	52.7	61.585	0	323.31	103360000	230	0.633209	-0.0766058	-0.50252	0.431417	-1.34444	-0.843246	0.0684446	-0.358802	-2.21738	0.455325	1.26784	0.797925	0.558078	0.985641	0.619961	2075
CUL1	Q13616	Q13616	Cullin-1		18.1025	17.3826	17.8033	17.9141	17.846	17.9187	17.8617	17.9637	18.04	17.8247	17.9308	18.049	18.1354	14.9963	18.307	18.1836	15	15	15	25.6	25.6	25.6	89.677	0	72.051	14266000	74	0.358072	0.160519	0.995185	0.646355	-0.395037	-0.482789	0.554275	0.0969148	0.626149	0.516232	0.555556	0.689571	0.563246	0.491952	0.611595	2020
CUL2	Q13617;Q13617-2	Q13617;Q13617-2	Cullin-2		16.5706	15.9903	16.9653	16.8536	16.669	17.1958	16.4522	16.8882	17.142	16.5314	16.7638	16.7494	16.9405	14.7675	16.5187	16.0621	5	5	5	11.5	11.5	11.5	86.982	0	51.868	2924300	19	0.454324	0.201702	0.799788	0.352269	-0.522743	-1.00821	0.473207	0.206347	0.765127	0.187603	0.724444	1.48688	0.192367	0.72909	1.46844	2021
CUL3	Q13618;Q13618-2;Q13618-3	Q13618;Q13618-2;Q13618-3	Cullin-3		17.955	17.6366	18.0287	18.3471	17.5948	18.1835	18.0162	18.0283	17.435	18.2432	18.3544	18.2717	18.344	15.4417	15.4588	18.2344	14	14	14	25	25	25	88.929	0	72.398	9663700	68	0.756777	0.084219	0.324218	0.22645	-1.12214	-1.34758	0.857529	-0.0361323	-0.187393	0.204496	1.20636	1.42333	0.238354	1.086	1.30924	2022
CUL4A	Q13619;Q13619-2	Q13619;Q13619-2	Cullin-4A		17.8163	17.8891	17.3931	17.0477	16.9658	17.0571	16.9076	17.2529	17.7992	17.0556	17.2299	17.4953	17.6525	14.7014	17.5704	17.6607	14	10	9	29.2	23.7	21.2	87.679	0	69.711	6666200	51	0.598375	-0.141552	-0.555911	0.430501	-0.640307	-0.845019	0.0583597	-0.490698	-2.33351	0.530584	0.498755	0.665305	0.845596	0.149609	0.203333	2023
CUL4B	Q13620;Q13620-1;Q13620-3	Q13620;Q13620-1;Q13620-3	Cullin-4B		18.8096	18.4242	17.9765	17.7559	17.5044	17.5118	17.5233	17.68	18.7565	17.5232	17.6702	17.8266	18.4437	15.7468	18.4371	18.2172	16	16	12	27.3	27.3	22.7	103.98	0	129.01	17810000	132	0.444888	-0.297398	-0.817494	0.475942	-0.530348	-0.760188	0.0281417	-0.686646	-2.87771	0.755056	0.23295	0.326609	0.820214	-0.156297	-0.237442	2024
CUL5	Q93034	Q93034	Cullin-5		18.7343	18.5719	18.1759	17.657	17.516	17.6324	17.782	17.9253	18.4433	17.5735	17.7058	18.1603	18.1044	15.4482	18.2175	18.645	11	11	10	21.3	21.3	19.4	90.954	0	73.575	10851000	63	0.354856	-0.314037	-1.00238	0.408424	-0.681027	-0.888606	0.0671665	-0.570858	-2.23108	0.64427	0.36699	0.485904	0.885502	0.11017	0.150235	3009
CUTA	O60888-3;O60888;O60888-2	O60888-3;O60888;O60888-2	Protein CutA		17.3641	17.7185	18.5675	19.7115	19.7949	19.3375	19.4208	19.321	17.855	19.8392	19.6126	18.41	18.0472	15.3588	20.7823	18.9733	4	4	4	46.8	46.8	46.8	16.832	0	14.79	8767900	23	0.436532	0.588817	0.8334	0.969264	-0.0500069	-0.0401658	0.0789951	1.12814	2.11345	0.62109	0.638824	0.520905	0.339537	1.17815	1.0374	348
CUTC	Q9NTM9	Q9NTM9	Copper homeostasis protein cutC homolog		16.2262	15.6951	18.1998	16.2065	16.2721	16.2811	16.4162	17.4233	13.6541	16.6605	16.9792	17.9922	16.6705	15.7123	15.5696	16.0661	3	3	3	16.5	16.5	16.5	29.341	0	19.116	2370500	18	0.818315	-0.260396	-0.240006	0.37689	-0.577285	-0.954066	0.979869	0.0162718	0.026303	0.753792	0.316889	0.328366	0.159783	0.593557	1.60424	3766
CUX1	Q13948-10;Q13948;P39880-6;P39880-4;P39880-5;P39880-2;P39880;P39880-3;P39880-9;Q13948-9;Q13948-2	Q13948-10;Q13948;P39880-6;P39880-4;P39880-5;P39880-2;P39880;P39880-3;P39880-9;Q13948-9;Q13948-2	Protein CASP;Homeobox protein cut-like 1		18.1524	17.9625	17.4323	16.7326	16.4061	16.4858	17.265	16.5234	18.1011	16.9408	16.5917	17.0821	17.3379	15.3669	17.2969	17.3004	3	3	3	6.5	6.5	6.5	75.643	0	31.529	2381900	18	0.422274	-0.391029	-0.861062	0.247385	-0.744451	-1.28128	0.0535685	-0.899899	-2.39624	0.56753	0.353421	0.604695	0.777443	-0.155448	-0.295676	1237
CWC15	Q9P013	Q9P013	Spliceosome-associated protein CWC15 homolog		16.3176	15.7507	17.2333	17.2698	14.5608	16.9023	16.8329	15.7183	16.0189	17.3881	17.6566	17.324	16.0069	15.3357	15.4978	16.0043	3	3	3	16.2	16.2	16.2	26.624	0	26.043	2774600	21	0.416858	0.454038	0.871752	0.0627767	-0.931681	-2.28027	0.373311	-0.63929	-0.96176	0.0141677	1.38572	3.41862	0.631387	0.292391	0.505272	3893
CWC22	Q9HCG8	Q9HCG8	Pre-mRNA-splicing factor CWC22 homolog		16.7529	16.8703	16.088	17.2528	16.8531	17.3197	17.5555	17.0575	16.4741	17.2617	17.3089	17.445	15.8877	15.0696	15.7457	15.4745	2	2	2	3	3	3	105.47	0	13.032	2684200	17	0.287811	0.381413	1.16614	0.00742226	-1.19664	-3.96346	0.163284	0.455444	1.58845	0.00143516	1.57805	5.5582	0.000426339	1.65208	6.99133	3669
CWC27	Q6UX04-2;Q6UX04	Q6UX04-2;Q6UX04	Peptidyl-prolyl cis-trans isomerase CWC27 homolog		17.2945	17.496	17.0371	17.0874	17.0324	16.7445	16.9772	16.0252	16.4998	15.4302	16.2995	16.768	15.7026	16.1444	17.5734	17.56	2	2	2	12.6	12.6	12.6	43.989	0	21.768	2036100	17	0.019054	-0.979389	-3.18091	0.365508	-0.483658	-0.978738	0.0806793	-0.533914	-2.09819	0.412428	-0.495731	-0.880573	0.9283	-0.0502558	-0.0938287	2527
CWF19L1	Q69YN2;Q69YN2-3	Q69YN2;Q69YN2-3	CWF19-like protein 1		15.6361	16.4775	16.2616	16.7787	17.0148	16.625	16.5934	15.2433	16.3935	16.3887	16.5663	16.0266	15.0952	15.6603	17.0282	14.572	4	4	4	14.3	14.3	14.3	60.618	0	12.675	1632000	10	0.842866	0.0553112	0.206988	0.274237	-0.699562	-1.20314	0.865655	0.0806327	0.176571	0.212207	0.754873	1.39592	0.278852	0.780194	1.19039	2448
CYB561D2	O14569	O14569	Cytochrome b561 domain-containing protein 2		16.3422	16.4599	16.3265	15.3301	16.4362	16.6001	16.2827	16.7954	14.3358	16.3622	16.4812	16.7851	15.4436	15.978	16.3712	15.699	1	1	1	5.4	5.4	5.4	23.973	0	7.7894	1166000	13	0.848018	-0.12361	-0.200092	0.491225	-0.24173	-0.732942	0.196999	0.413918	1.45091	0.848735	0.118121	0.199134	0.0278321	0.655649	2.88618	121
CYB5B	O43169	O43169	Cytochrome b5 type B		21.4263	20.8198	20.6991	20.6541	19.8427	20.4046	20.454	20.0969	21.4491	20.6565	20.6455	20.6529	21.4596	16.3821	21.0088	20.9739	8	8	8	64.7	64.7	64.7	16.694	0	224.1	50940000	107	0.861418	-0.0488148	-0.18221	0.465006	-0.943687	-0.780059	0.0222576	-0.700269	-3.05886	0.488497	0.894873	0.737762	0.84658	0.243419	0.202016	225
CYB5R1	Q9UHQ9	Q9UHQ9	NADH-cytochrome b5 reductase 1		16.3415	16.5343	16.728	16.7546	16.33	16.5196	16.7403	16.3987	16.5475	17.021	16.7987	16.9459	17.4883	15.0865	18.33	16.3962	6	6	5	28.5	28.5	25.6	34.094	0	10.052	3465200	18	0.143592	0.238673	1.68185	0.750725	0.235647	0.332633	0.509167	-0.0924358	-0.701681	0.996735	0.00302625	0.00426481	0.659247	-0.328083	-0.463643	3986
CYB5R3	P00387-2;P00387;P00387-3	P00387-2;P00387;P00387-3	NADH-cytochrome b5 reductase 3;NADH-cytochrome b5 reductase 3 membrane-bound form;NADH-cytochrome b5 reductase 3 soluble form		20.4762	20.7449	20.2996	20.0058	19.8859	19.9326	19.9625	20.0634	20.9305	19.9006	20.0124	20.1978	20.8153	15.3231	20.7074	20.941	8	8	8	53.2	53.2	53.2	31.628	0	164.74	66857000	156	0.678713	-0.121307	-0.435088	0.524543	-0.934899	-0.675466	0.0388465	-0.42052	-2.63409	0.580917	0.813592	0.583334	0.721365	0.514379	0.373857	578
CYC1	P08574	P08574	Cytochrome c1, heme protein, mitochondrial		21.2119	21.1274	20.6895	20.4464	19.9386	20.3693	20.3274	20.315	21.4603	20.4777	20.5057	20.9347	20.7726	15.1093	20.955	20.4253	7	7	7	28.3	28.3	28.3	35.422	0	71.831	36121000	62	0.936953	-0.0241842	-0.0824737	0.315375	-1.55323	-1.09534	0.0226812	-0.631224	-3.04417	0.324547	1.52905	1.07293	0.537398	0.922011	0.653932	716
CYCS	P99999;CON__P62894	P99999	Cytochrome c		18.5986	18.9928	18.4894	19.3355	19.6943	19.5169	19.3549	19.3255	18.1573	18.7795	19.0077	18.7997	19.0012	15.4547	18.3146	17.3478	7	7	7	52.4	52.4	52.4	11.749	0	34.607	21013000	70	0.552069	-0.167991	-0.629749	0.14643	-1.32448	-1.66765	0.026339	0.618831	2.92848	0.194468	1.15649	1.46044	0.0460507	1.94331	2.50763	1774
CYFIP1	Q7L576;Q7L576-2;Q7L576-3	Q7L576;Q7L576-2;Q7L576-3	Cytoplasmic FMR1-interacting protein 1		18.9354	18.6787	18.2847	17.9096	17.9111	17.9512	17.9308	17.9989	18.859	17.8568	17.759	18.1717	18.3892	16.2897	18.4387	18.3618	18	18	11	18	18	10.9	145.18	0	65.277	19607000	126	0.419562	-0.290455	-0.866403	0.348751	-0.582244	-1.01619	0.0669773	-0.504093	-2.23313	0.634351	0.291789	0.500797	0.887033	0.0781507	0.148209	2570
CYFIP2	Q96F07-2;Q96F07	Q96F07-2;Q96F07	Cytoplasmic FMR1-interacting protein 2		18.5045	17.6022	17.3352	15.4258	14.1908	17.2134	17.1952	17.0693	17.6885	17.1307	17.1977	14.9577	14.7985	15.9296	16.4938	17.4945	9	2	2	8.2	1.2	1.2	145.67	0.00026364	3.0561	2367300	11	0.613293	-0.473269	-0.532839	0.271739	-1.03781	-1.21012	0.447974	-0.799739	-0.811673	0.521013	0.564545	0.68144	0.80687	0.238075	0.255501	3120
CYP51A1	Q16850;Q16850-2	Q16850;Q16850-2	Lanosterol 14-alpha demethylase		19.0972	19.1546	19.0073	18.4449	15.3204	15.0606	15.2219	15.7027	19.1818	18.472	18.6994	18.6604	18.368	14.7719	18.89	18.5149	14	14	13	35	35	30.1	57.278	0	40.886	14887000	77	0.467222	-0.172633	-0.776006	0.23399	-1.28979	-1.32309	2.71927e-06	-3.59961	-16.9253	0.294562	1.11716	1.14829	0.0548028	-2.30982	-2.37954	2274
CYR61	O00622	O00622	Protein CYR61		15.8383	16.9112	18.022	17.4386	20.4903	19.7224	19.8552	20.2601	16.2291	18.1975	17.7403	17.6462	13.5302	13.8656	18.092	12.8118	13	13	13	41.7	41.7	41.7	42.026	0	67.421	17434000	43	0.547854	0.400774	0.636655	0.10102	-2.47763	-1.93586	0.000886411	3.02946	6.09717	0.0634144	2.8784	2.2729	0.00382454	5.50708	4.56651	105
DAD1	P61803	P61803	Dolichyl-diphosphooligosaccharide--protein glycosyltransferase subunit DAD1		17.7338	18.4165	18.0765	20.9404	20.4567	20.0556	19.2096	20.6683	16.4965	19.8616	21.0471	20.8203	20.2208	15.7644	20.3873	18.6141	3	3	3	28.3	28.3	28.3	12.497	0	13.538	14612000	25	0.572138	0.764622	0.597308	0.973353	-0.0451365	-0.0348194	0.152707	1.30577	1.63718	0.609082	0.809758	0.539318	0.2727	1.35091	1.20743	1606
DAG1	Q14118	Q14118	Dystroglycan;Alpha-dystroglycan;Beta-dystroglycan		17.2048	15.9267	17.613	17.5546	16.7502	17.1143	17.0573	17.1465	17.4636	17.7538	17.886	17.614	15.711	15.0278	16.9366	15.6753	4	4	4	7.5	7.5	7.5	97.44	0	7.8498	3871700	14	0.184689	0.604615	1.49837	0.0691723	-1.23704	-2.2097	0.891	-0.0576875	-0.142962	0.00408027	1.84166	4.50543	0.0278691	1.17936	2.88516	2051
DAGLB	Q8NCG7-2;Q8NCG7-4;Q8NCG7	Q8NCG7-2;Q8NCG7-4;Q8NCG7	Sn1-specific diacylglycerol lipase beta		16.5134	18.3148	16.5376	16.7098	16.3131	16.5704	14.7631	16.7738	16.9196	14.7841	16.6313	14.6163	15.9804	14.6573	15.1783	16.7454	4	4	4	18.4	18.4	18.4	43.191	0.0010101	2.2601	1996100	7	0.135438	-1.28108	-1.72419	0.0716232	-1.37854	-2.18442	0.197408	-0.913801	-1.44938	0.901786	0.0974598	0.128719	0.499635	0.464736	0.718195	2813
DAK	Q3LXA3;Q3LXA3-2	Q3LXA3;Q3LXA3-2	Bifunctional ATP-dependent dihydroxyacetone kinase/FAD-AMP lyase (cyclizing);ATP-dependent dihydroxyacetone kinase;FAD-AMP lyase (cyclizing)		18.5524	18.4706	18.0207	17.6419	17.615	17.6677	17.7194	17.8235	18.5446	17.781	17.7879	18.1705	18.5421	15.0458	18.2577	18.7966	11	11	11	29.6	29.6	29.6	58.946	0	54.8	11938000	80	0.731624	-0.100373	-0.359375	0.592365	-0.510833	-0.565298	0.0751443	-0.464977	-2.14963	0.663418	0.41046	0.457488	0.960117	0.045856	0.0521307	2307
DAP3	P51398-2;P51398-3;P51398	P51398-2;P51398-3;P51398	28S ribosomal protein S29, mitochondrial		19.3683	19.1107	19.1439	19.014	18.4878	18.9108	18.7659	18.7643	19.4896	18.9843	19.0476	18.8213	19.1358	14.8986	19.6143	18.936	7	7	7	29.1	29.1	29.1	41.044	0	67.206	14065000	62	0.664521	-0.073525	-0.455865	0.39034	-1.01303	-0.92565	0.0102818	-0.426994	-3.68399	0.426282	0.939507	0.853217	0.61189	0.586038	0.534995	1430
DARS	P14868;P14868-2	P14868;P14868-2	Aspartate--tRNA ligase, cytoplasmic		20.5378	20.5076	20.3443	20.1467	20.5305	20.2901	20.2499	20.6731	20.4827	20.0015	20.1155	20.2713	20.5541	18.0552	20.4128	20.8022	28	28	28	61.3	61.3	61.3	57.136	0	253.19	99450000	280	0.272058	-0.166336	-1.20923	0.53161	-0.428023	-0.663587	0.713924	0.0517979	0.384418	0.69997	0.261687	0.404356	0.486055	0.479821	0.742093	855
DARS2	Q6PI48	Q6PI48	Aspartate--tRNA ligase, mitochondrial		19.4655	19.0447	19.4148	18.9894	18.9466	18.9478	19.0818	19.0564	19.5345	19.0838	19.0128	18.9794	19.6979	15.9473	19.9304	19.4875	7	7	7	18.6	18.6	18.6	73.562	0	28.618	17984000	51	0.685189	-0.0759482	-0.425678	0.64406	-0.462796	-0.486219	0.136167	-0.220432	-1.7203	0.698766	0.386848	0.406085	0.806056	0.242364	0.256605	2506
DAZAP1	Q96EP5-2;Q96EP5	Q96EP5-2;Q96EP5	DAZ-associated protein 1		20.3504	20.0983	19.998	19.9464	19.9877	19.8491	20.0232	20.1307	19.9606	19.9211	19.9804	20.0209	20.3177	17.5243	20.1155	19.8978	11	11	11	38.1	38.1	38.1	40.529	0	234.23	61706000	176	0.215656	-0.127511	-1.38395	0.372436	-0.634397	-0.963651	0.383345	-0.100548	-0.940332	0.466774	0.506886	0.776825	0.446032	0.533849	0.815332	3111
DBI	P07108;P07108-3;P07108-2;P07108-4;P07108-5;P07108-6	P07108;P07108-3;P07108-2;P07108-4;P07108-5	Acyl-CoA-binding protein		20.6025	19.9247	19.7031	19.5468	19.0842	18.9709	18.8626	19.2361	19.6241	19.2963	19.6838	20.0678	20.1701	14.6575	19.1663	19.825	7	7	7	80.5	80.5	80.5	10.044	0	32.301	28386000	68	0.364058	-0.276273	-0.981923	0.296756	-1.48954	-1.14256	0.0103122	-0.905821	-3.6815	0.384106	1.21326	0.938724	0.665673	0.583717	0.454171	679
DBN1	Q16643;Q16643-2;Q16643-3	Q16643;Q16643-2;Q16643-3	Drebrin		19.0731	18.9033	18.7038	19.5301	18.7709	19.0049	19.6664	18.2883	18.6245	18.717	18.5734	18.5131	18.815	16.053	19.3705	18.474	11	11	11	21.7	21.7	21.7	71.428	0	90.15	18828000	70	0.0493249	-0.445571	-2.45692	0.289599	-0.874467	-1.16137	0.733567	-0.119938	-0.356641	0.579957	0.428896	0.584855	0.374216	0.754529	0.959808	2257
DBNL	Q9UJU6;Q9UJU6-5	Q9UJU6;Q9UJU6-5	Drebrin-like protein		18.0218	18.6078	19.3833	19.5261	19.715	19.5702	19.5567	19.655	18.6527	19.562	19.8216	19.1417	17.9103	15.5928	19.2614	18.9479	13	13	1	43.3	43.3	2.8	48.207	0	138.4	34151000	131	0.382072	0.409775	0.943027	0.329462	-0.956629	-1.06114	0.081255	0.739485	2.09305	0.166805	1.3664	1.57289	0.0873385	1.69611	2.04088	4012
DBR1	Q9UK59;Q9UK59-2	Q9UK59;Q9UK59-2	Lariat debranching enzyme		17.8952	18.1066	17.237	16.9225	16.1791	16.5155	16.4443	16.6455	18.0144	17.0044	16.776	16.9992	14.8704	14.2809	17.2469	17.7689	5	5	5	19.9	19.9	19.9	61.554	0	17.779	3137000	25	0.41648	-0.341838	-0.872502	0.14883	-1.49856	-1.65586	0.00980934	-1.09424	-3.7237	0.248447	1.15672	1.27805	0.657484	0.404321	0.466249	4024
DBT	P11182	P11182	Lipoamide acyltransferase component of branched-chain alpha-keto acid dehydrogenase complex, mitochondrial		18.2835	15.5336	17.9904	16.5884	14.9121	15.2633	16.924	17.0295	18.2226	16.2903	15.4655	15.3918	16.8189	15.4703	18.2647	17.7187	3	3	2	8.3	8.3	6.4	53.486	0	7.7812	2497800	10	0.441588	-0.756449	-0.823748	0.97332	-0.0308211	-0.0348625	0.253056	-1.06675	-1.26418	0.449996	-0.725628	-0.807876	0.254322	-1.03593	-1.26041	786
DCAF13	Q9NV06;Q9NV06-2	Q9NV06	DDB1- and CUL4-associated factor 13		16.9336	17.5803	17.4258	17.0994	17.6339	17.5304	17.4786	16.7169	17.3292	17.2606	17.0268	17.1241	17.4328	15.9333	17.4737	17.2911	6	6	6	15.1	15.1	15.1	51.402	0	17.603	5599800	25	0.662705	-0.074604	-0.458539	0.588231	-0.227067	-0.571787	0.765673	0.0801506	0.311897	0.698242	0.152463	0.406837	0.496251	0.307218	0.724108	3786
DCAF7	P61962;P61962-2	P61962	DDB1- and CUL4-associated factor 7		17.0624	18.2122	17.1295	16.9589	16.5419	15.5613	14.1556	16.7775	17.2376	17.3092	18.0073	17.2648	18.6074	15.7048	16.3039	17.3417	5	5	5	23.4	23.4	23.4	38.926	0	32.057	4054500	19	0.753093	0.113973	0.329338	0.633903	-0.351315	-0.501473	0.0545651	-1.58167	-2.38272	0.508988	0.465288	0.701989	0.207897	-1.23035	-1.41113	1612
DCAF8	Q5TAQ9	Q5TAQ9	DDB1- and CUL4-associated factor 8		13.208	15.7426	16.7513	16.1604	16.012	14.9658	15.64	15.3407	13.7768	16.8611	17.18	15.0942	13.6011	15.2899	16.2529	15.1804	3	3	3	7.9	7.9	7.9	66.851	0	11.112	833230	11	0.821673	0.262478	0.235473	0.700949	-0.384503	-0.402951	0.977318	0.024049	0.0296373	0.528291	0.646981	0.669153	0.516078	0.408552	0.689835	2404
DCPS	Q96C86	Q96C86	m7GpppX diphosphatase		19.0467	18.9815	18.5344	18.215	18.1627	18.7946	18.4262	19.0156	18.5579	18.1543	19.1971	17.4367	18.2644	15.33	17.3846	19.184	8	8	8	39.5	39.5	39.5	38.608	0	67.102	11308000	48	0.42446	-0.357931	-0.856778	0.221814	-1.15371	-1.363	0.740575	-0.0946617	-0.346808	0.411705	0.795774	0.882018	0.256706	1.05904	1.25335	3075
DCTD	P32321;P32321-2	P32321;P32321-2	Deoxycytidylate deaminase		18.1561	18.1593	17.9046	18.0792	17.8586	18.2013	18.1727	18.0349	18.2201	18.0227	18.1269	18.2678	18.6562	15.2631	18.5716	18.3433	3	3	2	23.6	23.6	14.6	20.016	0	4.209	4725800	18	0.334155	0.0846057	1.05001	0.670813	-0.366234	-0.446626	0.938557	-0.0079155	-0.08037	0.602137	0.45084	0.550061	0.677992	0.358318	0.436138	1151
DCTN1	Q14203-6;Q14203;Q14203-3;Q14203-4;Q14203-2;Q14203-5	Q14203-6;Q14203;Q14203-3;Q14203-4;Q14203-2;Q14203-5	Dynactin subunit 1		18.748	18.6715	18.4791	18.2027	18.4353	18.5174	18.4974	18.6222	18.9523	18.2587	18.2916	18.4904	18.9405	15.9186	18.6772	18.9181	30	30	30	34.8	34.8	34.8	140.89	0	223.61	38940000	214	0.897169	-0.0270596	-0.134812	0.600053	-0.411697	-0.553298	0.956607	-0.00723553	-0.0567243	0.626959	0.384638	0.511978	0.602048	0.404462	0.550199	2070
DCTN2	Q13561;Q13561-3;Q13561-2	Q13561;Q13561-3;Q13561-2	Dynactin subunit 2		20.0975	19.9455	19.7098	19.4505	19.6076	19.5878	19.6321	19.8943	19.9157	19.3659	19.3481	19.5794	19.7669	13.7844	19.9314	20.0203	14	14	14	46.1	46.1	46.1	44.23	0	159.34	57820000	182	0.24625	-0.248565	-1.28474	0.389855	-1.42507	-0.926662	0.476662	-0.120374	-0.758892	0.473031	1.17651	0.765446	0.427389	1.3047	0.851062	2011
DCTN4	Q9UJW0-3;Q9UJW0;Q9UJW0-2	Q9UJW0-3;Q9UJW0;Q9UJW0-2	Dynactin subunit 4		17.7477	17.7377	17.0076	17.3043	17.1142	17.1593	17.3404	17.4884	17.8557	17.3694	17.1844	17.3936	17.4842	15.334	18.3897	17.435	8	8	8	30.4	30.4	30.4	53.151	0	26.2	6480700	32	0.995209	0.00143766	0.00625859	0.682508	-0.28858	-0.429567	0.417209	-0.173748	-0.871056	0.677026	0.290018	0.437546	0.866187	0.114832	0.175863	4015
DCTPP1	Q9H773	Q9H773	dCTP pyrophosphatase 1		19.3342	15.6075	19.1267	18.8903	19.0801	19.1924	19.0995	18.9875	19.4321	19.1233	19.0802	18.9338	19.7492	15.8865	19.4308	20.0303	8	8	7	72.9	72.9	68.2	18.681	0	65.702	14896000	57	0.348759	0.902636	1.01617	0.697717	0.534486	0.407592	0.372858	0.850169	0.962738	0.718992	0.36815	0.37722	0.756189	0.315683	0.325035	3611
DCUN1D1	Q96GG9	Q96GG9	DCN1-like protein 1		16.3022	16.3323	19.1318	18.9952	18.5105	18.4495	18.4893	18.6343	18.0668	18.6303	18.9612	18.6003	15.9509	15.4106	17.554	16.5448	4	4	4	19.3	19.3	19.3	30.124	0	22.988	7409800	24	0.324403	0.874247	1.07328	0.198306	-1.3253	-1.44603	0.336017	0.830516	1.04563	0.00435519	2.19955	4.44441	0.0034	2.15582	4.67885	3138
DCUN1D5	Q9BTE7	Q9BTE7	DCN1-like protein 5		15.2523	15.5245	15.4592	16.0085	16.5248	17.0863	16.932	16.8423	16.9484	14.9846	16.6121	17.069	15.9531	16.6771	15.6964	15.2923	3	3	3	14.8	14.8	14.8	27.508	0.0022151	1.844	1899900	9	0.148737	0.84238	1.65631	0.340915	0.343596	1.0342	0.000654461	1.28522	6.45615	0.410351	0.498784	0.884732	0.0241422	0.941628	2.99569	3382
DDAH1	O94760;O94760-2	O94760;O94760-2	N(G),N(G)-dimethylarginine dimethylaminohydrolase 1		19.2557	18.9244	18.9262	18.6881	18.563	18.6026	18.5415	18.4944	19.0356	18.6251	18.6663	18.5626	18.7564	15.6768	19.1762	19.3075	10	10	10	56.5	56.5	56.5	31.121	0	81.614	20614000	96	0.202099	-0.226238	-1.43205	0.438332	-0.719378	-0.829955	0.0153762	-0.398228	-3.35226	0.589498	0.49314	0.569796	0.721415	0.32115	0.373787	461
DDAH2	O95865	O95865	N(G),N(G)-dimethylarginine dimethylaminohydrolase 2		19.6497	19.7421	19.4246	19.4559	19.1981	18.9761	18.8754	19.4064	20.3147	19.3721	19.3257	19.3231	19.9838	15.4241	20.2598	20.2725	8	8	8	45.6	45.6	45.6	29.644	0	71.283	27937000	94	0.952619	0.015831	0.0619445	0.641952	-0.582993	-0.489373	0.0181286	-0.454097	-3.22038	0.63925	0.598824	0.493426	0.917603	0.128896	0.107886	563
DDB1	Q16531;Q16531-2	Q16531	DNA damage-binding protein 1		20.1484	19.8941	19.5602	19.141	19.2663	19.4226	19.2789	19.1386	20.02	19.1916	19.0468	19.3533	20.0343	14.8636	19.8173	19.7544	29	29	27	35.6	35.6	32.7	126.97	0	217.06	46398000	203	0.390907	-0.283023	-0.924468	0.432903	-1.06855	-0.840377	0.119455	-0.409353	-1.81494	0.559266	0.785528	0.618033	0.617978	0.659198	0.525659	2244
DDI2	Q5TDH0-2;Q5TDH0;Q5TDH0-3	Q5TDH0-2;Q5TDH0;Q5TDH0-3	Protein DDI1 homolog 2		17.1713	17.2221	16.9451	16.7482	16.7145	16.408	16.8421	16.8994	15.7554	16.7152	16.7916	16.788	14.9177	15.0648	17.4038	17.2064	2	2	2	19.9	19.9	19.9	23.72	0	4.5691	2017700	12	0.114167	-0.509157	-1.84761	0.245492	-0.873516	-1.28706	0.0957214	-0.305711	-1.97472	0.629012	0.364359	0.508865	0.4349	0.567805	0.836533	2406
DDOST	P39656;P39656-3	P39656;P39656-3	Dolichyl-diphosphooligosaccharide--protein glycosyltransferase 48 kDa subunit		21.7046	21.6845	21.2395	21.0927	21.1494	21.122	21.1358	21.0634	21.3977	21.0647	20.917	21.1958	21.6919	19.3921	21.5511	21.6398	13	13	1	48	48	2.4	50.8	0	323.31	107150000	154	0.174382	-0.286514	-1.54045	0.556487	-0.361601	-0.622547	0.0929933	-0.312656	-1.99559	0.899302	0.0750871	0.131997	0.933191	0.048945	0.0874089	1233
DDRGK1	Q96HY6;Q96HY6-2	Q96HY6;Q96HY6-2	DDRGK domain-containing protein 1		15.5515	15.6571	18.0849	18.7143	17.5842	18.2977	18.662	18.5998	17.8648	18.9875	18.7277	18.1337	16.0767	14.2392	17.6937	16.6259	5	5	5	25.5	25.5	25.5	35.61	0	19.438	5911900	26	0.147273	1.42648	1.66349	0.468996	-0.843093	-0.772772	0.183375	1.28396	1.50362	0.0254046	2.26957	2.9563	0.0317743	2.12705	2.78529	3153
DDT;DDTL	P30046;P30046-2;A6NHG4	P30046;P30046-2;A6NHG4	D-dopachrome decarboxylase;D-dopachrome decarboxylase-like protein		19.8235	19.7026	19.5509	19.3222	19.5179	19.1129	19.2122	19.69	19.6337	19.1208	19.0922	19.3634	18.7521	14.9849	18.1235	19.3196	4	4	4	33.1	33.1	33.1	12.712	0	30.582	15833000	55	0.123524	-0.297292	-1.79075	0.113332	-1.80481	-1.85291	0.254531	-0.216573	-1.25978	0.173474	1.50752	1.54427	0.155234	1.58823	1.62525	1104
DDX1	Q92499;Q92499-3;Q92499-2	Q92499;Q92499-3;Q92499-2	ATP-dependent RNA helicase DDX1		19.7744	19.8282	19.4566	19.1869	19.2857	19.3538	19.3019	19.3138	19.8896	19.1482	19.16	19.2556	19.7305	14.8151	19.7826	19.8363	29	29	28	50.7	50.7	48.9	82.431	0	229.18	63696000	258	0.425177	-0.198153	-0.855376	0.445915	-1.02038	-0.815553	0.149989	-0.24769	-1.65023	0.536581	0.822231	0.655289	0.556829	0.772694	0.621991	2941
DDX10	Q13206	Q13206	Probable ATP-dependent RNA helicase DDX10		17.6762	18.1233	17.8013	17.4448	18.1254	18.1712	18.115	17.4111	17.7161	17.3656	17.4473	17.5795	17.5228	14.0405	17.8651	17.4978	11	11	11	17.7	17.7	17.7	100.89	0	38.719	9954800	64	0.195783	-0.234305	-1.45547	0.301912	-1.02981	-1.12924	0.431443	0.19431	0.843196	0.412813	0.795508	0.879802	0.231262	1.22412	1.33187	1961
DDX17	Q92841;Q92841-1;Q92841-3;Q92841-2	Q92841;Q92841-1;Q92841-3;Q92841-2	Probable ATP-dependent RNA helicase DDX17		21.1603	21.3122	21.1883	21.2865	20.8519	20.8426	20.8064	20.7102	21.1399	21.1258	21.1602	21.0039	21.0808	14.9963	21.4366	21.2418	30	30	23	50.9	50.9	42.9	80.272	0	323.31	184550000	330	0.0443632	-0.129388	-2.53527	0.361174	-1.54798	-0.988291	0.000116511	-0.434069	-8.83931	0.399998	1.41859	0.905707	0.503652	1.11391	0.71121	2986
DDX18	Q9NVP1	Q9NVP1	ATP-dependent RNA helicase DDX18		20.6186	20.8341	20.1766	20.1269	20.453	20.3206	20.4525	20.2683	20.6738	20.1058	20.2302	20.3045	20.7581	15.0102	20.4314	20.1139	16	16	13	35.2	35.2	31.6	75.406	0	96.16	48158000	104	0.61926	-0.11044	-0.523699	0.360017	-1.36068	-0.990857	0.72605	-0.0654387	-0.367232	0.395967	1.25024	0.913986	0.378737	1.29524	0.950119	3807
DDX19A	Q9NUU7;Q9NUU7-2;Q9UMR2-3;Q9UHL0-2;Q9UHL0	Q9NUU7;Q9NUU7-2	ATP-dependent RNA helicase DDX19A		19.3305	16.7249	17.9561	17.8251	18.4298	18.4926	18.6325	18.3987	18.226	18.1877	18.1892	18.8505	18.8805	14.9315	19.0175	18.3179	11	11	4	38.5	38.5	14.4	53.974	0	62.156	12469000	47	0.49623	0.40423	0.724145	0.880858	-0.172307	-0.156386	0.362028	0.529217	0.986401	0.576794	0.576536	0.589881	0.494683	0.701524	0.726857	3784
DDX19B	Q9UMR2-2;Q9UMR2;Q9UMR2-4	Q9UMR2-2;Q9UMR2;Q9UMR2-4	ATP-dependent RNA helicase DDX19B		15.5004	16.6719	15.2396	16.8135	14.2956	16.7939	15.0928	16.9758	16.6725	16.909	16.5656	16.5738	15.9437	14.8441	15.2562	16.1554	9	2	2	35.5	9.8	9.8	50.489	0	24.025	976110	8	0.17781	0.623876	1.5262	0.352693	-0.506514	-1.00725	0.739831	-0.26684	-0.347851	0.0113649	1.13039	3.60012	0.750903	0.239674	0.332386	4065
DDX21	Q9NR30;Q9NR30-2	Q9NR30;Q9NR30-2	Nucleolar RNA helicase 2		21.1037	21.2445	21.0393	20.7623	21.4077	21.1977	21.2984	20.9343	21.0958	20.6835	20.7218	20.6473	20.8755	16.2428	20.7914	21.0821	37	37	36	49.4	49.4	47.5	87.343	0	323.31	182290000	393	0.135329	-0.250357	-1.72477	0.314278	-1.28951	-1.09806	0.274705	0.172082	1.20184	0.410373	1.03915	0.884687	0.259692	1.46159	1.24459	3732
DDX23	Q9BUQ8	Q9BUQ8	Probable ATP-dependent RNA helicase DDX23		18.0042	17.8795	17.971	17.7528	17.8809	17.9143	17.8263	17.5004	17.9777	17.8598	17.7464	17.6322	18.2826	14.8474	18.1336	18.1666	13	13	13	23.5	23.5	23.5	95.581	0	83.485	11667000	69	0.334048	-0.0978246	-1.05026	0.54061	-0.544319	-0.648602	0.314166	-0.121378	-1.09834	0.614392	0.446494	0.531152	0.633634	0.422941	0.501878	3403
DDX24	Q9GZR7-2;Q9GZR7	Q9GZR7-2;Q9GZR7	ATP-dependent RNA helicase DDX24		16.3158	16.5713	16.3719	16.4792	16.1895	16.9065	16.7332	16.983	15.9284	15.705	13.8314	16.3571	15.4916	14.2089	17.2219	16.2396	3	3	3	5.3	5.3	5.3	90.297	0	5.759	2060500	17	0.131499	-0.97906	-1.74554	0.351493	-0.644058	-1.00996	0.202716	0.268506	1.42979	0.70564	-0.335002	-0.396233	0.215971	0.912564	1.38286	3507
DDX27	Q96GQ7	Q96GQ7	Probable ATP-dependent RNA helicase DDX27		18.2058	17.79	17.8842	17.8289	18.5675	18.1549	18.2762	18.2203	17.6274	17.5896	17.913	17.2062	16.8701	15.0184	18.9734	18.2184	14	14	14	22.5	22.5	22.5	89.834	0	33.493	12823000	66	0.095146	-0.343187	-1.97907	0.479933	-0.657129	-0.753016	0.0283755	0.377501	2.87139	0.73336	0.313941	0.356932	0.280399	1.03463	1.18615	3142
DDX39A	O00148;O00148-2;O00148-3	O00148;O00148-2;O00148-3	ATP-dependent RNA helicase DDX39A		18.8766	19.1267	19.4498	19.4125	19.657	19.7577	19.5217	18.9528	19.2177	19.7263	19.4806	19.4557	19.5911	13.9544	20.1167	19.0073	21	10	10	55.3	31.9	31.9	49.129	0	71.76	21729000	81	0.1859	0.253657	1.49358	0.490512	-1.04903	-0.734199	0.297671	0.255877	1.14018	0.396276	1.30269	0.913349	0.397853	1.30491	0.910104	49
DDX39B	Q13838;Q13838-2	Q13838;Q13838-2	Spliceosome RNA helicase DDX39B		21.0329	21.1774	21.0083	21.0785	21.1358	21.0826	21.1628	20.7067	21.3687	21.0865	21.0434	21.1321	21.2239	20.2722	20.9929	20.9687	23	23	12	62.6	62.6	39.3	48.991	0	304.11	128810000	243	0.346439	0.0834222	1.02147	0.354049	-0.20985	-1.0042	0.659161	-0.0522876	-0.463769	0.22728	0.293272	1.34485	0.521516	0.157562	0.680587	2036
DDX3X;DDX3Y	O00571;O00571-2;O15523-2;O15523;O15523-3	O00571;O00571-2;O15523-2;O15523	ATP-dependent RNA helicase DDX3X;ATP-dependent RNA helicase DDX3Y		20.8536	20.7709	20.4908	20.0245	19.6563	19.7459	19.7218	19.6517	20.8348	20.0768	20.0463	20.1702	20.7182	14.7594	20.8589	20.6954	24	23	21	46.2	44.6	41.4	73.243	0	190.27	58939000	185	0.374817	-0.252912	-0.958515	0.430619	-1.27696	-0.84479	0.0042774	-0.841	-4.46122	0.523326	1.02405	0.677523	0.781131	0.435959	0.290612	103
DDX41	Q9UJV9	Q9UJV9	Probable ATP-dependent RNA helicase DDX41		18.2508	18.1627	17.8153	17.4632	17.4468	17.3696	17.5085	17.6318	18.2551	17.3905	17.4937	17.7704	18.0525	15.5611	18.0782	17.8775	6	6	6	13.5	13.5	13.5	69.837	0	36.931	8229400	52	0.486768	-0.195561	-0.740827	0.437305	-0.530666	-0.83192	0.0606018	-0.433797	-2.30598	0.620297	0.335104	0.522115	0.879917	0.096869	0.157633	4014
DDX42	Q86XP3;Q86XP3-2	Q86XP3;Q86XP3-2	ATP-dependent RNA helicase DDX42		19.7243	19.6959	19.0552	18.7848	18.4151	18.4486	18.4665	18.539	19.6429	18.7965	18.7045	18.8804	19.1904	15.8355	19.4773	19.2194	13	13	12	23.2	23.2	20.4	102.97	0	82.266	14732000	66	0.36947	-0.308982	-0.970083	0.36305	-0.88441	-0.984143	0.0115137	-0.847772	-3.58929	0.543504	0.575428	0.643817	0.967695	0.0366387	0.0422176	2666
DDX43	Q9NXZ2;Q9NXZ2-2	Q9NXZ2	Probable ATP-dependent RNA helicase DDX43		16.3335	16.2898	16.564	16.1993	16.3071	16.2103	16.3049	16.3211	16.1357	16.3328	16.4465	16.1342	16.7651	14.8544	17.8478	17.5465	3	3	3	5.2	5.2	5.2	72.843	0	5.3499	1851500	14	0.469938	-0.0843759	-0.771057	0.570103	0.406787	0.600566	0.484973	-0.0608044	-0.744016	0.495624	-0.491163	-0.725206	0.513393	-0.467591	-0.694423	3856
DDX46	Q7L014	Q7L014	Probable ATP-dependent RNA helicase DDX46		19.6784	19.7123	19.2828	19.0579	19.0303	19.1164	19.051	18.8793	19.8444	19.053	19.1838	19.2519	19.3607	16.8688	19.6026	19.6283	26	26	25	35.4	35.4	34.2	117.36	0	161.05	43612000	193	0.688084	-0.0996075	-0.421485	0.439975	-0.56777	-0.826819	0.047282	-0.413614	-2.48813	0.523193	0.468163	0.677748	0.825677	0.154157	0.230075	2560
DDX47	Q9H0S4;Q9H0S4-2	Q9H0S4;Q9H0S4-2	Probable ATP-dependent RNA helicase DDX47		17.6567	17.8086	17.8512	17.8894	17.769	17.8817	17.8296	17.4911	17.3545	17.876	17.7509	17.637	18.1891	16.0694	19.016	18.5888	10	10	10	36	36	36	50.646	0	69.079	10400000	61	0.275405	-0.146905	-1.1999	0.810639	0.164323	0.25039	0.582127	-0.0586376	-0.581418	0.655666	-0.311229	-0.468941	0.747022	-0.222961	-0.337797	3533
DDX49	Q9Y6V7	Q9Y6V7	Probable ATP-dependent RNA helicase DDX49		17.962	16.6402	17.2795	16.3709	16.9681	16.6989	16.0538	16.7369	15.1649	16.6284	16.583	16.6437	16.2504	15.4102	17.2179	16.2295	5	5	4	18.4	18.4	12.6	54.226	0	13.615	2428900	22	0.1629	-0.808129	-1.59017	0.175975	-0.786128	-1.53379	0.310994	-0.448724	-1.10624	0.967529	-0.0220017	-0.042435	0.450812	0.337404	0.806347	4295
DDX5	P17844;P17844-2	P17844;P17844-2	Probable ATP-dependent RNA helicase DDX5		20.1645	20.22	20.0976	20.0426	18.7765	18.9016	18.7831	18.5789	20.3756	20.1007	20.0789	20.0992	19.9586	14.5267	20.4256	20.0829	26	19	19	49.2	39.6	39.6	69.147	0	116.47	49830000	135	0.701874	0.0324197	0.401625	0.365028	-1.38272	-0.979791	2.05595e-06	-1.37115	-17.7472	0.355081	1.41514	1.00188	0.993726	0.0115755	0.00819619	912
DDX50	Q9BQ39	Q9BQ39	ATP-dependent RNA helicase DDX50		18.4822	18.7467	18.1858	17.8378	17.9917	17.9701	17.8899	18.073	18.7772	17.7855	17.8757	18.0635	18.4198	14.8945	18.5222	18.77	12	11	11	23.3	23.3	23.3	82.564	0	23.808	10849000	46	0.552133	-0.187605	-0.629645	0.50907	-0.661476	-0.701846	0.146563	-0.331908	-1.667	0.635318	0.473871	0.49934	0.733198	0.329568	0.357161	3319
DDX52	Q9Y2R4	Q9Y2R4	Probable ATP-dependent RNA helicase DDX52		18.9749	18.6966	18.4693	17.857	18.1452	18.2295	18.2179	18.2555	18.9625	17.8848	17.8507	18.2105	18.4288	14.5703	18.4996	18.5026	9	9	9	27.2	27.2	27.2	67.497	0	142.34	12189000	81	0.4673	-0.272332	-0.775863	0.358695	-0.999122	-0.993796	0.274411	-0.287399	-1.20266	0.498985	0.72679	0.719329	0.49381	0.711723	0.728391	4145
DDX54	Q8TDD1;Q8TDD1-2	Q8TDD1;Q8TDD1-2	ATP-dependent RNA helicase DDX54		15.6812	17.2585	17.5776	17.1693	17.0817	17.0843	17.1024	17.2971	17.5973	17.466	17.3979	16.9113	15.5383	15.6943	16.9695	15.5397	6	6	6	10.1	10.1	10.1	98.594	0	28.032	3610500	30	0.383506	0.42152	0.939992	0.121256	-0.986201	-1.80413	0.624347	0.21973	0.515945	0.00975861	1.40772	3.72809	0.0137943	1.20593	3.4404	2875
DDX55	Q8NHQ9	Q8NHQ9	ATP-dependent RNA helicase DDX55		16.9078	16.8428	16.6826	16.356	16.4406	16.6038	16.6519	16.6855	16.8914	16.3766	16.4005	16.6263	16.8397	16.2377	16.1697	16.6474	2	2	2	5.3	5.3	5.3	68.546	0	14.411	1952400	16	0.499222	-0.123615	-0.718915	0.312715	-0.223679	-1.10194	0.477904	-0.101883	-0.756657	0.636318	0.100064	0.497835	0.501103	0.121795	0.715637	2846
DDX56	Q9NY93-2;Q9NY93	Q9NY93-2;Q9NY93	Probable ATP-dependent RNA helicase DDX56		15.9678	15.4666	17.2452	17.5775	17.6885	17.6657	17.9808	17.5266	15.4198	17.2005	17.2682	17.3804	15.743	14.3963	16.31	15.3617	6	6	5	17	17	13.6	57.274	0	31.164	2810600	20	0.72555	0.252942	0.367939	0.135674	-1.11152	-1.72293	0.0660669	1.15111	2.24308	0.0688972	1.36446	2.21259	0.00155688	2.26263	5.47071	3861
DDX58	O95786-2;O95786	O95786-2;O95786	Probable ATP-dependent RNA helicase DDX58		16.9363	16.7569	16.7097	16.3011	15.5415	15.8563	15.7793	14.6835	16.8033	15.9413	15.5689	15.5942	16.1305	14.802	16.5898	16.1579	3	3	3	5.5	5.5	5.5	101.38	0.0010063	2.2238	1308900	12	0.0702346	-0.699069	-2.19863	0.114645	-0.755955	-1.8446	0.00689662	-1.21085	-4.02791	0.910045	0.0568852	0.117834	0.37193	-0.454893	-0.964743	553
DDX6	P26196	P26196	Probable ATP-dependent RNA helicase DDX6		19.8825	19.8532	19.4922	19.3227	19.0721	19.1895	19.0901	19.2809	20.1361	19.0999	19.2765	19.3764	19.8044	15.0419	19.8297	20.184	22	22	22	74.9	74.9	74.9	54.416	0	240.11	49307000	194	0.557874	-0.165439	-0.620293	0.483287	-0.922637	-0.747019	0.0166071	-0.479488	-3.29032	0.566421	0.757198	0.606479	0.730639	0.443149	0.360762	1042
DECR1	Q16698-2;Q16698	Q16698-2;Q16698	2,4-dienoyl-CoA reductase, mitochondrial		20.4088	20.6804	20.5487	20.6647	20.4712	20.64	20.5409	20.4255	20.2512	20.4101	20.626	20.4556	20.8456	15.6555	21.1112	20.5597	11	11	11	48.5	48.5	48.5	34.994	0	146.76	52946000	135	0.209167	-0.139924	-1.40661	0.457999	-1.03263	-0.792964	0.499559	-0.0562491	-0.718327	0.518849	0.892704	0.685114	0.481527	0.976378	0.750162	2261
DECR2	Q9NUI1;Q9NUI1-3;Q9NUI1-2	Q9NUI1;Q9NUI1-3	Peroxisomal 2,4-dienoyl-CoA reductase		19.3198	19.1818	18.8467	18.8464	19.012	18.5987	18.5942	18.8711	19.3471	18.7973	18.7078	18.9834	19.7603	14.1921	19.1409	19.5814	11	11	11	48.3	48.3	48.3	30.777	0	42.117	21275000	65	0.645844	-0.0897527	-0.483553	0.534935	-0.879979	-0.658031	0.128375	-0.279649	-1.76292	0.576727	0.790226	0.589988	0.668938	0.60033	0.449375	3772
DEK	P35659;P35659-2	P35659;P35659-2	Protein DEK		20.0624	19.4418	19.0189	19.6817	19.3317	19.3899	19.3591	19.2056	20.6559	19.5791	19.365	19.26	20.1686	14.7163	20.1745	20.155	8	8	8	18.7	18.7	18.7	42.674	0	32.995	28974000	58	0.687683	0.163782	0.422064	0.607492	-0.74758	-0.541772	0.341642	-0.229586	-1.03251	0.539083	0.911361	0.651133	0.717014	0.517994	0.380026	1197
DENR	O43583	O43583	Density-regulated protein		15.2151	17.7522	18.3221	17.9221	18.4704	18.3777	18.4127	18.6119	15.8242	17.9346	17.9101	17.585	18.2042	15.5044	17.4579	18.5809	6	6	6	35.9	35.9	35.9	22.092	0	20.365	6557900	35	0.990636	0.0106044	0.0122336	0.896139	0.133974	0.136173	0.150874	1.16531	1.64595	0.889329	-0.123369	-0.145173	0.184004	1.03134	1.5011	255
DERL1	Q9BUN8-2;Q9BUN8	Q9BUN8-2;Q9BUN8	Derlin-1		16.5892	16.8918	15.97	18.4405	19.0278	18.4806	14.6893	17.9895	17.3704	18.123	17.8683	17.0522	17.8904	14.7413	16.0106	15.9184	2	2	2	8.2	8.2	8.2	26.423	0	4.7365	4923200	22	0.317294	0.630598	1.09061	0.358027	-0.832709	-0.995285	0.623098	0.573936	0.517846	0.079636	1.46331	2.10761	0.275686	1.40664	1.19912	3400
DFFA	O00273;O00273-2	O00273;O00273-2	DNA fragmentation factor subunit alpha		18.994	18.8872	18.4355	18.1527	18.6172	18.5014	18.6281	18.7364	18.7393	18.1412	18.1764	18.3346	18.8538	14.5338	18.7055	19.1367	6	6	6	25.1	25.1	25.1	36.521	0	23.245	11693000	68	0.303689	-0.269514	-1.12469	0.493974	-0.809925	-0.728103	0.987209	0.00338125	0.0167106	0.641694	0.540412	0.48976	0.486041	0.813307	0.742117	71
DHCR24	Q15392-2;Q15392	Q15392-2;Q15392	Delta(24)-sterol reductase		19.3032	19.0197	19.3212	18.7314	17.8549	18.5526	17.7429	17.573	18.7472	18.6624	18.2446	18.9586	19.0945	14.8298	17.5267	18.6653	5	5	5	13.5	13.5	13.5	54.75	0	40.137	7709900	28	0.0745355	-0.440676	-2.15553	0.157353	-1.5648	-1.61539	0.00394139	-1.16299	-4.53805	0.290652	1.12413	1.15858	0.696758	0.401811	0.408971	2190
DHCR7	Q9UBM7	Q9UBM7	7-dehydrocholesterol reductase		20.418	19.9777	20.498	20.5823	20.6086	20.232	20.0048	19.9613	20.0966	19.9799	19.9334	20.119	20.9232	14.6581	20.6279	20.0587	4	4	4	11.6	11.6	11.6	54.489	0	56.374	37679000	52	0.0553378	-0.336789	-2.37242	0.4148	-1.30207	-0.87584	0.435151	-0.167342	-0.836051	0.538753	0.965283	0.65168	0.474592	1.13473	0.762624	3937
DHODH	Q02127	Q02127	Dihydroorotate dehydrogenase (quinone), mitochondrial		15.6181	17.1282	14.9881	17.0709	16.6509	16.6191	16.507	16.8086	16.883	17.0901	16.8152	17.0613	15.7585	15.0247	15.9978	15.5358	2	2	2	8.1	8.1	8.1	42.867	0	8.015	1602100	9	0.207364	0.761087	1.41303	0.319523	-0.6221	-1.08514	0.439735	0.445106	0.827276	0.000719396	1.38319	6.34251	0.00264006	1.06721	4.92629	1814
DHRS7	Q9Y394-2;Q9Y394	Q9Y394-2;Q9Y394	Dehydrogenase/reductase SDR family member 7		18.4312	18.6264	18.9481	18.4414	18.3308	18.5407	18.3207	18.5644	18.6524	18.387	18.5297	17.7405	19.0547	15.7397	19.6497	19.4661	6	6	6	36.3	36.3	36.3	32.267	0	104.05	8792500	30	0.274007	-0.284351	-1.20378	0.889855	-0.13421	-0.144476	0.255868	-0.172631	-1.25582	0.878744	-0.150141	-0.159188	0.968161	-0.0384212	-0.0416083	4176
DHX15	O43143	O43143	Pre-mRNA-splicing factor ATP-dependent RNA helicase DHX15		20.3661	20.4024	19.9003	19.7266	19.8236	19.9356	19.8599	19.6022	20.3785	19.5869	19.6987	19.9355	20.5047	14.906	20.3226	20.152	25	25	23	45.9	45.9	43.5	90.932	0	191.31	53739000	196	0.444725	-0.198966	-0.817801	0.441168	-1.12753	-0.824547	0.160401	-0.293509	-1.60143	0.522668	0.928561	0.678635	0.561912	0.834018	0.61375	221
DHX16	O60231	O60231	Putative pre-mRNA-splicing factor ATP-dependent RNA helicase DHX16		17.818	17.6991	17.583	17.2225	16.7644	15.5525	16.8193	16.5456	17.7752	17.7803	17.1816	17.2311	18.2406	14.4858	17.5777	17.2973	13	12	11	15.8	14.9	14.9	119.26	0	35	5822200	41	0.686931	-0.0886269	-0.423153	0.44827	-0.680305	-0.811116	0.0113374	-1.16021	-3.60214	0.510077	0.591678	0.700114	0.605112	-0.479903	-0.545451	302
DHX29	Q7Z478	Q7Z478	ATP-dependent RNA helicase DHX29		17.352	17.5184	17.2183	16.8949	16.5915	16.9687	16.9791	17.2283	16.9623	16.8833	17.1134	17.032	16.9752	15.535	17.1865	17.1581	8	8	8	10	10	10	155.23	0	81.38	4563800	42	0.128816	-0.248124	-1.76044	0.249215	-0.532169	-1.27572	0.153878	-0.303958	-1.63163	0.502955	0.284045	0.712418	0.603854	0.22821	0.547399	2602
DHX30	Q7L2E3-3;Q7L2E3;Q7L2E3-2	Q7L2E3-3;Q7L2E3;Q7L2E3-2	Putative ATP-dependent RNA helicase DHX30		17.8112	17.6893	17.8118	17.3439	17.3353	17.1202	17.1624	17.1419	17.7842	17.3239	17.2284	17.326	17.6519	15.1557	17.7897	16.8698	12	12	12	15.8	15.8	15.8	129.44	0	50.203	8070400	57	0.187062	-0.248418	-1.489	0.242647	-0.797269	-1.29583	0.007817	-0.474107	-3.91833	0.408678	0.548851	0.888095	0.613721	0.323163	0.532182	2566
DHX32	Q7L7V1-2;Q7L7V1	Q7L7V1-2;Q7L7V1	Putative pre-mRNA-splicing factor ATP-dependent RNA helicase DHX32		18.2576	17.7269	17.5422	16.4472	15.0295	15.8767	15.5139	15.1743	17.7605	16.455	16.0077	17.1899	17.0639	15.191	17.3017	16.8444	5	5	5	13.1	13.1	13.1	75.087	0	19.248	2694800	18	0.283465	-0.640199	-1.17782	0.194443	-0.8932	-1.46053	0.00262154	-2.09482	-4.93329	0.695834	0.253001	0.410301	0.058334	-1.20162	-2.33383	2578
DHX36	Q9H2U1-3;Q9H2U1-2;Q9H2U1	Q9H2U1-3;Q9H2U1-2;Q9H2U1	ATP-dependent RNA helicase DHX36		18.7945	18.7205	18.1481	17.7979	17.3662	17.8667	17.8463	17.9467	18.5821	17.5948	17.9024	18.1223	18.3576	15.2219	17.0599	18.3817	7	7	7	10.3	10.3	10.3	111.48	0	50.003	6297600	40	0.357249	-0.314883	-0.997022	0.20553	-1.10999	-1.4196	0.0665659	-0.608795	-2.2376	0.343461	0.795106	1.02831	0.532196	0.501194	0.662605	3563
DHX9	Q08211;Q08211-2	Q08211	ATP-dependent RNA helicase A		21.8715	21.8581	21.518	21.266	21.4983	21.3918	21.3704	21.0694	21.8857	21.2942	21.3221	21.399	21.6314	18.7491	21.67	21.5434	54	54	53	49.5	49.5	49.5	140.96	0	323.31	305860000	584	0.475471	-0.153138	-0.761037	0.356977	-0.729905	-0.99763	0.1371	-0.295897	-1.71536	0.459681	0.576767	0.789854	0.570189	0.434009	0.600428	1882
DIABLO	Q9NR28-2;Q9NR28;Q9NR28-3	Q9NR28-2;Q9NR28;Q9NR28-3	Diablo homolog, mitochondrial		12.9217	15.7474	17.2178	17.1733	17.4093	17.9529	17.0026	17.8403	15.0309	18.934	16.8109	17.2932	15.9475	15.5925	18.8078	15.1726	4	4	4	19.4	19.4	19.4	21.232	0	13.999	3356400	17	0.368597	1.25221	0.971983	0.653305	0.615048	0.472443	0.133749	1.78623	1.73327	0.599872	0.637163	0.55358	0.218705	1.17118	1.37351	3731
DIAPH1	O60610-2;O60610-3;O60610	O60610-2;O60610-3;O60610	Protein diaphanous homolog 1		16.5013	17.5289	17.2188	16.9687	17.3302	17.4702	17.2871	17.6474	16.6161	17.0785	17.0532	17.4663	17.4276	14.7389	17.7649	17.7934	18	18	17	17.3	17.3	15.8	138.91	0	51.653	9339100	63	0.997578	-0.000879765	-0.00316399	0.877598	-0.123236	-0.160707	0.152868	0.379272	1.63642	0.876694	0.122356	0.161906	0.522385	0.502508	0.679115	324
DIAPH2	O60879-2;O60879-3;O60879	O60879-2;O60879-3;O60879	Protein diaphanous homolog 2		15.9499	16.7763	15.3338	14.9086	16.0015	14.9584	16.2211	16.0629	16.6512	15.8698	15.7786	16.2206	15.3913	14.2201	15.4285	16.3038	2	2	2	2.6	2.6	2.6	124.83	0	4.9204	908610	3	NaN	0	NaN	NaN	0	NaN	0.894509	0.0688047	0.138325	NaN	0	NaN	0.392273	0.475043	0.921629	346
DIDO1	Q9BTC0;Q9BTC0-1;Q9BTC0-2;Q9BTC0-3	Q9BTC0;Q9BTC0-1	Death-inducer obliterator 1		16.0845	16.6462	17.3016	17.2827	16.522	16.3949	16.5281	16.8775	15.2014	17.4558	17.5344	17.6384	16.0465	15.7997	17.0216	15.5873	9	9	9	8.8	8.8	8.8	243.87	0	33.3	4255600	37	0.85061	0.128758	0.196627	0.147634	-0.714956	-1.66171	0.452645	-0.248095	-0.802919	0.252587	0.843714	1.26558	0.210867	0.466862	1.40061	3377
DIEXF	Q68CQ4	Q68CQ4	Digestive organ expansion factor homolog		17.8247	17.5334	17.9608	17.5426	17.7334	17.4384	17.0596	17.7907	17.4654	17.8369	17.056	17.6665	17.5061	16.0572	17.3195	15.7163	10	10	9	19	19	16.3	87.054	0	10.378	5063100	20	0.333378	-0.209175	-1.05184	0.0597418	-1.0656	-2.31641	0.330719	-0.209817	-1.05814	0.123468	0.856428	1.79108	0.123545	0.855785	1.79063	2442
DIMT1	Q9UNQ2	Q9UNQ2	Probable dimethyladenosine transferase		17.4303	16.8557	16.8334	16.2537	14.8971	17.0737	17.1241	17.2001	16.7265	16.0928	16.1057	16.4667	16.7792	16.5539	17.2263	16.7066	3	3	3	12.1	12.1	12.1	35.236	0	9.5166	2609500	15	0.132677	-0.495355	-1.73909	0.926916	-0.0268083	-0.0956457	0.673498	-0.269542	-0.442698	0.0676089	-0.468546	-2.2263	0.689051	-0.242734	-0.420086	4087
DIP2B	Q9P265	Q9P265	Disco-interacting protein 2 homolog B		16.1468	15.7663	15.4473	15.7003	15.8299	15.9003	15.9643	17.2779	15.8228	14.2007	15.5923	15.1431	15.5903	15.0444	15.5457	16.4433	4	4	3	5.8	5.8	3.9	171.49	0	4.4285	1575800	11	0.187256	-0.575438	-1.48824	0.747605	-0.109249	-0.336982	0.249638	0.477929	1.27444	0.351203	-0.466189	-1.01062	0.24121	0.587178	1.3003	3911
DIS3	Q9Y2L1;Q9Y2L1-2	Q9Y2L1;Q9Y2L1-2	Exosome complex exonuclease RRP44		17.5655	17.633	17.5532	17.1346	17.5374	17.6085	17.6354	17.6577	17.5452	17.13	17.2455	17.2883	17.6326	15.6803	17.6556	17.8875	4	4	4	6.2	6.2	6.2	109	0	29.888	5747200	48	0.282698	-0.169348	-1.1799	0.642278	-0.257576	-0.488886	0.281103	0.138144	1.18423	0.8713	0.0882287	0.169066	0.471502	0.39572	0.768217	4139
DKC1	O60832;O60832-2	O60832;O60832-2	H/ACA ribonucleoprotein complex subunit 4		19.6217	19.6723	19.35	19.2676	19.8943	19.8221	19.92	19.5921	19.6983	19.1563	19.2022	19.0943	19.4818	14.215	19.922	19.3316	15	15	15	40.1	40.1	40.1	57.673	0	181.39	45779000	156	0.30801	-0.190109	-1.11373	0.393798	-1.24029	-0.918467	0.0382556	0.329238	2.64555	0.467383	1.05018	0.775713	0.288737	1.56953	1.16367	343
DLAT	P10515	P10515	Dihydrolipoyllysine-residue acetyltransferase component of pyruvate dehydrogenase complex, mitochondrial		20.976	20.6454	20.5503	20.555	20.5556	20.7115	20.6173	20.4644	20.6837	20.4967	20.4153	20.3582	20.7271	16.6534	21.4347	20.5024	19	19	19	49.5	49.5	49.5	68.996	0	255.21	89214000	203	0.167548	-0.193192	-1.56965	0.460778	-0.852286	-0.787829	0.435781	-0.09448	-0.834841	0.563881	0.659094	0.61057	0.508562	0.757806	0.702721	767
DLD	P09622;P09622-3;P09622-2	P09622;P09622-3;P09622-2	Dihydrolipoyl dehydrogenase, mitochondrial		19.9147	20.3449	19.9634	19.8985	19.4883	19.4508	19.618	20.0494	20.1186	20.0946	19.7033	19.8513	19.8357	15.1992	20.3031	19.9372	17	17	17	51.1	51.1	51.1	54.177	0	292.56	53978000	180	0.56541	-0.0884447	-0.608106	0.357274	-1.21161	-0.996965	0.0715579	-0.378759	-2.18509	0.390859	1.12317	0.924569	0.51978	0.832854	0.683532	747
DLG1	Q12959-8;Q12959-9;Q12959-5;Q12959-3;Q12959-6;Q12959-4;Q12959;Q12959-7;Q12959-2	Q12959-8;Q12959-9;Q12959-5;Q12959-3;Q12959-6;Q12959-4;Q12959;Q12959-7;Q12959-2	Disks large homolog 1		17.0967	17.48	17.152	16.9193	16.8925	16.9433	16.8986	16.9862	17.7735	16.7744	16.6769	17.1859	16.5341	15.5986	16.6437	17.3827	6	6	6	12.8	12.8	12.8	87.247	0	14.386	3892400	29	0.836559	-0.059339	-0.215443	0.156483	-0.622217	-1.61943	0.0994164	-0.23186	-1.9474	0.250738	0.562878	1.27113	0.32794	0.390357	1.06477	1931
DLST	P36957;P36957-2	P36957;P36957-2	Dihydrolipoyllysine-residue succinyltransferase component of 2-oxoglutarate dehydrogenase complex, mitochondrial		18.79	19.466	19.4551	19.4234	19.9669	19.7383	19.9095	19.9499	18.98	19.66	19.624	19.2224	19.8017	15.3888	20.4737	19.5198	9	9	9	27.6	27.6	27.6	48.755	0	70.643	20170000	52	0.718145	0.0879669	0.378421	0.690078	-0.487642	-0.418601	0.0126162	0.607538	3.5136	0.638758	0.575609	0.494165	0.379403	1.09518	0.948697	1215
DMAP1	Q9NPF5	Q9NPF5	DNA methyltransferase 1-associated protein 1		16.4974	16.6112	17.3176	16.3353	15.3827	17.4773	16.4406	17.233	15.8145	15.2757	16.1095	16.4402	16.286	16.0341	14.5974	16.0077	2	2	2	6	6	6	52.992	0	7.9311	1421800	12	0.0551142	-0.780427	-2.37538	0.0721541	-0.959089	-2.17907	0.91619	-0.0569921	-0.109745	0.708675	0.178662	0.391897	0.188369	0.902097	1.48389	3698
DNAJA1	P31689;P31689-2	P31689;P31689-2	DnaJ homolog subfamily A member 1		19.662	19.6941	19.1776	18.844	18.002	18.2531	18.0589	18.3431	19.7724	18.8314	18.9081	18.9917	18.7091	15.0674	18.8027	19.1401	10	10	10	39.5	39.5	39.5	44.868	0	135.11	19998000	84	0.49218	-0.218524	-0.731258	0.199054	-1.41464	-1.44326	0.00170567	-1.18015	-5.37378	0.269407	1.19612	1.21669	0.815541	0.234487	0.243755	1136
DNAJA2	O60884	O60884	DnaJ homolog subfamily A member 2		16.0158	17.4862	19.5502	19.2312	15.3912	20.4764	16.2251	15.264	15.7769	20.0338	18.983	19.6815	15.3348	14.9266	16.0758	16.9833	3	3	3	13.3	13.3	13.3	45.745	0	38.483	7863600	15	0.68187	0.547936	0.430495	0.0540601	-2.24073	-2.38954	0.437136	-1.23171	-0.832242	0.0405977	2.78867	2.60118	0.470824	1.00902	0.769448	347
DNAJA3	Q96EY1;Q96EY1-2;Q96EY1-3	Q96EY1;Q96EY1-2;Q96EY1-3	DnaJ homolog subfamily A member 3, mitochondrial		17.6155	18.0256	18.3017	18.114	18.1758	18.1046	18.0897	17.7496	18.3486	18.1528	18.3194	18.3169	18.2205	14.0856	18.4034	16.0175	6	6	5	14.8	14.8	11.5	52.488	0	25.622	5820600	29	0.124714	0.270257	1.78383	0.243915	-1.33242	-1.29191	0.930572	0.0157514	0.0908459	0.167924	1.60268	1.56802	0.236672	1.34817	1.31455	3115
DNAJB1	P25685;P25685-2	P25685;P25685-2	DnaJ homolog subfamily B member 1		20.1745	20.0335	20.0223	19.4375	18.5642	19.0379	18.8549	18.8605	20.0021	19.2644	19.2536	19.5689	19.7691	14.5263	19.7545	19.5811	9	9	8	31.8	31.8	31.8	38.044	0	51.982	17812000	78	0.151339	-0.394701	-1.64372	0.291381	-1.50922	-1.15665	0.00125534	-1.08761	-5.70427	0.426337	1.11452	0.853111	0.756389	0.421614	0.324758	1030
DNAJB11	Q9UBS4	Q9UBS4	DnaJ homolog subfamily B member 11		19.6458	19.6511	19.6034	19.1497	19.0818	19.4093	19.3608	19.2623	19.9036	19.3438	19.1591	19.5989	19.9649	15.7428	19.7751	19.4335	9	9	9	34.6	34.6	34.6	40.513	0	116.35	37330000	116	0.957839	-0.011138	-0.0551113	0.466912	-0.783414	-0.776573	0.148983	-0.233925	-1.65511	0.475329	0.772276	0.761294	0.603948	0.549489	0.547252	3944
DNAJB12	Q9NXW2;Q9NXW2-2	Q9NXW2;Q9NXW2-2	DnaJ homolog subfamily B member 12		18.0154	18.1077	18.3755	17.819	17.2403	17.0907	17.1424	17.1292	18.1663	17.8298	17.7574	18.0879	17.6436	14.5217	16.0668	17.2589	5	5	5	14.7	14.7	14.7	41.859	0	12.874	5026700	31	0.463381	-0.119041	-0.78304	0.0534814	-1.70663	-2.39744	0.000243504	-0.928734	-7.74454	0.066509	1.58759	2.23823	0.310952	0.777901	1.10634	3855
DNAJC10	Q8IXB1;Q8IXB1-2;Q8IXB1-3	Q8IXB1;Q8IXB1-2	DnaJ homolog subfamily C member 10		18.9916	19.046	17.8088	18.0235	17.8261	17.8318	17.8744	18.1174	19.0173	18.0297	18.317	18.0739	17.8772	15.9025	18.5486	17.5236	7	7	7	11.3	11.3	11.3	91.079	0	25.784	8584000	43	0.793303	-0.108009	-0.273959	0.171745	-1.00449	-1.55158	0.142422	-0.555047	-1.68778	0.189843	0.896486	1.47816	0.457525	0.449448	0.793841	2704
DNAJC11	Q9NVH1-3;Q9NVH1;Q9NVH1-2	Q9NVH1-3;Q9NVH1;Q9NVH1-2	DnaJ homolog subfamily C member 11		17.8344	18.208	17.7851	17.2107	17.6248	17.2962	17.453	16.8468	17.9734	17.3529	17.1045	17.4192	17.3207	15.4716	18.4952	17.8184	5	5	5	14.2	14.2	14.2	57.196	0	30.252	6842300	41	0.322586	-0.297053	-1.07768	0.504055	-0.483073	-0.71051	0.137264	-0.454367	-1.7145	0.791631	0.18602	0.276241	0.967172	0.0287061	0.0429014	3798
DNAJC13	O75165	O75165	DnaJ homolog subfamily C member 13		18.7349	18.4716	18.0963	17.5564	17.3788	17.2874	17.3008	17.6406	18.5744	17.5202	17.6214	17.9329	18.3974	14.9584	18.4295	18.4423	23	23	22	16.6	16.6	15.7	254.41	0	137.42	20875000	121	0.419224	-0.302563	-0.867069	0.493784	-0.657889	-0.728437	0.023159	-0.812881	-3.02795	0.706088	0.355326	0.395593	0.864483	-0.154992	-0.17813	364
DNAJC19	Q96DA6;Q96DA6-2	Q96DA6;Q96DA6-2	Mitochondrial import inner membrane translocase subunit TIM14		15.148	16.202	16.8991	16.4426	16.5813	16.568	16.5481	16.7801	16.5022	16.5171	16.5035	16.7081	16.332	15.9144	16.9175	16.6538	4	4	4	50.9	50.9	50.9	12.498	0	33.334	2316700	26	0.34362	0.384818	1.02794	0.53634	0.281533	0.655691	0.278641	0.446471	1.19097	0.65808	0.103285	0.465367	0.487119	0.164938	0.740205	3092
DNAJC3	Q13217	Q13217	DnaJ homolog subfamily C member 3		18.6516	18.4476	18.017	18.0349	17.6481	17.7645	17.9358	18.116	18.0943	17.9497	17.9869	18.0042	18.7791	14.2224	18.7808	18.3102	9	9	9	27.4	27.4	27.4	57.579	0	76.917	11962000	72	0.131411	-0.279019	-1.74602	0.519121	-0.764668	-0.684653	0.0651478	-0.421705	-2.25327	0.676021	0.485649	0.439012	0.767891	0.342963	0.308833	1962
DNAJC7	Q99615;Q99615-2	Q99615;Q99615-2	DnaJ homolog subfamily C member 7		17.8099	17.9231	17.4986	16.9038	16.4159	16.9648	16.823	17.1354	17.9921	16.3203	17.0955	17.5443	17.0272	15.4497	17.5682	17.7807	4	4	4	13.8	13.8	13.8	56.44	0	15.082	6073700	41	0.510899	-0.295795	-0.698702	0.35337	-0.577362	-1.00573	0.0440599	-0.69906	-2.54035	0.673479	0.281567	0.442724	0.831806	-0.121698	-0.221827	3282
DNAJC8	O75937	O75937	DnaJ homolog subfamily C member 8		18.7767	19.0384	18.4076	18.5686	18.2572	18.5027	18.4825	18.6415	18.9	18.4579	18.5957	18.6471	18.2796	15.0872	18.4265	18.7992	7	7	7	45.5	45.5	45.5	29.841	0	44.515	13914000	56	0.782161	-0.0476317	-0.2892	0.273692	-1.04968	-1.20466	0.200759	-0.226844	-1.43696	0.290987	1.00205	1.1577	0.377833	0.822836	0.952048	443
DNAJC9	Q8WXX5	Q8WXX5	DnaJ homolog subfamily C member 9		18.9241	18.9346	18.8836	18.2327	19.0362	18.8543	18.8659	18.819	19.1072	18.5728	18.3834	18.5369	18.9313	15.7341	19.6798	19.3353	5	5	5	30.8	30.8	30.8	29.909	0	18.571	11756000	50	0.70087	-0.0937047	-0.403065	0.738169	-0.323642	-0.35018	0.43012	0.150096	0.845757	0.811361	0.229938	0.249412	0.621148	0.473738	0.520817	2935
DNASE2	O00115-2;O00115	O00115-2;O00115	Deoxyribonuclease-2-alpha		15.4047	15.1626	17.0012	19.1388	18.3176	17.9615	17.8706	18.3608	15.791	18.7252	18.7113	17.5453	15.81	15.2867	16.0649	16.1991	4	4	4	15.4	15.4	15.4	33.615	0	11.236	6013200	19	0.410115	1.01636	0.885205	0.406879	-0.836666	-0.891721	0.167731	1.45077	1.56885	0.0422156	1.85302	2.5721	6.98659e-05	2.28744	9.67598	46
DNM1L	O00429-3;O00429;O00429-6;O00429-5;O00429-7	O00429-3;O00429;O00429-6;O00429-5;O00429-7	Dynamin-1-like protein		18.9689	18.8671	18.3389	18.1051	18.1285	18.3613	18.2994	18.3025	19.0216	18.2403	18.1468	18.535	18.6312	14.5407	18.7913	18.7997	20	20	1	41.5	41.5	3.1	79.441	0	159.23	27533000	169	0.778788	-0.0840392	-0.293829	0.443064	-0.87926	-0.820946	0.213589	-0.297052	-1.3911	0.485042	0.795221	0.743893	0.599944	0.582208	0.553467	83
DNM2	P50570-2;P50570-5;P50570;P50570-3;P50570-4;Q9UQ16-5;Q9UQ16-2;Q9UQ16-3;Q9UQ16;Q9UQ16-4;Q05193-5;Q05193-3;Q05193-2;Q05193	P50570-2;P50570-5;P50570;P50570-3;P50570-4	Dynamin-2		18.4956	18.4251	18.0025	17.4849	17.5876	17.6961	17.7295	17.7757	18.6299	17.6549	17.715	18.1086	18.3332	15.4509	18.214	18.481	16	16	16	26.1	26.1	26.1	97.651	0	47.373	15725000	95	0.824602	-0.0749011	-0.231523	0.549899	-0.482225	-0.633302	0.137347	-0.40478	-1.71406	0.610823	0.407324	0.536637	0.918538	0.077445	0.106657	1413
DNMT1	P26358-2;P26358;P26358-3	P26358-2;P26358;P26358-3	DNA (cytosine-5)-methyltransferase 1		17.275	17.0724	17.0954	17.2408	15.4224	15.4784	14.8881	15.0138	18.0997	17.2615	17.3591	17.2137	17.83	15.0157	17.3596	17.6938	9	9	9	7.8	7.8	7.8	184.82	0	22.59	5048900	36	0.193969	0.312618	1.46233	0.777149	-0.196126	-0.29608	1.47881e-05	-1.97023	-12.6744	0.490146	0.508744	0.734846	0.0394713	-1.77411	-2.62217	1044
DNPEP	Q9ULA0-2;Q9ULA0	Q9ULA0-2;Q9ULA0	Aspartyl aminopeptidase		18.1295	18.2062	18.0506	17.9124	18.1248	18.2359	18.0337	18.2078	17.9106	17.5707	17.4717	17.6316	17.8189	14.9489	17.7522	17.5219	5	5	5	18.9	18.9	18.9	52.428	0	39.809	7116300	35	0.00908203	-0.428524	-3.78919	0.175517	-1.06422	-1.5357	0.365416	0.0758724	0.978939	0.39661	0.635691	0.91266	0.15037	1.14009	1.64838	4047
DNPH1	O43598-2;O43598	O43598-2;O43598	2-deoxynucleoside 5-phosphate N-hydrolase 1		16.1032	16.418	15.6658	15.3313	14.8879	15.6008	15.5118	15.6635	16.5217	15.9125	15.4756	16.174	16.0607	15.5428	16.0566	15.8985	2	2	2	12.2	12.2	12.2	16.187	0	9.7196	1038800	7	0.679065	0.141351	0.434574	0.971324	0.0100529	0.037472	0.171466	-0.463596	-1.55278	0.620753	0.131299	0.521419	0.0710134	-0.473649	-2.19063	257
DNTTIP1	Q9H147	Q9H147	Deoxynucleotidyltransferase terminal-interacting protein 1		16.0399	15.225	17.9946	15.1552	16.7936	16.6594	15.0475	15.1534	17.8608	17.3296	17.3914	15.2395	17.744	15.9563	17.4007	17.7	2	2	2	8.8	8.8	8.8	37.013	0	4.9768	2589500	12	0.371799	0.851615	0.965029	0.211645	1.09655	1.39788	0.822556	-0.190207	-0.234282	0.745434	-0.244934	-0.340014	0.0878917	-1.28676	-2.03632	3541
DNTTIP2	Q5QJE6	Q5QJE6	Deoxynucleotidyltransferase terminal-interacting protein 2		18.6563	18.6057	18.2017	17.6663	18.3773	18.123	18.1614	17.1837	18.6142	17.6804	17.8921	17.9189	18.3418	15.2322	18.4763	18.2755	9	9	9	19.4	19.4	19.4	84.468	0	99.581	11751000	79	0.435034	-0.256089	-0.836274	0.423813	-0.70102	-0.858045	0.39488	-0.321151	-0.91623	0.602652	0.444932	0.549262	0.662471	0.379869	0.458884	2377
DNAAF5	Q86Y56;Q86Y56-2;Q86Y56-3	Q86Y56;Q86Y56-2	Dynein assembly factor 5, axonemal		18.1699	17.5654	17.1724	16.4995	16.6575	16.9095	16.9742	16.5607	18.1143	16.6011	16.9056	17.676	18.2038	15.894	17.9919	17.8388	10	10	10	19.6	19.6	19.6	93.52	0	63.164	7392000	39	0.957226	-0.0275798	-0.0559134	0.845203	0.130312	0.203858	0.164542	-0.576345	-1.58286	0.81263	-0.157892	-0.247694	0.241401	-0.706657	-1.2997	2672
DOCK7	Q96N67-4;Q96N67-3;Q96N67-5;Q96N67-2;Q96N67-6;Q96N67;Q96N67-7;Q8NF50-4;Q8NF50-3;Q8NF50-2;Q8NF50	Q96N67-4;Q96N67-3;Q96N67-5;Q96N67-2;Q96N67-6;Q96N67	Dedicator of cytokinesis protein 7		17.7586	17.7057	17.2817	16.8382	17.0176	16.7432	16.979	17.1638	17.5838	16.9193	16.8566	17.0685	17.4707	15.6757	17.5357	17.4889	8	8	8	7.1	7.1	7.1	238.27	0	20.779	5430600	35	0.326504	-0.289003	-1.06822	0.509382	-0.353317	-0.70131	0.11938	-0.420159	-1.81539	0.898808	0.0643144	0.132649	0.890211	-0.0668416	-0.144005	3202
DPF2	Q92785;Q92785-2	Q92785;Q92785-2	Zinc finger protein ubi-d4		17.0102	17.9803	17.6936	17.925	17.3806	17.4675	17.3133	17.256	17.7964	17.832	17.9765	17.7697	17.2315	14.9289	18.1133	16.366	4	4	4	17.1	17.1	17.1	44.155	0	24.884	5362900	21	0.432532	0.191401	0.841093	0.213974	-0.992318	-1.38976	0.238201	-0.297894	-1.30972	0.132332	1.18372	1.74097	0.346472	0.694424	1.02139	2979
DPM1	O60762	O60762	Dolichol-phosphate mannosyltransferase subunit 1		18.5284	18.4584	17.7908	17.6854	17.5229	17.6439	17.4702	17.5587	18.3837	17.2662	17.5935	17.7758	18.0523	14.2956	18.3453	18.2406	4	4	4	26.2	26.2	26.2	29.634	0	63.17	6716500	43	0.304259	-0.360936	-1.12324	0.413953	-0.882286	-0.877527	0.0436752	-0.566824	-2.54686	0.623793	0.521351	0.516788	0.758883	0.315462	0.321297	334
DPP3	Q9NY33;Q9NY33-4;Q9NY33-2	Q9NY33;Q9NY33-4	Dipeptidyl peptidase 3		20.7018	20.5035	20.1669	19.7152	19.582	19.7693	19.687	19.8748	20.7507	19.7928	19.8878	20.2915	20.8255	14.7233	20.5715	20.766	22	22	22	47.2	47.2	47.2	82.588	0	280.23	67377000	242	0.776702	-0.0911565	-0.296695	0.514314	-1.05027	-0.692848	0.0518823	-0.543578	-2.41973	0.550356	0.959109	0.632552	0.747299	0.506688	0.33741	3859
DPP9	Q86TI2-4;Q86TI2;Q86TI2-2	Q86TI2-4;Q86TI2;Q86TI2-2	Dipeptidyl peptidase 9		15.8664	15.3971	16.7145	16.1785	16.3168	16.5121	16.4544	16.4985	15.9149	16.4219	16.4842	16.6141	16.4226	15.4053	15.0478	16.1683	4	4	4	7.1	7.1	7.1	95.012	0	17.091	2067200	15	0.351036	0.319642	1.011	0.536073	-0.278143	-0.656135	0.197082	0.406315	1.4506	0.14411	0.597786	1.67924	0.0793676	0.684458	2.11005	2628
DPY19L1	Q2PZI1;Q2PZI1-2;Q6NUT2	Q2PZI1;Q2PZI1-2	Probable C-mannosyltransferase DPY19L1		19.8155	19.7868	19.6972	19.3046	18.9487	19.0341	18.9914	18.6304	19.7092	19.2985	19.4705	19.5171	19.7547	14.007	19.39	19.3772	8	8	8	17	17	17	77.318	0	31.773	17283000	48	0.335055	-0.152195	-1.04789	0.314195	-1.51879	-1.09827	0.00243194	-0.749865	-5.0084	0.360411	1.3666	0.989983	0.597785	0.768927	0.556829	2291
DPY30	Q9C005	Q9C005	Protein dpy-30 homolog		16.6436	17.6849	17.685	17.8198	17.2151	16.6994	17.1525	16.9373	18.8564	17.3239	16.8041	18.1256	17.2482	14.7976	18.9897	18.8676	3	3	3	60.6	60.6	60.6	11.25	0	40.391	3611300	21	0.567132	0.319158	0.605334	0.986825	0.0174618	0.0172121	0.175058	-0.457231	-1.53762	0.788587	0.301696	0.2804	0.646582	-0.474692	-0.48245	3491
DPYSL2	Q16555;Q16555-2;Q14195;Q14194;Q14195-2;Q14194-2	Q16555;Q16555-2	Dihydropyrimidinase-related protein 2		20.6564	20.716	20.3562	20.2093	19.9882	19.8634	19.9529	20.1155	20.7248	20.1842	20.1786	20.2426	20.7145	15.4636	20.9143	21.0501	18	18	18	48.3	48.3	48.3	62.293	0	224.76	86855000	215	0.42784	-0.151886	-0.850183	0.512826	-0.948828	-0.695396	0.00865047	-0.504461	-3.83086	0.580714	0.796942	0.583656	0.754975	0.444368	0.326721	2248
DR1	Q01658	Q01658	Protein Dr1		18.6375	18.5736	18.2502	17.9448	17.3739	17.8039	17.6609	17.5267	18.7113	17.8454	17.9763	18.147	18.4782	15.1575	18.7	18.5178	2	2	2	21	21	21	19.443	0	12.972	5345700	32	0.493313	-0.181484	-0.729265	0.490035	-0.638144	-0.735041	0.00620768	-0.760138	-4.12123	0.620195	0.456659	0.522271	0.891622	-0.121994	-0.142141	1805
DRG1	Q9Y295	Q9Y295	Developmentally-regulated GTP-binding protein 1		18.8499	18.697	18.5438	18.26	18.143	18.1885	18.2758	18.4316	18.7055	18.2789	18.2096	18.5129	18.6383	14.5095	19.0434	18.997	11	11	11	37.3	37.3	37.3	40.542	0	131.32	19061000	99	0.378627	-0.160948	-0.950354	0.50185	-0.790595	-0.714337	0.0589402	-0.327954	-2.32628	0.589616	0.629647	0.569609	0.68908	0.462641	0.420043	4130
DSCR3	O14972-2;O14972	O14972-2;O14972	Down syndrome critical region protein 3		16.762	17.1917	17.0748	16.8955	16.5535	16.7296	16.7668	16.7452	16.8261	16.9581	17.1839	16.9927	17.1438	15.3907	17.0534	15.3903	3	3	3	17.8	17.8	17.8	29.884	0	31.434	2466600	22	0.941595	0.00919676	0.0763864	0.193111	-0.736461	-1.4656	0.0386207	-0.282229	-2.63844	0.185656	0.745658	1.49454	0.394959	0.454232	0.916067	159
DST	Q03001;Q03001-14;Q03001-8;Q03001-9;Q03001-10;Q03001-13;Q03001-3	Q03001;Q03001-14;Q03001-8	Dystonin		21.3095	21.2428	20.7208	20.2556	20.2022	20.0497	20.1761	20.5121	21.249	20.1471	20.3366	20.6813	20.945	15.8709	21.0284	21.2515	21	20	20	4.7	4.5	4.5	860.65	0	95.24	31896000	104	0.450835	-0.278692	-0.806304	0.435229	-1.10823	-0.835901	0.0507496	-0.647177	-2.43596	0.55429	0.829542	0.626124	0.736196	0.461057	0.352948	1826
DSTN	P60981;P60981-2	P60981;P60981-2	Destrin		19.9415	19.5017	19.1779	19.3819	19.7613	19.5294	19.3264	19.7631	20.0339	19.5146	19.6686	19.3022	20.0192	14.4509	20.4337	20.7047	13	13	13	66.7	66.7	66.7	18.506	0	75.261	32709000	102	0.584203	0.129063	0.578136	0.703495	-0.598605	-0.399303	0.641661	0.0943189	0.489809	0.644446	0.727668	0.48564	0.659159	0.692924	0.463772	1572
DTYMK	P23919-2;P23919	P23919-2;P23919	Thymidylate kinase		16.0309	16.5033	17.1894	17.486	18.0523	17.9144	18.0164	18.2661	15.9017	18.0718	17.9045	17.4781	16.1654	14.2591	18.1432	15.4177	8	8	8	49.5	49.5	49.5	21.064	0	21.204	5571200	39	0.401624	0.536626	0.902386	0.394976	-0.806071	-0.916031	0.00970812	1.2599	3.73249	0.209132	1.3427	1.40674	0.0451962	2.06597	2.52149	1014
DUSP3	P51452;P51452-2	P51452;P51452-2	Dual specificity protein phosphatase 3		17.7688	18.7111	16.2995	17.5447	17.7497	18.0621	17.3218	17.8795	17.9352	17.3754	16.9837	17.4707	16.7633	14.8428	18.054	18.0389	5	5	5	38.9	38.9	38.9	20.478	0	8.7837	4113200	18	0.802072	-0.139763	-0.262017	0.495743	-0.656281	-0.724997	0.752056	0.172233	0.330781	0.533382	0.516518	0.660623	0.325145	0.828514	1.07149	1431
DUT	P33316;P33316-2;P14597	P33316;P33316-2	Deoxyuridine 5-triphosphate nucleotidohydrolase, mitochondrial		19.7001	19.1351	19.1074	18.9497	18.802	18.7446	18.5625	18.6098	18.8345	19.2745	19.0764	19.1991	19.8681	15.0847	19.6943	19.7927	9	9	9	45.2	45.2	45.2	26.563	0	80.883	21125000	75	0.529529	-0.126953	-0.667074	0.623979	-0.613111	-0.516505	0.0202777	-0.543348	-3.13182	0.69455	0.486157	0.412149	0.95466	0.0697622	0.0592728	1159
DYNC1H1	Q14204	Q14204	Cytoplasmic dynein 1 heavy chain 1		21.0024	20.8864	20.6053	20.3887	20.9256	20.9599	20.9467	21.1299	20.8203	20.3212	20.3748	20.5331	20.9306	16.9133	21.1228	21.1366	173	173	168	48.6	48.6	47.9	532.4	0	323.31	374770000	1392	0.286703	-0.208346	-1.1691	0.531852	-0.69486	-0.663181	0.114671	0.269854	1.84444	0.657826	0.486514	0.465743	0.389243	0.964714	0.927939	2071
DYNC1I2	Q13409-3;Q13409-7;Q13409-2;Q13409;Q13409-6;Q13409-5	Q13409-3;Q13409-7;Q13409-2;Q13409;Q13409-6;Q13409-5	Cytoplasmic dynein 1 intermediate chain 2		18.1136	17.4807	19.2265	19.3658	19.4516	18.9842	19.4414	19.5063	17.4374	19.3451	19.0477	19.5145	16.677	18.2592	18.9555	16.6099	15	15	14	34	34	32.7	68.426	0	104.77	23702000	96	0.674813	0.289524	0.440776	0.259154	-0.921254	-1.24616	0.138896	0.799222	1.70594	0.15943	1.21078	1.60585	0.0280058	1.72048	2.88142	1985
DYNC1LI1	Q9Y6G9	Q9Y6G9	Cytoplasmic dynein 1 light intermediate chain 1		18.4873	17.5855	18.4659	18.9218	18.4151	18.9332	19.0541	18.7234	18.6005	18.9601	18.6632	18.7438	18.6699	15.5879	18.4568	18.7405	8	8	8	26.6	26.6	26.6	56.578	0	63.6	11403000	43	0.243085	0.376781	1.29448	0.559185	-0.501329	-0.618165	0.232197	0.416312	1.32885	0.294753	0.87811	1.14779	0.28048	0.917641	1.18593	4280
DYNC1LI2	O43237-2;O43237	O43237-2;O43237	Cytoplasmic dynein 1 light intermediate chain 2		18.7996	18.4575	18.3546	18.212	18.3112	17.9939	18.1549	18.1995	18.2401	18.0472	18.0333	18.2863	18.8742	15.5487	18.5258	18.5768	7	7	7	33.3	33.3	33.3	45.004	0	72.238	9309300	57	0.0744104	-0.304216	-2.15674	0.495118	-0.574549	-0.726094	0.0851905	-0.291054	-2.05886	0.742013	0.270334	0.344795	0.730075	0.283495	0.361556	229
DYNLL1	P63167	P63167	Dynein light chain 1, cytoplasmic		19.4929	20.0985	19.7031	19.9147	19.4072	19.5034	19.4709	19.3015	20.0158	19.7968	19.7289	19.806	19.7851	15.658	19.6969	19.6387	5	5	2	64	64	38.2	10.366	0	170.67	27517000	82	0.819524	0.0345564	0.238373	0.319702	-1.10762	-1.0847	0.0329542	-0.381546	-2.7577	0.303274	1.14218	1.12575	0.50073	0.726075	0.716287	1696
DYNLRB1;DYNLRB2	Q9NP97;Q8TF09;Q9NP97-2	Q9NP97;Q8TF09	Dynein light chain roadblock-type 1;Dynein light chain roadblock-type 2		19.5172	19.469	19.1983	18.8656	18.98	19.0403	18.9748	19.0812	19.4916	18.8008	18.9017	19.1255	19.7401	14.7025	19.9714	19.8302	6	6	6	87.5	87.5	87.5	10.921	0	57.302	23743000	86	0.426628	-0.182595	-0.852543	0.607771	-0.70145	-0.541341	0.16027	-0.243402	-1.60202	0.702796	0.518855	0.400305	0.734157	0.458048	0.355813	3691
DYNLT1	P63172	P63172	Dynein light chain Tctex-type 1		15.9451	15.7844	15.12	15.5869	15.5299	16.1219	16.4248	15.6986	14.8604	16.1193	15.9328	14.9875	15.7504	14.6954	15.5182	15.4764	3	3	2	38.9	38.9	30.1	12.452	0	88.073	926560	15	0.72796	-0.134084	-0.364538	0.42504	-0.248977	-0.855644	0.262131	0.334724	1.2375	0.780969	0.114893	0.290834	0.105508	0.583701	1.90451	1697
EARS2	Q5JPH6;Q5JPH6-2	Q5JPH6;Q5JPH6-2	Probable glutamate--tRNA ligase, mitochondrial		17.6313	15.8463	17.9702	16.7951	13.7421	16.5518	16.3479	15.9352	16.7721	16.8137	16.1065	16.7012	17.7663	14.4726	18.2823	14.1974	6	6	5	14.7	14.7	12	58.688	0	7.3319	3059600	19	0.392789	-0.462348	-0.920558	0.480603	-0.881049	-0.751816	0.127822	-1.41647	-1.76604	0.712732	0.418702	0.386114	0.683779	-0.535416	-0.427722	2363
EBNA1BP2	Q99848	Q99848	Probable rRNA-processing protein EBP2		18.0022	18.258	17.5571	17.5497	18.3561	17.8159	18.0297	17.8871	17.9497	17.1668	17.3322	17.2318	17.4248	14.0141	17.6212	17.9271	8	8	8	29.1	29.1	29.1	34.852	0	43.901	9105100	48	0.143361	-0.42162	-1.68302	0.285124	-1.09497	-1.17334	0.426656	0.180446	0.85249	0.49816	0.673347	0.720769	0.21695	1.27541	1.3795	3305
EBP	Q15125	Q15125	3-beta-hydroxysteroid-Delta(8),Delta(7)-isomerase		16.2493	15.3966	19.3713	21.1068	20.5725	20.6586	20.7787	20.8323	16.7282	20.9198	20.9216	20.5623	19.8333	15.4594	16.5506	14.7166	3	3	3	16.5	16.5	16.5	26.352	0	13.424	20043000	27	0.337403	1.75197	1.04238	0.456495	-1.39104	-0.795751	0.0916725	2.67949	2.00591	0.0845871	3.14301	2.064	0.0113633	4.07054	3.60023	2161
ECE1	P42892-3;P42892-2;P42892-4;P42892	P42892-3;P42892-2;P42892-4;P42892	Endothelin-converting enzyme 1		19.7072	19.7036	19.3006	18.8177	18.3317	18.3278	18.3644	18.4638	19.7677	19.125	19.0985	19.3089	19.79	16.025	19.9656	19.8666	19	19	19	32.5	32.5	32.5	85.561	0	142.98	41884000	186	0.834105	-0.0572448	-0.218738	0.650072	-0.470469	-0.477249	0.0032073	-1.01037	-4.73519	0.686564	0.413224	0.423685	0.595512	-0.539903	-0.560375	1281
ECH1	Q13011	Q13011	Delta(3,5)-Delta(2,4)-dienoyl-CoA isomerase, mitochondrial		23.2472	23.1188	22.946	22.7325	22.5735	22.3524	22.3357	22.4759	23.2126	22.4497	22.4886	22.5788	23.2517	23.3488	22.8866	23.2628	16	16	16	66.2	66.2	66.2	35.816	0	323.31	390900000	392	0.169769	-0.328717	-1.56004	0.288742	0.17635	1.16365	0.00360516	-0.57674	-4.62269	0.0497819	-0.505067	-2.45013	0.000661339	-0.75309	-6.44352	1939
ECHDC1	Q9NTX5-2;Q9NTX5;Q9NTX5-3;Q9NTX5-6;Q9NTX5-5	Q9NTX5-2;Q9NTX5;Q9NTX5-3;Q9NTX5-6	Ethylmalonyl-CoA decarboxylase		18.1075	17.6637	17.6689	17.5001	17.4217	17.8867	17.7245	17.2372	17.6841	17.2599	17.4708	16.3185	18.0641	15.2792	17.8541	17.51	6	6	6	34.9	34.9	34.9	32.997	0	27.143	6420100	36	0.143506	-0.551711	-1.68228	0.427347	-0.558203	-0.851144	0.425227	-0.167509	-0.855278	0.992998	0.00649261	0.00914759	0.575047	0.390694	0.592664	3767
ECHS1	P30084	P30084	Enoyl-CoA hydratase, mitochondrial		20.2091	20.2025	20.2624	20.1046	20.1262	20.0062	19.9124	19.7556	20.2395	20.0317	19.7353	19.7848	20.2073	17.8157	20.3047	20.1435	19	19	19	73.1	73.1	73.1	31.387	0	323.31	73523000	255	0.088264	-0.246803	-2.03326	0.375345	-0.576828	-0.957381	0.0279684	-0.244524	-2.88244	0.609608	0.330025	0.538508	0.603627	0.332304	0.54775	1108
ECI1	P42126-2;P42126	P42126-2;P42126	Enoyl-CoA delta isomerase 1, mitochondrial		20.3787	20.2682	20.3201	19.7045	19.9441	19.7381	19.7384	19.8991	20.378	19.4644	19.4204	19.5498	20.2374	15.1411	20.5813	20.4059	8	8	8	40.7	40.7	40.7	30.895	0	113.25	38737000	81	0.142155	-0.464715	-1.68914	0.448505	-1.07645	-0.810675	0.0865496	-0.337978	-2.04743	0.663603	0.611738	0.457216	0.596032	0.738475	0.559563	1266
ECI2	O75521-2;O75521	O75521-2;O75521	Enoyl-CoA delta isomerase 2, mitochondrial		17.9137	18.0231	17.9255	17.9968	18.048	18.2674	17.897	17.9664	18.2139	17.8397	17.8627	17.73	18.5827	14.9699	18.6723	18.5927	9	9	9	37	37	37	39.609	0	35.413	10871000	51	0.6405	-0.0531888	-0.491551	0.784888	-0.260372	-0.285463	0.381908	0.0799279	0.943375	0.828883	0.207183	0.225758	0.722811	0.3403	0.371811	404
ECM29	Q5VYK3	Q5VYK3	Proteasome-associated protein ECM29 homolog		17.8198	17.5903	17.4252	17.6058	17.6291	18.0204	17.7051	18.3847	17.1715	17.3117	17.6591	17.4214	17.7359	15.469	17.0549	17.7899	18	18	18	15.2	15.2	15.2	204.29	0	107.02	10030000	74	0.144917	-0.219377	-1.67519	0.316317	-0.597855	-1.09302	0.138997	0.324541	1.70541	0.517565	0.378478	0.6873	0.155344	0.922396	1.62474	2426
ECSIT	Q9BQ95;Q9BQ95-3;Q9BQ95-4;Q9BQ95-2	Q9BQ95;Q9BQ95-3;Q9BQ95-4;Q9BQ95-2	Evolutionarily conserved signaling intermediate in Toll pathway, mitochondrial		16.8579	16.3717	14.7134	15.1479	16.6513	16.6647	16.7211	17.1101	17.3951	16.2035	17.0506	17.1252	17.5697	15.5193	16.2071	16.3549	2	2	2	10.7	10.7	10.7	49.148	0.00026392	3.0981	1898700	14	0.0840689	1.17086	2.06844	0.369826	0.640009	0.969308	0.0968288	1.01406	1.96643	0.32763	0.530848	1.06552	0.428014	0.374048	0.849846	3325
EDC4	Q6P2E9;Q6P2E9-2	Q6P2E9;Q6P2E9-2	Enhancer of mRNA-decapping protein 4		17.1849	17.9248	18.3748	17.7869	17.6588	17.933	18.1935	18.0328	17.8901	17.6243	17.8577	18.3504	18.1273	16.0298	18.314	17.9501	9	9	9	10.8	10.8	10.8	151.66	0	55.169	8038600	40	0.709509	0.112805	0.390707	0.72861	-0.212524	-0.36362	0.630636	0.136703	0.506408	0.576944	0.325329	0.589643	0.543302	0.349227	0.64415	2490
EDF1	O60869-2;O60869-3;O60869	O60869-2;O60869-3;O60869	Endothelial differentiation-related factor 1		17.9271	16.6372	17.4033	17.89	17.9688	17.6422	18.1272	18.3767	17.5623	18.1242	18.548	18.215	17.1445	15.7905	15.8774	16.3999	3	3	3	33.8	33.8	33.8	15.48	0	7.0797	3961900	12	0.125007	0.647964	1.78213	0.0362862	-1.1613	-2.68515	0.145559	0.564332	1.67198	0.00282801	1.80927	4.8582	0.00251968	1.72563	4.97284	345
EDIL3	O43854-2;O43854	O43854-2;O43854	EGF-like repeat and discoidin I-like domain-containing protein 3		15.8845	18.4125	18.2347	18.1574	16.5099	16.4473	16.4038	16.4978	18.7486	18.1993	18.1894	18.1345	18.3103	15.6033	18.2939	18.5504	2	2	2	7.2	7.2	7.2	52.747	0	12.615	4137300	14	0.334552	0.645675	1.04907	0.985696	0.0171783	0.0186876	0.0903231	-1.2076	-2.01661	0.411726	0.628497	0.881976	0.129968	-1.22478	-1.75401	292
EEA1	Q15075	Q15075	Early endosome antigen 1		18.9973	17.9936	19.4041	18.9362	19.3205	18.7997	18.8932	18.9951	19.3122	19.0414	18.9483	19.2185	19.3355	15.0763	19.3621	18.8966	18	18	18	17.3	17.3	17.3	162.46	0	68.984	17583000	77	0.373968	0.297332	0.960343	0.559897	-0.665176	-0.617011	0.614843	0.169319	0.530459	0.390091	0.962508	0.926169	0.453803	0.834496	0.800759	2157
EEF1A1;EEF1A1P5	P68104;Q5VTE0	P68104;Q5VTE0	Elongation factor 1-alpha 1;Putative elongation factor 1-alpha-like 3		25.1868	25.1008	24.7081	24.5068	24.8816	24.6175	24.6554	24.8055	24.8152	24.5289	24.4322	24.6237	25.0256	22.2248	24.8247	25.2499	29	29	18	70.8	70.8	42.4	50.14	0	323.31	1921500000	596	0.177986	-0.275614	-1.52548	0.48148	-0.544401	-0.750247	0.462231	-0.135642	-0.785152	0.718865	0.268787	0.377401	0.585858	0.408759	0.575523	1715
EEF1A2	Q05639	Q05639	Elongation factor 1-alpha 2		21.2364	21.0334	20.35	19.8762	19.9251	20.21	20.1357	20.1165	21.2194	19.8878	19.9834	20.6022	20.811	15.4059	20.7826	20.9401	16	6	6	50.1	23.8	23.8	50.47	0	179.42	40118000	99	0.664172	-0.200792	-0.456378	0.445583	-1.13912	-0.816181	0.149504	-0.527158	-1.65258	0.526149	0.938329	0.672757	0.668854	0.611964	0.449498	1855
EEF1B2	P24534	P24534	Elongation factor 1-beta		20.8525	21.1124	20.5401	21.5302	21.4909	21.5728	21.6687	21.7085	20.7558	21.4547	21.4943	20.8253	21.3904	15.4719	21.8691	20.1837	7	7	7	44.4	44.4	44.4	24.763	0	134.98	94633000	105	0.682753	0.123763	0.429212	0.419607	-1.28	-0.866313	0.0313482	0.601443	2.79553	0.378282	1.40376	0.951088	0.245952	1.88144	1.28565	1017
EEF1D	P29692;P29692-2;P29692-4	P29692;P29692-2;P29692-4	Elongation factor 1-delta		21.9804	22.1716	22.4762	22.6832	22.8615	22.6847	22.8208	23.1375	21.8317	22.7112	22.6851	22.5984	21.905	15.4442	22.3531	21.7235	10	10	2	48	48	12.1	31.121	0	266.84	243560000	173	0.639954	0.128794	0.492369	0.277301	-1.9714	-1.19465	0.0241096	0.548279	2.99673	0.251724	2.10019	1.26816	0.176588	2.51967	1.53125	1093
EEF1E1	O43324;O43324-2	O43324;O43324-2	Eukaryotic translation elongation factor 1 epsilon-1		20.9501	20.3884	20.0836	20.3294	20.2438	20.6337	20.6269	20.7783	20.2346	19.9219	20.4251	20.163	20.4495	14.4969	20.4666	21.0412	5	5	5	42	42	42	19.81	0	43.576	21162000	40	0.276986	-0.251705	-1.19552	0.427327	-1.32429	-0.851182	0.561001	0.132808	0.615224	0.514428	1.07258	0.692653	0.383257	1.4571	0.940518	238
EEF1G	P26641;P26641-2	P26641;P26641-2	Elongation factor 1-gamma		22.9042	22.9627	22.9343	22.7956	22.9181	22.8544	22.7336	23.0702	22.5824	22.7313	22.7858	22.801	22.8076	18.0093	22.7295	23.0578	19	19	19	57.9	57.9	57.9	50.118	0	323.31	381710000	293	0.0305214	-0.174092	-2.81582	0.344453	-1.24815	-1.02603	0.950053	-0.00516129	-0.0653039	0.411428	1.07405	0.882573	0.346839	1.24298	1.02055	1053
EEF2	P13639	P13639	Elongation factor 2		22.4797	22.5537	22.2938	22.2598	22.585	22.4645	22.4285	22.5761	22.5503	22.2598	22.1904	22.2808	22.603	20.829	22.6437	22.7088	48	48	47	67.6	67.6	67.6	95.337	0	323.31	515430000	655	0.499884	-0.0763798	-0.717761	0.679137	-0.200623	-0.43447	0.201468	0.116775	1.43436	0.797438	0.124243	0.268323	0.514165	0.317398	0.693103	825
EEPD1	Q7L9B9	Q7L9B9	Endonuclease/exonuclease/phosphatase family domain-containing protein 1		18.8317	19.0121	19.4712	18.3705	17.3387	17.8116	16.3517	17.4684	19.7502	18.8038	18.8213	18.7633	19.5239	14.0504	20.0076	19.8064	10	10	9	25.8	25.8	23.9	62.402	0	36.723	11990000	41	0.743114	0.113258	0.343256	0.706431	-0.574323	-0.395103	0.00490218	-1.67877	-4.33495	0.653308	0.687581	0.472438	0.480716	-1.10445	-0.751613	2581
EFHD2	Q96C19	Q96C19	EF-hand domain-containing protein D2		19.2798	19.0039	18.1965	18.3504	18.149	18.4866	18.4087	18.5686	18.9698	18.242	18.2681	18.4679	19.3589	14.4584	18.4272	19.1552	8	8	6	39.6	39.6	30.8	26.697	0	49.195	14211000	82	0.501842	-0.220706	-0.714352	0.493559	-0.857748	-0.728831	0.30957	-0.304444	-1.10981	0.602826	0.637043	0.548992	0.647926	0.553304	0.480446	3071
EFTUD1	Q7Z2Z2-2;Q7Z2Z2	Q7Z2Z2-2;Q7Z2Z2	Elongation factor Tu GTP-binding domain-containing protein 1		16.6801	16.9338	17.5574	15.8069	17.9784	17.3914	17.4028	17.275	17.266	16.9865	17.0798	18.0181	17.7207	14.5157	17.3487	17.5739	4	4	4	7.8	7.8	7.8	119.89	0	58.9	3981800	21	0.218758	0.593057	1.37333	0.959006	0.045217	0.0535837	0.100625	0.767354	1.93869	0.51754	0.54784	0.687342	0.389183	0.722137	0.928065	2590
EFTUD2	Q15029-2;Q15029;Q15029-3	Q15029-2;Q15029;Q15029-3	116 kDa U5 small nuclear ribonucleoprotein component		20.2306	20.0721	19.7231	19.4493	19.6155	19.5825	19.6032	19.2431	20.1193	19.4124	19.4623	19.6243	20.0338	14.3244	19.9081	19.865	34	34	34	52.7	52.7	52.7	105.38	0	240.24	88355000	321	0.403528	-0.214197	-0.898509	0.381297	-1.33594	-0.94467	0.119346	-0.357678	-1.81559	0.45736	1.12174	0.794148	0.512638	0.978261	0.695718	2142
EGFR	P00533;P00533-4;P00533-3;P00533-2;P04626-3;P04626-2;P04626-6;P04626-5;P04626-4;P04626;Q15303-4;Q15303-3;Q15303-2;Q15303	P00533;P00533-4;P00533-3	Epidermal growth factor receptor		20.1707	20.27	20.1819	19.9355	20.0808	20.2578	20.1275	20.1573	20.2139	19.8953	19.8234	19.8693	20.2622	18.8863	20.3619	20.3227	29	29	27	35.7	35.7	34	134.28	0	273.18	92804000	266	0.149095	-0.189031	-1.65457	0.637113	-0.181274	-0.496638	0.846374	0.0163364	0.202291	0.983903	-0.00775671	-0.0210303	0.602748	0.197611	0.549113	586
EHBP1L1	Q8N3D4	Q8N3D4	EH domain-binding protein 1-like protein 1		17.0386	17.255	18.1463	18.0206	17.0095	17.0713	17.2337	17.8421	17.2363	18.8571	18.2202	18.5982	17.9279	15.3607	16.8003	17.8581	14	14	14	16.5	16.5	16.5	161.85	0	116.23	8302900	40	0.221754	0.612794	1.3632	0.378047	-0.62837	-0.951592	0.367469	-0.325997	-0.974445	0.125528	1.24116	1.77913	0.648103	0.302373	0.480181	2754
EHD1	Q9H4M9	Q9H4M9	EH domain-containing protein 1		20.6941	20.4814	20.3523	20.5032	20.1603	20.1486	20.0942	20.3354	20.7839	20.1096	20.3638	20.6909	20.8117	17.1324	20.523	20.7107	29	29	18	60.9	60.9	37.1	60.626	0	226.84	105400000	288	0.906982	-0.0207233	-0.121869	0.454465	-0.7133	-0.799525	0.0103039	-0.323153	-3.68219	0.472061	0.692576	0.767204	0.676767	0.390147	0.437924	3593
EHD2	Q9NZN4;Q9NZN4-2	Q9NZN4;Q9NZN4-2	EH domain-containing protein 2		19.0595	18.6996	18.4369	18.052	16.1015	16.7866	16.5432	16.5833	19.3548	18.697	18.3593	18.7748	19.0829	14.4246	19.5109	18.8736	15	13	10	44.8	41.3	28.4	61.161	0	94.338	17884000	86	0.459302	0.234458	0.790553	0.643439	-0.588985	-0.487147	0.000201695	-2.05837	-8.0126	0.520901	0.823443	0.68163	0.266277	-1.46938	-1.22558	3885
EHD4	Q9H223	Q9H223	EH domain-containing protein 4		18.9064	18.8399	18.9386	18.8249	18.9327	18.7621	18.7179	18.8739	19.0201	18.7499	18.7612	18.9121	19.2585	15.0951	19.4412	19.4488	17	16	14	50.1	48.1	44.2	61.174	0	175.2	34816000	154	0.820485	-0.0166168	-0.237076	0.6165	-0.566546	-0.52792	0.360642	-0.0557756	-0.98947	0.627162	0.54993	0.511669	0.651186	0.510771	0.475592	3552
EI24	O14681-3;O14681	O14681-3;O14681	Etoposide-induced protein 2.4 homolog		15.8242	17.7363	17.7299	17.2412	14.8396	16.019	15.4146	15.094	17.7668	17.3612	17.4748	17.261	17.9914	14.6649	17.5387	17.6575	2	2	2	10.4	10.4	10.4	37.461	0.00051773	2.7275	2629800	17	0.500227	0.333085	0.717162	0.855751	-0.169709	-0.189764	0.013528	-1.79107	-3.45632	0.542903	0.502793	0.644809	0.0931343	-1.62136	-1.99449	135
EIF1	P41567	P41567	Eukaryotic translation initiation factor 1		21.0609	21.1358	20.6706	20.3004	19.5004	19.6271	19.5372	19.8869	21.0177	20.0927	20.1807	20.4487	21.0908	15.428	20.9572	21.2153	10	10	5	84.1	84.1	49.6	12.732	0	187.63	26282000	62	0.255623	-0.356968	-1.25655	0.463333	-1.11909	-0.783127	0.00158813	-1.15401	-5.4495	0.613503	0.762125	0.532516	0.981159	-0.0349202	-0.0246161	1263
EIF1AX;EIF1AY	P47813;O14602	P47813;O14602	Eukaryotic translation initiation factor 1A, X-chromosomal;Eukaryotic translation initiation factor 1A, Y-chromosomal		19.511	19.4404	18.6427	19.0285	18.9155	18.9451	19.1354	19.0648	19.4648	19.1416	19.186	18.9104	19.6291	15.1502	18.3868	19.2181	5	5	5	36.8	36.8	36.8	16.46	0	60.547	12809000	47	0.933759	0.0200438	0.0866637	0.345507	-1.05959	-1.02361	0.524291	-0.140484	-0.675892	0.331337	1.07963	1.05667	0.40082	0.919105	0.904027	125
EIF2A	Q9BY44-3;Q9BY44;Q9BY44-4;Q9BY44-2	Q9BY44-3;Q9BY44;Q9BY44-4;Q9BY44-2	Eukaryotic translation initiation factor 2A;Eukaryotic translation initiation factor 2A, N-terminally processed		18.8478	18.7817	18.5733	18.3122	18.4137	18.4414	18.4422	18.6324	18.8392	18.2961	18.2696	18.4096	18.5886	14.4449	18.6346	18.7726	12	12	11	38.9	38.9	35	62.288	0	66.59	19340000	85	0.365416	-0.175117	-0.97894	0.374845	-1.01853	-0.958456	0.305959	-0.146308	-1.11892	0.458166	0.843413	0.792654	0.440837	0.872223	0.825178	3464
EIF2AK2	P19525;P19525-2	P19525;P19525-2	Interferon-induced, double-stranded RNA-activated protein kinase		17.8008	17.7829	17.4699	17.1347	16.8627	16.8345	16.8422	16.4358	17.719	17.1642	16.88	17.2258	17.8394	15.8996	17.8999	18.0561	9	9	9	22.9	22.9	22.9	62.094	0	56.954	7569000	75	0.24855	-0.299828	-1.27774	0.824939	-0.123324	-0.231069	0.00521066	-0.803273	-4.27912	0.754465	-0.176503	-0.32743	0.239153	-0.679949	-1.30673	943
EIF2B1	Q14232;Q14232-2	Q14232;Q14232-2	Translation initiation factor eIF-2B subunit alpha		18.6937	18.2206	18.022	17.4592	17.9391	17.9146	17.9075	18.1932	18.3935	17.3368	17.5234	17.9133	18.0676	15.1848	18.169	18.3813	10	10	10	50.5	50.5	50.5	33.712	0	48.547	11543000	74	0.409345	-0.307129	-0.886752	0.448736	-0.648208	-0.81024	0.691334	-0.110274	-0.416787	0.682258	0.341079	0.429931	0.50626	0.537934	0.706694	2072
EIF2B2	P49770	P49770	Translation initiation factor eIF-2B subunit beta		16.6416	16.7277	17.4838	17.5125	15.1794	18.8562	18.8928	17.9751	16.6786	17.5455	17.7527	17.687	16.114	16.1113	16.4778	16.5543	4	4	4	16.5	16.5	16.5	38.989	0	11.157	3891200	18	0.380845	0.324514	0.945629	0.0255485	-0.777072	-2.95194	0.510011	0.63446	0.700228	0.00716848	1.10159	3.99392	0.160941	1.41153	1.59898	1389
EIF2B3	Q9NR50;Q9NR50-3;Q9NR50-2	Q9NR50;Q9NR50-3;Q9NR50-2	Translation initiation factor eIF-2B subunit gamma		17.8888	18.0356	17.9519	18.364	18.5198	18.1472	18.0428	18.3471	17.863	17.7328	17.6301	17.4344	18.0213	14.6555	18.3463	18.1151	6	6	6	20.1	20.1	20.1	50.24	0	19.299	7109100	42	0.0295727	-0.39504	-2.83985	0.414731	-0.775545	-0.875978	0.221627	0.204144	1.36363	0.681797	0.380505	0.430601	0.310888	0.979689	1.1065	3735
EIF2B4	Q9UI10-3;Q9UI10-2	Q9UI10-3;Q9UI10-2	Translation initiation factor eIF-2B subunit delta		18.1148	18.1084	17.7968	17.3531	17.7647	17.6555	17.6181	18.048	17.8984	17.2545	17.2425	17.252	17.9109	15.8723	17.8871	18.2421	11	11	1	36.6	36.6	3.8	57.457	0	53.531	8784400	57	0.124776	-0.431412	-1.78347	0.545644	-0.365175	-0.64029	0.737404	-0.0716929	-0.351252	0.910522	-0.0662372	-0.117205	0.612812	0.293482	0.533578	3995
EIF2B5	Q13144	Q13144	Translation initiation factor eIF-2B subunit epsilon		18.1944	17.8099	17.6952	17.5553	17.8473	18.2543	18.129	18.3488	18.0352	17.7545	17.7132	17.4169	18.3137	16.0253	18.2907	18.4235	5	5	5	14.4	14.4	14.4	80.379	0	14.24	6380800	29	0.669337	-0.0837388	-0.44879	0.93535	-0.0504117	-0.0845762	0.107508	0.331175	1.89097	0.957057	-0.0333271	-0.0561352	0.541853	0.381587	0.646545	1950
EIF2S1	P05198	P05198	Eukaryotic translation initiation factor 2 subunit 1		20.3117	20.6101	20.4795	20.45	20.5316	20.5501	20.5693	20.6882	20.1621	20.3044	20.1588	20.1732	20.4164	15.3201	20.4854	20.213	15	15	15	60.3	60.3	60.3	36.112	0	115.3	65775000	161	0.00972019	-0.263205	-3.73144	0.325816	-1.35411	-1.06987	0.135147	0.121965	1.72575	0.421495	1.09091	0.862594	0.287433	1.47608	1.16715	645
EIF2S2	P20042	P20042	Eukaryotic translation initiation factor 2 subunit 2		18.9976	18.7419	18.5589	18.2121	18.2055	18.9646	18.8817	18.661	19.1418	18.5217	18.2481	18.6105	19.1182	15.1284	19.1887	18.9409	9	9	9	30	30	30	38.388	0	38.042	17449000	53	0.991128	0.00289249	0.0115912	0.614044	-0.533598	-0.531686	0.838139	0.0505767	0.213322	0.613492	0.536491	0.532533	0.582009	0.584175	0.581604	949
EIF2S3;EIF2S3L	P41091;Q2VIR3;Q2VIR3-2	P41091;Q2VIR3;Q2VIR3-2	Eukaryotic translation initiation factor 2 subunit 3;Putative eukaryotic translation initiation factor 2 subunit 3-like protein		20.7844	20.9464	20.9174	20.5337	20.8616	20.7434	20.7836	21.0322	20.9579	20.4509	20.4622	20.6772	20.6962	15.6298	20.8787	21.065	16	16	16	51.5	51.5	51.5	51.109	0	202.95	105680000	188	0.336414	-0.15844	-1.0447	0.387429	-1.22808	-0.931736	0.618457	0.05971	0.524926	0.448707	1.06964	0.810296	0.36567	1.28779	0.978382	1255
EIF3A	Q14152;Q14152-2	Q14152;Q14152-2	Eukaryotic translation initiation factor 3 subunit A		20.3168	20.2874	20.2535	19.9991	20.106	19.9875	20.0902	20.3063	20.3426	20.041	20.0705	20.1637	20.264	15.7793	20.2428	20.4012	42	42	41	34.7	34.7	34.7	166.57	0	236.64	126770000	336	0.570674	-0.0597405	-0.599652	0.393347	-1.04236	-0.9194	0.388894	-0.0917187	-0.928668	0.419289	0.982616	0.866941	0.43373	0.950638	0.838783	2058
EIF3B	P55884;P55884-2	P55884;P55884-2	Eukaryotic translation initiation factor 3 subunit B		20.0374	19.8606	19.8972	19.6423	19.6711	19.672	19.7895	19.9018	20.174	19.615	19.7153	19.8466	20.0171	15.4132	20.1563	20.1309	26	26	26	47.4	47.4	47.4	92.48	0	208.07	79212000	265	0.887523	-0.021637	-0.147561	0.458926	-0.929961	-0.791248	0.346675	-0.100746	-1.02093	0.470203	0.908324	0.770575	0.506396	0.829216	0.70646	1535
EIF3CL;EIF3C	B5ME19;Q99613;Q99613-2	B5ME19;Q99613;Q99613-2	Eukaryotic translation initiation factor 3 subunit C-like protein;Eukaryotic translation initiation factor 3 subunit C		20.338	20.432	20.2173	20.1857	20.1046	20.1466	20.2736	20.4113	20.2259	20.2241	20.1517	20.3121	20.1421	14.5829	20.4084	20.0095	23	23	23	30.4	30.4	30.4	105.47	0	144.13	55293000	200	0.360844	-0.064795	-0.989021	0.324392	-1.5075	-1.07331	0.532447	-0.0592251	-0.662186	0.343712	1.4427	1.02773	0.342413	1.44827	1.03073	20
EIF3D	O15371-2;O15371-3;O15371	O15371-2;O15371-3;O15371	Eukaryotic translation initiation factor 3 subunit D		19.2646	19.3565	19.1592	19.0649	19.109	19.1467	19.1508	19.2436	19.4338	18.9024	18.9003	19.1367	19.4875	13.7611	19.9088	19.9063	20	20	20	55.7	55.7	55.7	58.14	0	261.7	47543000	165	0.435636	-0.117997	-0.835119	0.553362	-0.945349	-0.627638	0.509355	-0.0487213	-0.701357	0.603559	0.827352	0.547856	0.573139	0.896628	0.595709	202
EIF3E	P60228	P60228	Eukaryotic translation initiation factor 3 subunit E		19.459	19.2271	19.3271	19.0233	19.0575	19.0678	19.0874	19.3184	19.5358	18.7764	19.0143	19.3536	19.4436	15.1293	19.4447	19.1924	14	14	14	42	42	42	52.22	0	75.753	33884000	110	0.661	-0.0890737	-0.461053	0.402979	-0.956619	-0.899625	0.297961	-0.126361	-1.13943	0.449623	0.867545	0.808576	0.463744	0.830257	0.782374	1559
EIF3F	O00303	O00303	Eukaryotic translation initiation factor 3 subunit F		20.694	20.6901	20.4506	20.0716	20.3002	20.1911	20.1691	20.3647	20.9064	19.9887	20.0579	20.4023	20.5843	14.6198	20.6489	20.5283	10	10	10	34.7	34.7	34.7	37.563	0	109.48	36757000	130	0.609623	-0.137748	-0.538484	0.392423	-1.38126	-0.921318	0.201533	-0.220275	-1.43412	0.440764	1.24351	0.825317	0.466271	1.16098	0.777744	74
EIF3G	O75821	O75821	Eukaryotic translation initiation factor 3 subunit G		20.4345	20.409	19.6677	19.3387	19.442	19.3001	19.4042	19.7384	20.1819	19.279	19.324	19.4658	19.9218	14.2862	19.6205	20.2853	11	11	11	35.9	35.9	35.9	35.611	0	118.56	33707000	96	0.290546	-0.399837	-1.15886	0.359839	-1.43406	-0.991252	0.140337	-0.491334	-1.69846	0.498503	1.03422	0.72017	0.532464	0.942725	0.662158	430
EIF3H	O15372	O15372	Eukaryotic translation initiation factor 3 subunit H		19.7834	19.5282	19.1898	19.0093	18.8557	19.1143	19.0029	19.2504	19.8813	18.9746	18.9586	19.2495	19.3968	14.8012	19.6207	19.6644	12	12	12	46.9	46.9	46.9	39.93	0	195.78	30966000	129	0.700186	-0.111662	-0.404046	0.434935	-1.0069	-0.836465	0.144727	-0.321845	-1.67614	0.487536	0.895236	0.739465	0.587055	0.685053	0.573637	203
EIF3I	Q13347	Q13347	Eukaryotic translation initiation factor 3 subunit I		19.2518	19.4371	19.3156	19.4284	19.4017	19.6528	19.6091	19.7572	19.4686	19.4823	19.6491	19.5776	19.5242	15.3549	19.1002	19.2817	13	13	13	58.2	58.2	58.2	36.501	0	165.32	36210000	107	0.0237616	0.186146	3.008	0.333404	-1.04297	-1.05178	0.0297576	0.246975	2.8351	0.261393	1.22911	1.23964	0.241785	1.28994	1.29851	1978
EIF3J	O75822;O75822-3;O75822-2	O75822;O75822-3;O75822-2	Eukaryotic translation initiation factor 3 subunit J		19.6609	19.7312	19.5395	19.2914	18.9318	19.221	19.5417	19.4812	19.7638	19.4825	19.1482	19.4146	19.7753	15.1758	19.3974	19.0953	10	10	9	44.2	44.2	44.2	29.062	0	56.993	13684000	56	0.5396	-0.103472	-0.650275	0.308983	-1.19478	-1.11128	0.173479	-0.261807	-1.54424	0.350536	1.09131	1.01213	0.420775	0.93297	0.864012	431
EIF3K	Q9UBQ5;Q9UBQ5-2	Q9UBQ5;Q9UBQ5-2	Eukaryotic translation initiation factor 3 subunit K		19.1484	19.3276	19.1635	19.2621	19.3008	19.2174	18.7372	19.7552	19.4043	18.9541	19.2053	19.2009	20.2023	16.5893	19.2246	19.41	7	7	7	43.6	43.6	43.6	25.059	0	36.587	18550000	52	0.747092	-0.0342541	-0.337699	0.655451	-0.368868	-0.469259	0.902228	0.0272684	0.128137	0.686764	0.334614	0.423396	0.643028	0.396137	0.487762	3941
EIF3L	Q9Y262-2;Q9Y262	Q9Y262-2;Q9Y262	Eukaryotic translation initiation factor 3 subunit L		20.3051	20.0862	19.7838	19.5422	19.4867	19.6331	19.5783	19.7482	20.2765	19.3563	19.5649	19.8627	20.3155	13.9241	19.9343	20.0829	21	21	20	49.8	49.8	48.1	61.013	0	194.93	57628000	184	0.551858	-0.164217	-0.630095	0.414547	-1.36511	-0.876345	0.121435	-0.317741	-1.80307	0.471038	1.20089	0.769058	0.524304	1.04736	0.675869	4119
EIF3M	Q7L2H7;Q7L2H7-2	Q7L2H7;Q7L2H7-2	Eukaryotic translation initiation factor 3 subunit M		19.8922	19.9438	19.7645	19.5402	19.5283	19.8195	19.816	19.8002	20.3432	19.4206	19.7417	19.6484	20.2511	16.1483	20.1757	20.2769	16	16	16	58.3	58.3	58.3	42.502	0	264.35	52917000	198	0.988303	0.00330687	0.0152815	0.597144	-0.572186	-0.557829	0.713217	-0.0441728	-0.385424	0.600209	0.575493	0.553055	0.624633	0.528014	0.515511	2567
EIF4A1	P60842;P60842-2	P60842;P60842-2	Eukaryotic initiation factor 4A-I		22.0528	21.8821	21.6993	21.8192	21.9262	21.8466	21.9744	22.0524	21.8547	21.6704	21.7129	21.8813	22.196	18.7948	22.001	22.2759	25	25	16	65.3	65.3	41.1	46.153	0	323.31	334810000	414	0.389721	-0.0835428	-0.926942	0.542196	-0.546427	-0.645978	0.349766	0.0865521	1.01388	0.603298	0.462884	0.548261	0.481523	0.632979	0.750169	1566
EIF4A2	Q14240;Q14240-2	Q14240;Q14240-2	Eukaryotic initiation factor 4A-II;Eukaryotic initiation factor 4A-II, N-terminally processed		18.7414	18.801	18.7277	18.2383	17.4037	17.5249	17.9545	18.3569	18.6398	17.6757	17.8683	18.3846	18.0652	14.8351	16.7477	18.2163	16	7	7	49.4	25.3	25.3	46.402	0	19.309	6374800	29	0.110043	-0.484978	-1.87416	0.0813692	-1.66099	-2.09203	0.0180589	-0.817075	-3.22344	0.198844	1.17601	1.44403	0.339119	0.843914	1.03837	2073
EIF4A3	P38919	P38919	Eukaryotic initiation factor 4A-III;Eukaryotic initiation factor 4A-III, N-terminally processed		19.0334	19.4652	19.8129	20.1992	20.1167	20.3072	20.3027	19.7775	19.4295	20.0405	20.1225	20.0397	19.9197	16.0118	20.0976	19.3228	18	17	16	51.8	47.9	47.9	46.871	0	134.99	55200000	162	0.37992	0.28035	0.947597	0.454702	-0.789698	-0.799084	0.122977	0.498357	1.79396	0.312202	1.07005	1.10322	0.230185	1.28805	1.33536	1229
EIF4B	P23588;P23588-2	P23588;P23588-2	Eukaryotic translation initiation factor 4B		16.8397	15.6632	18.7577	19.0841	19.3605	19.1361	18.913	19.0006	17.1312	19.5168	19.4531	18.886	14.7479	14.4598	18.5503	16.7999	7	7	7	18.8	18.8	18.8	69.15	0	62.465	15913000	69	0.282349	1.16062	1.18084	0.292611	-1.44665	-1.15341	0.112383	1.51644	1.85898	0.0567868	2.60727	2.35349	0.0217162	2.96309	3.07808	1011
EIF4E	P06730;P06730-2;P06730-3	P06730;P06730-2;P06730-3	Eukaryotic translation initiation factor 4E		15.9587	15.6248	19.4738	19.6579	19.9724	20.1319	20.0895	19.195	14.9661	19.2035	20.2032	19.7783	15.8475	15.016	14.9667	16.4663	3	3	3	27.6	27.6	27.6	25.097	0	28.928	9435800	19	0.616818	0.858996	0.527433	0.116938	-2.10472	-1.83031	0.0995925	2.1684	1.94613	0.0569511	2.96371	2.35138	5.35719e-05	4.27312	10.1377	667
EIF4G1	Q04637-5;Q04637-4;Q04637-3;Q04637;Q04637-8;Q04637-9;Q04637-6;Q04637-7;REV__Q8NEG2-2;REV__Q8NEG2	Q04637-5;Q04637-4;Q04637-3;Q04637;Q04637-8;Q04637-9;Q04637-6;Q04637-7	Eukaryotic translation initiation factor 4 gamma 1		19.8424	19.7182	19.8639	19.8827	19.7205	19.8603	19.7734	20.0664	19.7456	19.6957	19.6229	20.0207	19.8908	15.1483	19.5773	19.6253	36	36	32	34.6	34.6	31.3	158.52	0	264.58	79317000	278	0.577804	-0.055583	-0.588275	0.309181	-1.26636	-1.11078	0.748795	0.0283885	0.335323	0.330142	1.21078	1.05952	0.300153	1.29475	1.13376	1841
EIF4G2	P78344;P78344-2	P78344;P78344-2	Eukaryotic translation initiation factor 4 gamma 2		19.1519	18.7775	19.089	18.8879	19.1583	19.128	19.2205	18.9493	19.0056	18.9272	19.0763	18.9875	19.0199	15.357	19.4389	19.1325	30	30	30	42.7	42.7	42.7	102.36	0	243	52867000	200	0.815291	0.0225263	0.244094	0.473856	-0.739526	-0.763954	0.237143	0.137462	1.31306	0.459588	0.762053	0.790025	0.398884	0.876988	0.907988	1727
EIF4H	Q15056-2;Q15056	Q15056-2;Q15056	Eukaryotic translation initiation factor 4H		20.915	20.9317	20.4241	20.8233	20.7651	20.7337	20.7049	20.7193	20.6478	20.8107	20.7585	20.6654	21.4107	14.379	21.2645	21.1877	4	4	4	25.9	25.9	25.9	25.2	0	76.085	26930000	40	0.68674	-0.0529342	-0.42343	0.509898	-1.21304	-0.700422	0.732801	-0.0427799	-0.357719	0.52703	1.1601	0.671274	0.523458	1.17026	0.6773	2152
EIF5	P55010	P55010	Eukaryotic translation initiation factor 5		19.9977	19.8869	19.523	18.9552	19.5642	19.6663	19.591	19.7511	19.9391	18.841	18.9275	19.1973	19.9242	13.9508	20.2241	20.03	11	11	11	30.9	30.9	30.9	49.222	0	53.364	34711000	102	0.328277	-0.364514	-1.06397	0.519231	-1.05843	-0.684465	0.833287	0.0524468	0.219837	0.669821	0.693918	0.44808	0.494865	1.11088	0.726539	1513
EIF5A;EIF5AL1	P63241;P63241-2;Q6IS14;Q9GZV4	P63241;P63241-2;Q6IS14	Eukaryotic translation initiation factor 5A-1;Eukaryotic translation initiation factor 5A-1-like		20.2966	19.8575	20.3084	19.8994	20.029	20.0604	20.063	19.9332	20.543	20.2252	20.0032	20.4088	20.6975	20.5149	20.9506	20.6793	12	12	11	78.6	78.6	78.6	16.832	0	323.31	77350000	186	0.273184	0.204577	1.20608	0.00653648	0.620099	4.07532	0.604578	-0.0690742	-0.546278	0.0305771	-0.415521	-2.81444	0.000347512	-0.689173	-7.25891	1702
EIF5B	O60841	O60841	Eukaryotic translation initiation factor 5B		19.5718	19.5601	19.1969	18.8025	19.1015	19.3317	19.3105	19.3861	19.5487	18.7595	18.8883	19.197	19.6176	16.8708	19.261	19.6839	24	24	23	33.1	33.1	31.5	138.83	0	165.97	47441000	187	0.493936	-0.18446	-0.72817	0.56283	-0.424528	-0.612266	0.998609	-0.000349998	-0.00181706	0.740406	0.240068	0.347045	0.551112	0.424178	0.631314	344
EIF6	P56537;P56537-2	P56537;P56537-2	Eukaryotic translation initiation factor 6		20.6654	20.7899	20.6573	20.1621	20.5638	20.4533	20.5815	20.5071	20.7248	20.3524	20.2148	20.5947	20.6598	15.0082	20.9229	20.6058	7	7	7	55.9	55.9	55.9	26.599	0	217.21	57957000	87	0.610271	-0.097003	-0.537487	0.411515	-1.26952	-0.882399	0.77594	-0.042244	-0.297743	0.445595	1.17251	0.816159	0.424417	1.22727	0.856861	1543
ELAC2	Q9BQ52;Q9BQ52-4;Q9BQ52-3;Q9BQ52-2	Q9BQ52;Q9BQ52-4;Q9BQ52-3	Zinc phosphodiesterase ELAC protein 2		18.0333	15.8481	18.3003	17.8014	16.7593	17.1335	17.012	17.4127	18.0423	17.8659	17.9401	17.7557	18.2306	15.8653	17.1233	18.471	12	12	11	26.4	26.4	22.6	92.218	0	29.634	6935900	41	0.497886	0.405236	0.721247	0.931529	-0.0731997	-0.0895894	0.496121	-0.416381	-0.724336	0.455139	0.478436	0.798271	0.594996	-0.343181	-0.56118	3321
ELAVL1	Q15717;Q15717-2	Q15717;Q15717-2	ELAV-like protein 1		20.221	20.4614	20.1273	19.9042	19.998	19.8632	19.7981	19.7691	20.4035	19.7947	19.7623	19.775	19.993	15.2088	20.1249	20.2344	13	13	13	46.9	46.9	46.9	36.091	0	156.73	50066000	174	0.25544	-0.244608	-1.25709	0.336582	-1.28821	-1.0443	0.0435737	-0.321387	-2.54858	0.431597	1.0436	0.842899	0.461477	0.966821	0.786541	2220
ELOVL1	Q9BW60;Q9BW60-2	Q9BW60;Q9BW60-2	Elongation of very long chain fatty acids protein 1		17.9888	18.1414	18.0473	17.7422	18.1369	17.6619	17.8598	18.3827	18.5567	16.7429	17.3399	17.7243	18.099	14.1516	17.4602	17.8596	3	3	3	14	14	14	32.662	0	23.825	8169000	50	0.356474	-0.388948	-0.998753	0.285291	-1.08731	-1.17289	0.871013	0.0303879	0.169448	0.510387	0.698365	0.699582	0.277722	1.1177	1.19349	3428
ELOVL2	Q9NXB9	Q9NXB9	Elongation of very long chain fatty acids protein 2		17.9403	15.9451	15.2379	16.2488	15.3428	15.7537	13.0094	16.5605	17.7731	15.4533	13.7748	14.7006	15.7956	14.67	17.0231	15.3061	1	1	1	5.7	5.7	5.7	34.584	0	26.241	887190	9	0.406799	-0.917593	-0.891883	0.428577	-0.644318	-0.84875	0.263449	-1.17644	-1.23369	0.791583	-0.273275	-0.276307	0.580231	-0.532119	-0.584421	3846
ELOVL5	Q9NYP7-2;Q9NYP7;Q9NYP7-3	Q9NYP7-2;Q9NYP7;Q9NYP7-3	Elongation of very long chain fatty acids protein 5		20.3875	20.3311	20.1773	19.977	20.5135	19.7903	20.0197	20.3656	20.2397	19.8653	19.379	20.0851	20.7292	20.1751	19.243	20.5546	2	2	2	6.7	6.7	6.7	38.402	0	15.244	21268000	30	0.169573	-0.325961	-1.56088	0.905113	-0.0427871	-0.124332	0.814958	-0.0459795	-0.244544	0.485412	-0.283174	-0.743236	0.993396	-0.00319242	-0.00862805	3868
EMC1	Q8N766-4;Q8N766-3;Q8N766-2;Q8N766	Q8N766-4;Q8N766-3;Q8N766-2;Q8N766	ER membrane protein complex subunit 1		19.5183	19.4555	19.039	18.6851	18.6782	18.6569	18.6189	18.7373	19.262	18.5711	18.6131	18.6424	19.1968	15.74	19.0952	19.0328	17	17	17	28.8	28.8	28.8	109.42	0	86.034	31169000	154	0.165095	-0.402287	-1.58041	0.334142	-0.90824	-1.05004	0.043181	-0.501591	-2.5553	0.577152	0.505953	0.589312	0.646671	0.406649	0.482317	2782
EMC2	Q15006	Q15006	ER membrane protein complex subunit 2		15.7467	16.736	17.663	18.7581	19.1349	18.6621	18.7792	19.0927	15.4868	18.4687	18.9129	18.5973	14.9123	14.5866	17.1041	16.389	8	8	7	39.7	39.7	34	34.833	0	15.717	8141600	29	0.555288	0.64046	0.624497	0.143539	-1.47796	-1.68212	0.0413794	1.69129	2.58698	0.0779937	2.11842	2.12268	0.00201723	3.16926	5.19877	2131
EMC4	Q5J8M3-3;Q5J8M3-2;Q5J8M3	Q5J8M3-3;Q5J8M3-2;Q5J8M3	ER membrane protein complex subunit 4		15.7219	16.9941	18.0207	18.8161	19.5116	18.8822	18.9284	15.7592	15.6647	18.7605	18.4798	16.3402	15.0993	14.6963	15.5689	16.0647	3	3	3	30.1	30.1	30.1	15.088	0	29.406	5291700	17	0.942361	-0.0769081	-0.0753821	0.0321359	-2.0309	-2.77672	0.445671	0.882169	0.816014	0.0556487	1.95399	2.36831	0.0176942	2.91307	3.23967	2361
EMC7	Q9NPA0	Q9NPA0	ER membrane protein complex subunit 7		17.0464	18.341	17.8339	17.4381	17.4091	17.1486	17.2541	17.5302	17.8657	17.6077	16.8956	17.3537	18.0695	15.7254	16.7332	17.5528	3	3	3	16.5	16.5	16.5	26.47	0	5.9513	4533900	25	0.523177	-0.234172	-0.677775	0.310352	-0.644634	-1.10785	0.298346	-0.329371	-1.13843	0.485205	0.410461	0.743603	0.565588	0.315263	0.60782	3692
EMC8	O43402;O43402-2	O43402	ER membrane protein complex subunit 8		15.3691	15.6511	15.5984	15.5775	15.5224	15.7581	15.778	16.3999	16.0418	15.8179	15.812	15.2959	15.7075	15.3124	15.5715	15.7986	3	3	3	27.1	27.1	27.1	23.773	0	7.3502	861890	5	0.299037	0.192881	1.13664	0.706348	0.0484788	0.395221	0.161391	0.315565	1.59695	0.476442	0.144402	0.759287	0.261393	0.267087	1.23964	245
EMD	P50402	P50402	Emerin		20.4065	20.342	20.2222	19.6039	20.1929	20.3277	20.4517	19.5986	20.3905	20.0051	19.9409	20.1484	20.0374	14.7177	20.25	20.2187	15	15	13	73.2	73.2	73.2	28.994	0	169.67	62507000	115	0.918043	-0.0224485	-0.107308	0.368471	-1.33772	-0.972257	0.997251	-0.000946999	-0.00359163	0.373185	1.31527	0.962031	0.369007	1.33678	0.971091	1406
EMG1	Q92979	Q92979	Ribosomal RNA small subunit methyltransferase NEP1		18.3613	18.1867	18.2606	17.8719	18.1166	18.1409	18.2224	17.8239	18.1458	17.5908	17.5681	17.7304	18.5319	15.3203	18.8978	18.5754	7	7	7	41.4	41.4	41.4	26.72	0	54.695	11105000	69	0.0524473	-0.411355	-2.41177	0.703197	-0.338804	-0.39973	0.516999	-0.0942063	-0.688263	0.934876	-0.0725513	-0.0851977	0.782083	0.244598	0.289307	3005
EML4	Q9HC35;Q9HC35-2	Q9HC35;Q9HC35-2	Echinoderm microtubule-associated protein-like 4		21.2321	21.2389	20.8633	20.7093	20.7298	20.7172	20.65	20.8295	20.8798	20.7608	20.8442	20.9471	20.7694	15.3213	20.882	20.643	20	20	20	30.1	30.1	30.1	108.91	0	163.48	61837000	152	0.313294	-0.152928	-1.1005	0.284712	-1.60699	-1.17445	0.0903314	-0.279264	-2.01655	0.326869	1.45406	1.06734	0.367379	1.32772	0.97464	3660
ENAH	Q8N8S7-3;Q8N8S7-2;Q8N8S7	Q8N8S7-3;Q8N8S7-2;Q8N8S7	Protein enabled homolog		16.2339	15.4515	17.4051	17.5309	16.8789	17.1179	17.1849	17.7306	17.7552	17.2479	17.4981	17.3996	16.7916	15.0379	16.9442	15.0108	7	7	7	17.4	17.4	17.4	60.348	0	11.554	5358200	34	0.1574	0.819856	1.61518	0.367798	-0.709229	-0.973725	0.31962	0.572709	1.0849	0.0306545	1.52909	2.81252	0.0629438	1.28194	2.27833	2786
ENDOD1	O94919	O94919	Endonuclease domain-containing 1 protein		18.8854	18.8189	18.5485	18.3218	18.5135	18.6151	18.4934	18.6325	18.7298	18.4105	18.2449	18.3699	18.6819	16.1301	18.8738	18.3544	3	3	3	9.8	9.8	9.8	55.016	0	41.596	9431100	35	0.262578	-0.204894	-1.23621	0.366527	-0.633591	-0.976504	0.573317	-0.0800047	-0.595425	0.530402	0.428697	0.665609	0.418024	0.553586	0.869441	479
ENG	P17813-2;P17813	P17813-2;P17813	Endoglin		16.3163	15.964	15.4955	16.1148	15.6641	15.7441	15.7712	15.5686	16.9045	16.0693	16.4208	15.6247	15.7105	16.0546	15.7756	15.9121	2	2	2	4.5	4.5	4.5	67.541	0	10.198	1335600	11	0.415058	0.282184	0.875327	0.586723	-0.109441	-0.57416	0.164562	-0.285656	-1.58277	0.213609	0.391625	1.39103	0.0948314	-0.176216	-1.98146	911
ENO1	P06733;P06733-2	P06733;P06733-2	Alpha-enolase		24.5355	24.5503	24.451	24.3896	24.6455	24.6417	24.5843	24.5722	24.5564	24.4024	24.2324	24.3134	24.9357	24.6456	24.7726	25.2129	35	35	31	76	76	67.1	47.168	0	323.31	2047100000	968	0.230123	-0.105462	-1.33556	0.0185604	0.410091	3.20169	0.0220807	0.129323	3.06508	0.0105364	-0.515553	-3.66342	0.0640006	-0.280768	-2.2662	668
ENO2	P09104;P09104-2	P09104;P09104-2	Gamma-enolase		19.2592	18.9625	19.3654	18.3909	19.4623	18.7951	19.3838	19.418	20.4145	19.3318	18.9183	19.1947	19.3206	15.1784	19.0208	16.8611	8	4	3	25.1	12	10.1	47.268	0	31.091	8929100	17	0.277821	0.47032	1.19322	0.210626	-1.39924	-1.40146	0.354256	0.270307	1.00373	0.118831	1.86956	1.81872	0.141631	1.66955	1.69181	731
ENOPH1	Q9UHY7-2;Q9UHY7	Q9UHY7-2;Q9UHY7	Enolase-phosphatase E1		18.7225	18.2003	17.8223	17.1137	16.961	17.4255	17.2892	17.4366	18.6983	17.5787	17.4895	17.9648	18.6842	15.127	18.036	18.4479	3	3	3	37.4	37.4	37.4	12.552	0	20.02	5827600	45	0.944122	-0.0318751	-0.0730751	0.67689	-0.390951	-0.437745	0.102114	-0.686603	-1.92809	0.694517	0.359076	0.412197	0.735064	-0.295652	-0.354537	3992
ENY2	Q9NPA8-2;Q9NPA8	Q9NPA8-2;Q9NPA8	Transcription and mRNA export factor ENY2		16.5477	16.4824	15.2963	17.5425	17.3696	17.2663	17.3837	17.3524	16.1369	17.596	17.5859	17.3392	15.7694	14.7255	14.6653	16.7633	2	2	2	29.2	29.2	29.2	10.984	0	9.2846	3040600	16	0.27177	0.69725	1.21003	0.195305	-0.986386	-1.45728	0.105785	0.875751	1.90262	0.0321677	1.68364	2.77597	0.0096033	1.86214	3.74169	3693
EOGT	Q5NDL2-2;Q5NDL2-3;Q5NDL2	Q5NDL2-2;Q5NDL2-3;Q5NDL2	EGF domain-specific O-linked N-acetylglucosamine transferase		16.5871	15.7976	16.0552	15.733	14.8966	15.608	15.4488	15.7015	15.1038	15.9476	16.2855	16.4024	14.8824	14.7603	16.4209	17.0008	4	4	4	24	24	24	24.403	0.0002611	2.9146	1502100	13	0.768398	-0.108391	-0.308133	0.655971	-0.277107	-0.468489	0.0550037	-0.629512	-2.37685	0.798134	0.168716	0.267374	0.570245	-0.352406	-0.600339	2375
EP400	Q96L91-3;Q96L91-5;Q96L91-2;Q96L91;Q96L91-4	Q96L91-3;Q96L91-5;Q96L91-2;Q96L91;Q96L91-4	E1A-binding protein p400		16.1434	14.7805	20.1177	19.9279	19.9838	19.7265	19.8112	19.8101	20.3245	19.8629	19.9478	20.2216	16.4153	15.9759	15.9641	15.8397	3	3	3	1.8	1.8	1.8	335.8	0.0012553	2.1989	12613000	14	0.132968	2.34683	1.73751	0.256965	-1.69364	-1.25258	0.171738	2.09052	1.55161	3.27645e-07	4.04046	24.1942	1.4966e-07	3.78415	27.5978	3191
EPB41L2	O43491;O43491-3;O43491-2;Q9Y2J2-3;Q9Y2J2-2;Q9Y2J2-4;Q9Y2J2;Q9H4G0-4;Q9H4G0-3;Q9H4G0-2;Q9H4G0	O43491;O43491-3;O43491-2	Band 4.1-like protein 2		20.6454	20.4511	20.3271	20.03	19.91	19.8461	19.8647	20.067	20.6628	20.0163	20.0834	20.0773	20.5959	15.9185	20.391	20.6668	32	32	5	46.5	46.5	9.1	112.59	0	323.31	108550000	321	0.470231	-0.153429	-0.770524	0.437468	-0.970323	-0.831608	0.0188511	-0.441429	-3.18938	0.511028	0.816894	0.69848	0.664664	0.528894	0.455654	250
EPB41L5	Q9HCM4-4;Q9HCM4-3;Q9HCM4;Q9HCM4-2	Q9HCM4-4;Q9HCM4-3;Q9HCM4;Q9HCM4-2	Band 4.1-like protein 5		17.8413	18.1459	17.4958	17.2937	14.7518	16.4915	14.6881	15.7635	17.6836	17.7515	17.3615	17.416	17.5839	15.3554	18.0987	18.3767	6	6	6	16.9	16.9	16.9	77.519	0	16.59	4013600	20	0.529846	-0.141033	-0.666542	0.649106	-0.340537	-0.478686	0.00296967	-2.27046	-4.81019	0.783058	0.199504	0.28797	0.0548276	-1.92993	-2.37921	3672
EPHA2	P29317;P29317-2	P29317	Ephrin type-A receptor 2		20.2803	20.3064	20.3049	20.0413	20.6056	20.4304	20.4444	20.5582	20.0324	19.8328	19.8852	19.9734	20.1928	15.699	20.3077	19.96	26	26	25	40.4	40.4	39.2	108.27	0	179.58	77448000	203	0.00830994	-0.302274	-3.86541	0.32679	-1.1933	-1.06753	0.0116757	0.276453	3.57768	0.455392	0.891025	0.7978	0.236198	1.46975	1.31605	1087
EPHB4	P54760;P54760-2;P54760-4;P54753;P54760-3;Q9UF33-2;Q9UF33-3;P54762-5;P54764-2;P54762;P54764;Q15375-2;Q15375-4;Q15375;Q9UF33	P54760	Ephrin type-B receptor 4		19.4676	19.5198	19.2844	19.0821	18.1859	17.5381	17.5053	17.619	19.3229	19.3055	19.1668	19.2658	20.0703	14.5551	18.1044	18.8746	17	16	15	25.8	24.7	22.8	108.27	0	42.823	12604000	55	0.512608	-0.0732083	-0.695769	0.272728	-1.43738	-1.20735	0.000131753	-1.62639	-8.64795	0.294151	1.36417	1.14936	0.879719	-0.189013	-0.157895	1509
EPHX1	P07099	P07099	Epoxide hydrolase 1		19.9523	19.7826	19.3225	19.0025	18.7152	18.8608	18.8403	19.0048	19.7701	18.7117	19.0925	19.1758	19.7972	15.3515	19.7976	19.6299	17	17	16	49	49	47	52.948	0	144.21	35403000	119	0.328486	-0.327431	-1.06347	0.466116	-0.870901	-0.778027	0.0260057	-0.659676	-2.93828	0.644664	0.543471	0.485315	0.854036	0.211225	0.192052	678
EPN1	Q9Y6I3-3;Q9Y6I3;Q9Y6I3-1;Q9H201-2;Q9H201	Q9Y6I3-3;Q9Y6I3;Q9Y6I3-1	Epsin-1		17.8729	18.0016	18.6947	18.3671	17.839	18.0284	17.5962	18.3106	18.5708	18.65	18.5949	18.5997	17.9389	15.0861	19.1633	19.3849	10	10	10	31.3	31.3	31.3	57.504	0	51.448	12623000	49	0.0947489	0.36976	1.98209	0.746232	-0.340788	-0.338899	0.270528	-0.290521	-1.21352	0.499237	0.710548	0.718888	0.961531	0.050267	0.050281	4281
EPRS	P07814	P07814	Bifunctional glutamate/proline--tRNA ligase;Glutamate--tRNA ligase;Proline--tRNA ligase		20.8724	20.919	20.6462	20.4649	20.8617	20.8238	20.7923	21.1074	20.8305	20.3466	20.4416	20.4795	20.8398	16.9122	20.84	21.0416	69	69	69	57.8	57.8	57.8	170.59	0	323.31	256180000	747	0.226611	-0.201072	-1.34705	0.447348	-0.817244	-0.812851	0.229073	0.170695	1.33898	0.562479	0.616172	0.612834	0.362422	0.987939	0.985531	693
EPS15	P42566;P42566-2	P42566;P42566-2	Epidermal growth factor receptor substrate 15		19.1217	18.0153	17.8963	17.9831	17.8469	17.8641	17.7311	17.6143	18.6681	18.2137	17.9351	18.2202	19.063	14.133	18.0566	18.0095	11	11	11	20	20	20	98.655	0	86.687	9319600	59	0.987969	0.00514746	0.0157178	0.436584	-0.938592	-0.8333	0.148916	-0.490042	-1.65544	0.423393	0.94374	0.858867	0.694953	0.44855	0.411569	1272
EPS15L1	Q9UBC2;Q9UBC2-4;Q9UBC2-3;Q9UBC2-2	Q9UBC2;Q9UBC2-4;Q9UBC2-3;Q9UBC2-2	Epidermal growth factor receptor substrate 15-like 1		18.5789	18.9424	18.6791	18.6171	18.1614	18.412	18.3999	18.9642	18.8602	18.5203	18.4862	18.3368	16.3858	15.3298	17.9962	18.4908	6	6	6	11.1	11.1	11.1	94.254	0	18.609	5739600	28	0.30739	-0.153502	-1.1153	0.0649675	-1.65372	-2.25529	0.288083	-0.220003	-1.16541	0.0879828	1.50021	2.03557	0.103824	1.43371	1.91611	3928
EPS8	Q12929;Q12929-2	Q12929;Q12929-2	Epidermal growth factor receptor kinase substrate 8		16.591	15.5585	16.7281	16.031	16.4959	16.3257	16.5711	16.0341	16.419	16.7747	16.6498	16.5244	18.1843	14.208	17.3353	15.1229	7	7	7	16.8	16.8	16.8	91.88	0	25.611	2997200	27	0.240244	0.364804	1.30331	0.988509	-0.014518	-0.0150122	0.67523	0.129537	0.440167	0.698154	0.379322	0.406964	0.882793	0.144055	0.153823	1928
EPS8L2	Q9H6S3-3;Q9H6S3;Q9H6S3-2	Q9H6S3-3;Q9H6S3;Q9H6S3-2	Epidermal growth factor receptor kinase substrate 8-like protein 2		18.4418	18.4875	18.2164	17.9354	17.3881	17.3154	17.2617	17.568	17.7398	18.0539	17.932	18.5254	18.0346	15.6547	18.3136	18.6595	5	5	5	10.3	10.3	10.3	82.322	0	26.073	5965200	32	0.360305	-0.20755	-0.990217	0.417058	-0.60471	-0.871356	0.000807892	-0.887009	-6.20526	0.592367	0.39716	0.565294	0.694842	-0.2823	-0.411729	3604
EPT1	Q9C0D9	Q9C0D9	Ethanolaminephosphotransferase 1		15.8734	18.5889	18.5692	15.2563	18.4811	18.1843	18.5359	18.7179	15.7508	15.3683	15.1531	18.3513	18.7578	16.8558	19.2934	18.9936	2	2	2	4.5	4.5	4.5	45.228	0	3.9938	5792600	13	0.456255	-0.916082	-0.796197	0.224965	1.40317	1.35249	0.163222	1.40783	1.58873	0.0459418	-2.31926	-2.50938	0.993651	0.00466013	0.00829478	3499
ERAL1	O75616;O75616-2	O75616;O75616-2	GTPase Era, mitochondrial		16.6148	14.6421	16.8933	17.6279	17.6669	17.203	17.1964	17.8786	17.5431	17.4609	17.5059	17.1286	15.1836	16.5644	17.8274	16.1737	4	4	4	12.6	12.6	12.6	48.349	0	9.0375	3387300	21	0.185071	0.96508	1.49686	0.993389	-0.00725603	-0.00863698	0.165665	1.04172	1.5779	0.130436	0.972337	1.75141	0.116907	1.04898	1.8305	413
ERAP1	Q9NZ08;Q9NZ08-2	Q9NZ08;Q9NZ08-2	Endoplasmic reticulum aminopeptidase 1		19.7172	19.5894	19.1228	19.0202	19.0609	19.2426	19.1966	19.1555	19.6966	18.7873	19.1269	18.9761	19.7152	14.2702	19.933	19.9007	19	19	17	25.2	25.2	21.6	107.23	0	75.38	32445000	118	0.439035	-0.215667	-0.828612	0.542498	-0.907632	-0.645478	0.301318	-0.198511	-1.13077	0.640884	0.691965	0.490975	0.629656	0.709121	0.50789	3872
ERAP2	Q6P179-3;Q6P179;Q6P179-4;Q6P179-2	Q6P179-3;Q6P179;Q6P179-4;Q6P179-2	Endoplasmic reticulum aminopeptidase 2		16.1558	17.3426	15.4392	17.0277	17.3028	16.8914	16.7338	17.1412	17.4817	17.0426	16.7663	17.1607	17.761	14.8187	17.8877	17.6958	4	4	4	5.9	5.9	5.9	105.52	0	14.974	3026000	17	0.221806	0.621539	1.36303	0.545544	0.549522	0.640454	0.286309	0.526015	1.17016	0.927249	0.0720177	0.0952094	0.976093	-0.0235071	-0.0312375	2481
ERBB2IP	Q96RT1-7;Q96RT1-6;Q96RT1-4;Q96RT1-5;Q96RT1-3;Q96RT1-9;Q96RT1-2;Q96RT1;Q96RT1-8	Q96RT1-7;Q96RT1-6;Q96RT1-4;Q96RT1-5;Q96RT1-3;Q96RT1-9;Q96RT1-2;Q96RT1;Q96RT1-8	Protein LAP2		16.196	16.9566	15.4822	16.4732	15.1093	16.2163	15.4058	15.613	15.4728	16.9629	16.4534	16.3182	15.4141	14.8609	16.4916	15.6178	3	3	3	3.5	3.5	3.5	146.08	0	9.3775	1038500	8	0.956494	0.0248232	0.0568723	0.187462	-0.680897	-1.48743	0.124381	-0.690932	-1.78576	0.174729	0.70572	1.53899	0.981342	-0.0100353	-0.0243772	3232
ERC1	Q8IUD2-4;Q8IUD2-2;Q8IUD2-3;Q8IUD2;Q8IUD2-5	Q8IUD2-4;Q8IUD2-2;Q8IUD2-3;Q8IUD2;Q8IUD2-5	ELKS/Rab6-interacting/CAST family member 1		15.5014	15.4369	16.6894	15.3335	16.279	15.6452	16.4933	16.6227	16.6059	16.9496	16.2869	15.8675	16.6415	14.4166	16.7285	16.3286	3	3	3	6.3	6.3	6.3	108.79	0	15.342	1979600	11	0.130946	0.687153	1.74859	0.663288	0.288534	0.45768	0.225799	0.519783	1.34973	0.525142	0.398619	0.674455	0.706681	0.231249	0.394745	2680
ERCC3	P19447	P19447	TFIIH basal transcription factor complex helicase XPB subunit		17.0891	17.1271	16.9528	16.1185	15.952	16.1635	16.5445	16.3478	17.0787	16.0706	16.6037	16.893	17.3748	15.1452	16.4592	17.1042	2	2	2	4.6	4.6	4.6	89.277	0	15.675	2014100	15	0.637822	-0.160357	-0.495572	0.6045	-0.301017	-0.546398	0.0785155	-0.569894	-2.11786	0.804464	0.14066	0.258766	0.61899	-0.268877	-0.524111	941
ERCC6L	Q2NKX8	Q2NKX8	DNA excision repair protein ERCC-6-like		16.0067	15.2795	15.3604	15.0626	15.1878	16.0362	15.6288	15.2806	15.6583	15.2279	15.7434	15.7151	15.586	15.2334	14.9542	15.3195	3	3	3	5.5	5.5	5.5	141.1	0	4.3375	734400	4	0.526303	0.158905	0.672498	0.546828	-0.154	-0.63834	0.717873	0.106043	0.378808	0.128457	0.312905	1.76246	0.306121	0.260042	1.11851	2289
ERGIC1	Q969X5;Q969X5-2;Q969X5-3	Q969X5;Q969X5-2	Endoplasmic reticulum-Golgi intermediate compartment protein 1		19.9766	19.9276	19.6306	19.5364	19.2945	19.3721	19.3464	19.3789	20.011	19.5213	19.4652	19.7411	19.3543	14.7609	19.2608	19.5766	9	9	9	32.1	32.1	32.1	32.592	0	51.166	32154000	72	0.632059	-0.0831223	-0.504256	0.237538	-1.52962	-1.31181	0.00889642	-0.419806	-3.80684	0.26165	1.4465	1.23889	0.376077	1.10982	0.955809	3030
ERGIC2	Q96RQ1	Q96RQ1	Endoplasmic reticulum-Golgi intermediate compartment protein 2		16.4545	15.118	16.4885	16.2578	16.0212	16.3587	16.229	16.174	16.0486	16.2483	16.3427	17.0269	15.7408	14.8955	15.7408	16.7066	2	2	2	10.9	10.9	10.9	42.548	0	8.3871	1539000	16	0.4185	0.336919	0.868501	0.553618	-0.308758	-0.62722	0.738671	0.116031	0.349476	0.181038	0.645677	1.51302	0.302456	0.424789	1.12785	3229
ERH	P84090	P84090	Enhancer of rudimentary homolog		21.0947	21.1458	21.2583	21.289	21.384	21.191	21.3015	21.4321	21.0716	21.3239	21.3432	21.5181	21.2111	15.3522	20.8645	21.2045	7	7	7	55.8	55.8	55.8	12.259	0	115.45	64012000	86	0.29729	0.117249	1.14117	0.325798	-1.53885	-1.06992	0.11214	0.13017	1.86054	0.294032	1.6561	1.14968	0.290031	1.66902	1.16023	1760
ERLEC1	Q96DZ1-2;Q96DZ1-3;Q96DZ1	Q96DZ1-2;Q96DZ1-3;Q96DZ1	Endoplasmic reticulum lectin 1		16.39	15.4281	15.9321	14.8334	15.2589	15.7518	15.85	15.8882	17.8196	15.1502	16.4283	15.9714	15.6042	14.641	16.2752	15.8861	4	4	4	24.2	24.2	24.2	48.882	0	5.9865	1059300	7	0.326103	0.69645	1.06918	0.929943	-0.0442855	-0.0916718	0.913512	0.0413303	0.11327	0.303715	0.740735	1.12463	NaN	0	NaN	3099
ERLIN1	O75477;O94905-2;O94905-3	O75477	Erlin-1		20.0255	19.3484	19.7186	19.7554	19.8279	19.3599	19.6272	19.5966	19.4282	20.002	19.8767	19.8937	19.5605	14.2932	19.668	19.5524	16	16	13	62.1	62.1	52.3	39.171	0	72.996	33029000	125	0.656417	0.0881605	0.467828	0.320338	-1.44346	-1.08315	0.542508	-0.109085	-0.645461	0.293774	1.53162	1.15035	0.354058	1.33438	1.00418	401
ERMP1	Q7Z2K6;Q7Z2K6-2	Q7Z2K6	Endoplasmic reticulum metallopeptidase 1		20.3168	20.0817	19.4385	19.4484	19.1197	18.6662	18.8302	18.9463	20.0613	19.1169	19.2715	19.2453	18.8024	16.3878	19.4589	17.9528	9	9	9	15	15	15	100.23	0	37.994	20777000	70	0.247207	-0.397608	-1.28182	0.0542849	-1.67088	-2.3865	0.00865543	-0.930757	-3.83037	0.117747	1.27328	1.82533	0.311876	0.740127	1.10403	2586
ERO1L	Q96HE7	Q96HE7	ERO1-like protein alpha		20.2459	20.0296	19.8037	19.6147	19.6419	20.2068	19.8022	19.6763	20.6156	19.4451	19.6707	19.9064	20.4159	14.2997	20.4466	20.2993	18	18	17	48.7	48.7	46.4	54.392	0	194.84	64862000	198	0.962745	-0.0140285	-0.048692	0.514619	-1.05812	-0.692327	0.644084	-0.0916691	-0.486182	0.52388	1.0441	0.676586	0.550321	0.966455	0.632609	3148
ERP29	P30040;P30040-2	P30040	Endoplasmic reticulum resident protein 29		21.2629	21.2939	21.3683	21.1645	21.0107	21.0527	21.0683	20.9056	21.0653	21.0804	21.0347	21.0371	21.1311	15.4448	21.48	21.4746	11	11	10	57.1	57.1	47.9	28.993	0	61.021	86608000	121	0.00246462	-0.218015	-4.99499	0.384599	-1.38977	-0.937685	0.00330779	-0.263065	-4.70535	0.459121	1.17176	0.790888	0.475897	1.12671	0.76027	1099
ERP44	Q9BS26	Q9BS26	Endoplasmic reticulum resident protein 44		19.5809	19.475	19.1867	18.6386	18.8093	18.6688	18.6746	18.8906	19.6193	18.622	18.7134	18.9293	18.969	15.435	19.3794	19.3071	7	7	7	27.8	27.8	27.8	46.971	0	67.634	20532000	76	0.450406	-0.249273	-0.807108	0.367796	-0.947687	-0.97373	0.0794844	-0.459453	-2.10898	0.501339	0.698414	0.715227	0.626254	0.488234	0.513047	3359
ERRFI1	Q9UJM3	Q9UJM3	ERBB receptor feedback inhibitor 1		16.9505	15.8384	15.2031	16.6472	17.324	17.5783	17.1665	14.7466	15.4422	15.9962	16.5818	15.8	15.6697	16.2141	17.2627	17.0559	2	2	2	8.9	8.9	8.9	50.559	0	3.7605	1643500	4	0.673251	-0.20475	-0.443059	0.498496	0.390766	0.720182	0.505216	0.544025	0.708499	0.225553	-0.595516	-1.35054	0.84591	0.153259	0.202912	4010
ESD	P10768	P10768	S-formylglutathione hydrolase		19.0275	19.6197	19.4507	19.736	19.9138	20.234	19.9589	19.8712	19.8953	19.8861	20.0371	19.9295	19.9601	15.2432	19.9948	19.293	9	9	9	48.6	48.6	48.6	31.462	0	104.75	28104000	103	0.0236883	0.47856	3.0104	0.494269	-0.835683	-0.727585	0.0223394	0.536016	3.056	0.292276	1.31424	1.15429	0.274571	1.3717	1.20221	776
ESF1	Q9H501	Q9H501	ESF1 homolog		18.0566	17.6005	16.5693	17.1059	16.8695	16.9493	16.9651	16.6433	17.6859	16.8956	17.2609	16.9008	16.9441	16.2763	17.6308	16.8985	8	8	8	13.5	13.5	13.5	98.795	0	19.463	5037700	31	0.705052	-0.147289	-0.397074	0.385961	-0.395627	-0.934817	0.19745	-0.47625	-1.44922	0.485559	0.248338	0.742975	0.787903	-0.0806227	-0.281336	3594
ESYT1	Q9BSJ8;Q9BSJ8-2	Q9BSJ8;Q9BSJ8-2	Extended synaptotagmin-1		21.5254	21.3079	21.0099	20.8429	21.2113	21.185	21.1766	21.3544	21.2436	20.7136	20.6883	20.9084	21.2813	17.0968	21.1896	20.9879	36	36	35	41.4	41.4	41.3	122.85	0	323.31	199480000	414	0.204749	-0.283003	-1.42242	0.353585	-1.0326	-1.00524	0.715397	0.060307	0.382324	0.491717	0.749594	0.732074	0.323723	1.0929	1.07492	3366
ESYT2	A0FGR8-2;A0FGR8;A0FGR8-6;A0FGR8-4;A0FGR8-5	A0FGR8-2;A0FGR8;A0FGR8-6;A0FGR8-4	Extended synaptotagmin-2		19.3663	19.4983	19.3063	19.3224	19.1549	19.2483	19.1648	19.337	19.5515	19.1057	19.2002	19.2403	19.5051	14.3529	19.132	19.2439	27	27	27	44.9	44.9	44.9	98.9	0	163.12	48934000	197	0.386502	-0.0989122	-0.933681	0.329227	-1.31484	-1.0617	0.0519509	-0.147066	-2.41876	0.365179	1.21592	0.979458	0.382097	1.16777	0.942974	4
ETF1	P62495;P62495-2	P62495;P62495-2	Eukaryotic peptide chain release factor subunit 1		19.873	19.5873	19.1022	18.6271	18.8144	19.2261	19.1263	19.0406	19.7397	18.8084	18.9496	19.3903	20.0987	14.9873	19.7644	19.8734	11	11	11	33.6	33.6	33.6	49.03	0	94.858	24575000	95	0.835183	-0.0753875	-0.21729	0.642897	-0.616441	-0.487959	0.426566	-0.245548	-0.852664	0.680573	0.541053	0.43238	0.774295	0.370893	0.300005	1653
ETFA	P13804;P13804-2	P13804;P13804-2	Electron transfer flavoprotein subunit alpha, mitochondrial		20.5888	20.449	20.1397	19.8529	19.8238	19.78	19.685	19.8383	20.566	19.8358	19.7911	19.9542	20.3505	15.0802	20.36	20.1472	16	16	16	67.3	67.3	67.3	35.079	0	166.19	76186000	201	0.399451	-0.220827	-0.906826	0.369568	-1.27311	-0.969868	0.0298067	-0.475818	-2.83385	0.453991	1.05228	0.800409	0.563005	0.79729	0.611984	833
ETFB	P38117;P38117-2	P38117;P38117-2	Electron transfer flavoprotein subunit beta		19.8005	19.8561	19.6149	19.2355	19.4991	19.2791	19.1729	19.3985	19.9654	19.2487	19.1937	19.2547	19.7471	15.751	19.8328	19.5923	9	9	9	43.5	43.5	43.5	27.843	0	79.155	31260000	85	0.396277	-0.211126	-0.913347	0.406695	-0.895961	-0.892093	0.115139	-0.289383	-1.8415	0.523539	0.684834	0.677162	0.565234	0.606577	0.60839	1222
ETFDH	Q16134-3;Q16134	Q16134-3;Q16134	Electron transfer flavoprotein-ubiquinone oxidoreductase, mitochondrial		16.824	18.221	17.375	17.6417	17.1314	17.4119	17.3068	17.2303	17.445	17.6646	17.7055	17.8213	17.1089	15.0143	18.4437	15.5449	5	5	5	14.7	14.7	14.7	62.824	0	24.492	4315400	26	0.649863	0.143653	0.47756	0.279358	-0.987472	-1.189	0.43941	-0.245334	-0.827898	0.198231	1.13113	1.44631	0.378318	0.742139	0.951012	2235
ETHE1	O95571	O95571	Persulfide dioxygenase ETHE1, mitochondrial		17.6386	17.4737	16.7925	17.0143	16.7443	16.8565	16.8589	16.7568	18.2797	17.008	16.9538	16.845	17.5393	14.5436	17.3005	17.5168	8	8	7	63	63	54.3	27.873	0	27.753	4451700	27	0.918237	0.0418391	0.107052	0.528802	-0.5047	-0.668295	0.0764083	-0.425659	-2.13755	0.521773	0.546539	0.680151	0.917285	0.0790405	0.108304	539
EVA1B	Q9NVM1	Q9NVM1	Protein eva-1 homolog B		15.8623	16.6664	18.0478	16.5701	15.2855	14.0577	15.1242	15.2427	16.5788	17.9231	16.35	16.337	15.3121	15.0099	15.173	16.6632	2	2	2	34.5	34.5	34.5	18.373	0	55.045	1405100	11	0.986379	0.0105696	0.0177958	0.0805661	-1.24711	-2.09921	0.0139998	-1.85915	-3.42833	0.0575684	1.25768	2.34349	0.248445	-0.612038	-1.27806	3803
EVPL	Q92817;A8MZ36	Q92817	Envoplakin		19.3265	19.3015	18.886	18.3676	17.9339	17.9215	17.9381	18.3182	19.3033	18.5107	18.4651	18.7777	18.9535	14.6586	18.8765	19.0254	15	15	15	11.3	11.3	11.3	231.6	0	69.163	16500000	85	0.512055	-0.206226	-0.696718	0.357989	-1.09194	-0.995369	0.00846583	-0.942509	-3.8494	0.447822	0.885718	0.81196	0.894292	0.149435	0.138612	2984
EWSR1	Q01844-6;Q01844-3;Q01844;Q01844-5;Q01844-2;Q01844-4	Q01844-6;Q01844-3;Q01844;Q01844-5;Q01844-2	RNA-binding protein EWS		19.5019	19.6238	19.2349	21.1008	20.7071	20.7795	20.7223	20.8972	18.5209	20.9914	20.8088	20.4023	18.5448	14.6552	20.0574	17.6297	6	6	6	17.5	17.5	17.5	62.507	0	120.51	28247000	57	0.670308	0.315542	0.447366	0.127645	-2.14359	-1.76704	0.0741391	0.911173	2.15939	0.101276	2.45913	1.93404	0.0364377	3.05476	2.68202	1809
EXOC1	Q9NV70-2;Q9NV70	Q9NV70-2;Q9NV70	Exocyst complex component 1		17.4632	17.3258	17.1939	17.2361	17.0268	16.9753	17.0757	17.3225	17.2479	17.4173	17.5359	17.4456	17.5474	15.4719	16.5857	16.3008	9	9	9	19.8	19.8	19.8	100.28	0	28.19	4506600	46	0.25343	0.106903	1.26306	0.10375	-0.828327	-1.91663	0.0800325	-0.204686	-2.10401	0.0737128	0.93523	2.16357	0.201582	0.623641	1.43394	3789
EXOC2	Q96KP1	Q96KP1	Exocyst complex component 2		18.5252	18.4817	18.0233	17.615	17.1492	17.3065	17.4278	17.3948	18.3027	17.5871	17.6419	18.1371	18.5932	14.6884	18.3305	18.3532	5	5	5	9.6	9.6	9.6	104.07	0	38.191	6477300	41	0.415277	-0.244108	-0.874892	0.511567	-0.669979	-0.697555	0.00932014	-0.841706	-3.76713	0.670654	0.42587	0.446859	0.860805	-0.171728	-0.183027	3187
EXOC3	O60645	O60645	Exocyst complex component 3		17.0565	17.2219	16.9834	16.7975	15.5166	16.5342	15.0938	16.7366	17.2404	17.1949	17.0124	16.7858	17.6691	15.601	17.2651	17.564	5	5	5	11	11	11	85.566	0	12.515	3031800	12	0.759124	0.0435548	0.320963	0.984409	0.00998545	0.0203701	0.0419603	-1.04451	-2.57661	0.947946	0.0335693	0.0680647	0.141915	-1.0545	-1.69036	326
EXOC4	Q96A65;Q96A65-2	Q96A65	Exocyst complex component 4		17.5021	17.7565	17.3218	17.1612	17.009	17.0583	17.0176	17.4604	17.6765	17.2287	17.1726	17.5464	17.1061	14.4324	17.3481	17.5002	8	8	8	11.6	11.6	11.6	110.5	0	56.352	6945500	38	0.873587	-0.0293274	-0.16603	0.298591	-0.838692	-1.1378	0.124586	-0.299071	-1.78457	0.313725	0.809364	1.09943	0.489985	0.53962	0.73513	3039
EXOC5	O00471	O00471	Exocyst complex component 5		17.3127	16.7296	16.3362	16.0781	15.9845	14.8154	16.2021	16.6426	16.018	16.1453	16.7631	16.1613	16.5796	14.373	15.9879	14.7661	6	6	6	13.8	13.8	13.8	81.852	0	13.862	2965700	14	0.32071	-0.342206	-1.08224	0.0871582	-1.1875	-2.04237	0.188241	-0.703001	-1.48439	0.169859	0.845296	1.55965	0.481986	0.484501	0.749343	91
EXOC6	Q8TAG9	Q8TAG9	Exocyst complex component 6		15.5141	14.9118	14.7941	15.9486	16.2874	15.6361	16.0856	16.1703	15.5311	16.2223	16.5454	16.3225	16.4772	13.701	16.0847	15.1451	2	2	2	4.1	4.1	4.1	93.721	0	13.701	707030	10	0.0474431	0.863196	2.48561	0.932092	0.0598485	0.0888506	0.048599	0.75271	2.46785	0.265856	0.803348	1.22678	0.315996	0.692861	1.09381	2856
EXOC7	Q9UPT5-2;Q9UPT5-5;Q9UPT5-1;Q9UPT5-6;Q9UPT5;Q9UPT5-4	Q9UPT5-2;Q9UPT5-5;Q9UPT5-1;Q9UPT5-6;Q9UPT5;Q9UPT5-4	Exocyst complex component 7		16.3784	15.8476	17.6707	16.7817	16.4674	16.3575	15.7389	14.9808	16.69	16.6118	16.9836	16.9389	16.9036	15.354	16.6341	15.6132	6	6	5	13	13	11.2	74.712	0	16.149	2131900	22	0.741724	0.136479	0.345199	0.352987	-0.543406	-1.00659	0.178661	-0.783452	-1.52271	0.131651	0.679885	1.7447	0.654596	-0.240045	-0.470527	4097
EXOC8	Q8IYI6	Q8IYI6	Exocyst complex component 8		15.8049	18.2973	17.1479	16.796	16.4722	15.4122	16.4693	16.8792	16.5217	16.5226	16.933	17.327	14.9681	14.2941	15.6138	16.3102	3	3	3	10.9	10.9	10.9	81.798	0	32.983	2130800	16	0.747161	-0.185464	-0.337603	0.0433212	-1.71496	-2.5529	0.287365	-0.703311	-1.16733	0.0178744	1.52949	3.23161	0.107016	1.01164	1.89427	2720
EXOSC1	Q9Y3B2	Q9Y3B2	Exosome complex component CSL4		15.7844	15.6391	16.1774	14.5548	17.6596	18.333	18.329	18.4731	17.2873	15.9585	18.4531	18.453	15.0862	14.7035	16.0431	15.6821	2	2	2	16.9	16.9	16.9	21.452	0	15.194	3812200	18	0.0271202	1.99907	2.90604	0.738652	-0.160205	-0.349502	0.000503751	2.65977	6.77894	0.0175334	2.15927	3.24694	0.000197742	2.81997	8.04122	4182
EXOSC10	Q01780-2;Q01780	Q01780-2;Q01780	Exosome component 10		17.7354	17.4568	17.0279	16.4541	16.451	16.6759	16.7293	16.7834	17.5504	16.512	16.5521	17.0186	17.285	15.4246	16.9808	16.7966	12	12	12	24.7	24.7	24.7	98.088	0	47.186	6464600	51	0.508137	-0.260289	-0.703455	0.313669	-0.546757	-1.09957	0.128318	-0.508624	-1.76325	0.570829	0.286468	0.599402	0.930278	0.0381329	0.0912312	1807
EXOSC2	Q13868;Q13868-3;Q13868-2	Q13868;Q13868-3;Q13868-2	Exosome complex component RRP4		15.5252	16.013	15.7275	15.5193	16.6846	17.2744	16.5966	16.3344	15.9954	15.6254	16.2172	15.0023	15.4741	15.3676	16.4727	15.3722	4	4	4	18.4	18.4	18.4	32.789	0	9.7248	1945500	8	0.963489	0.0138352	0.0477195	0.935663	-0.0245943	-0.084165	0.00426695	1.02626	4.46351	NaN	0	NaN	0.0198075	1.05085	3.15029	2038
EXOSC3	Q9NQT5;Q9NQT5-2	Q9NQT5;Q9NQT5-2	Exosome complex component RRP40		18.6607	18.2991	17.4398	17.6247	17.2871	17.7844	18.0163	17.9987	18.0944	17.7022	17.488	17.8311	17.8832	14.1889	17.5837	18.004	4	4	4	35.3	35.3	35.3	29.572	0	37.611	5713600	32	0.494907	-0.227159	-0.726464	0.297519	-1.09115	-1.14058	0.507183	-0.234468	-0.705101	0.384748	0.863992	0.937371	0.391845	0.856684	0.922518	3721
EXOSC4	Q9NPD3	Q9NPD3	Exosome complex component RRP41		17.6295	17.4212	17.0774	16.893	17.1743	17.0252	17.0333	17.2588	17.5555	16.8766	16.855	16.9751	17.5937	14.8268	17.4349	17.5372	3	3	3	17.6	17.6	17.6	26.383	0	47.348	3960500	33	0.449058	-0.189695	-0.809635	0.579197	-0.40714	-0.586062	0.478864	-0.132405	-0.754932	0.764831	0.217444	0.313061	0.698947	0.274734	0.405825	3694
EXOSC5	Q9NQT4	Q9NQT4	Exosome complex component RRP46		16.2749	17.506	17.718	17.4926	18.0522	18.1322	17.5247	17.5011	16.9338	17.0909	17.8732	17.5892	17.4138	14.605	17.0492	17.7641	2	2	2	16.2	16.2	16.2	25.249	0	14.255	2903600	14	0.763911	0.123875	0.314333	0.518724	-0.539868	-0.685327	0.183406	0.554673	1.50349	0.4093	0.663743	0.886842	0.187274	1.09454	1.48817	3720
EXOSC6	Q5RKV6	Q5RKV6	Exosome complex component MTR3		14.9946	17.0304	17.219	17.1703	17.3924	17.3933	17.4468	17.7407	16.2841	17.4372	17.2612	17.4679	14.4859	14.693	17.4876	17.148	3	3	3	20.2	20.2	20.2	28.235	0	36.98	3746200	23	0.433283	0.509058	0.839645	0.522437	-0.649931	-0.679027	0.153205	0.889725	1.63482	0.216778	1.15899	1.38009	0.101302	1.53966	1.93385	2379
EXOSC7	Q15024	Q15024	Exosome complex component RRP42		16.3761	15.4543	16.5559	16.2052	16.6271	16.995	16.9589	17.0032	17.6755	15.6869	17.0263	16.9459	16.6944	16.3345	14.8283	14.7215	5	5	4	31.3	31.3	22.3	31.821	0	6.6475	1937400	12	0.203841	0.685773	1.4257	0.405622	-0.503189	-0.894263	0.0274439	0.748188	2.89694	0.120043	1.18896	1.8114	0.0514731	1.25138	2.42555	2141
EXOSC9	Q06265;Q06265-2;Q06265-3;Q06265-4	Q06265;Q06265-2	Exosome complex component RRP45		18.1897	18.0201	18.1201	17.6589	18.0117	17.9346	17.9218	17.886	18.244	17.6233	17.6367	17.5676	18.342	14.4808	17.8504	18.0505	3	3	3	9.1	9.1	9.1	48.948	0	12.958	5507500	24	0.291601	-0.229303	-1.15607	0.405894	-0.816276	-0.893713	0.644907	-0.058661	-0.484952	0.546865	0.586972	0.63828	0.435102	0.757615	0.836144	1861
EZH2	Q15910;Q15910-2;Q15910-5;Q15910-3;Q15910-4	Q15910;Q15910-2;Q15910-5;Q15910-3;Q15910-4	Histone-lysine N-methyltransferase EZH2		15	18.0928	15.8918	17.2131	17.0657	14.5662	14.9496	16.4995	17.981	15.0436	15.0119	15.1988	17.9404	14.8592	15.6507	18.4166	2	2	2	4.4	4.4	4.4	85.362	0	9.6512	1996300	12	0.486311	-0.740611	-0.741639	0.884548	0.167277	0.151498	0.425865	-0.779187	-0.854031	0.451834	-0.907888	-0.804435	0.403395	-0.946465	-0.898781	2233
EZR	P15311	P15311	Ezrin		21.6408	21.5902	21.1541	21.0536	20.8693	21.0435	20.9354	21.1853	21.6446	21.1729	21.2013	21.2381	21.438	19.0666	21.6272	21.6338	33	24	23	58.5	47.1	45.7	69.412	0	323.31	148050000	300	0.815194	-0.0454574	-0.244224	0.540181	-0.418272	-0.649313	0.0767986	-0.351324	-2.13386	0.579314	0.372815	0.585876	0.918883	0.0669489	0.106203	863
F11R	Q9Y624;Q9Y624-2	Q9Y624;Q9Y624-2	Junctional adhesion molecule A		17.9109	18.0279	17.9942	18.1304	17.3645	17.9117	17.672	17.5218	18.0243	17.8403	17.6096	14.618	17.9993	15.0541	17.8281	18.3179	6	6	6	27.8	27.8	27.8	32.583	0	9.9504	6660100	19	0.264875	-0.992827	-1.22959	0.380596	-0.716037	-0.946159	0.0188885	-0.39839	-3.18781	0.810531	-0.27679	-0.250536	0.692169	0.317647	0.415583	4262
FABP5	Q01469;A8MUU1	Q01469	Fatty acid-binding protein, epidermal		19.2301	19.3856	18.8205	18.8163	19.2322	19.2225	19.1838	19.4715	19.4411	18.8557	19.2074	19.1749	19.435	14.6878	19.0435	20.0259	8	8	8	57.8	57.8	57.8	15.164	0	93.203	20807000	80	0.591467	0.106692	0.566705	0.556462	-0.765046	-0.622588	0.226025	0.214405	1.34898	0.503805	0.871737	0.710944	0.453401	0.979451	0.801508	1800
FADD	Q13158	Q13158	FAS-associated death domain protein		17.3971	16.8202	16.6949	15.5968	15.7955	15.4733	15.5418	15.2178	17.0265	15.5583	15.5135	15.9531	16.0234	15.8169	16.6709	16.7893	2	2	2	16.8	16.8	16.8	23.279	0	12.079	1178200	9	0.277925	-0.614407	-1.19293	0.52286	-0.302118	-0.678311	0.0295263	-1.12015	-2.84105	0.490542	-0.312289	-0.734148	0.022022	-0.818031	-3.06716	1954
FADS1	O60427;O60427-2	O60427	Fatty acid desaturase 1		19.5828	18.6336	18.4243	18.5751	15.1846	15.5541	14.9596	15.0466	19.4384	17.5489	17.5564	18.7121	18.5439	16.0323	15.278	17.5113	3	3	3	12.4	12.4	12.4	51.964	0	11.492	3766500	13	0.393701	-0.490016	-0.918668	0.045281	-1.96261	-2.5201	1.76072e-05	-3.61776	-12.2991	0.140471	1.47259	1.69777	0.0679123	-1.65515	-2.22305	313
FADS2	O95864;O95864-3;O95864-4;O95864-2	O95864;O95864-3;O95864-4;O95864-2	Fatty acid desaturase 2		19.7912	20.8555	20.629	20.4767	15.1131	13.5761	13.6555	16.1232	20.2583	18.9741	20.3974	20.2728	19.2372	14.0047	20.0425	18.9856	6	6	6	18.7	18.7	18.7	52.259	0	18.588	20181000	49	0.298307	-0.46245	-1.13853	0.139436	-2.3706	-1.70313	0.000113339	-5.82111	-8.88278	0.22566	1.90815	1.35019	0.0615749	-3.45051	-2.29436	562
FAF1	Q9UNN5;Q9UNN5-2	Q9UNN5;Q9UNN5-2	FAS-associated factor 1		17.6236	15.2076	17.3039	16.9974	17.2921	17.0258	16.9924	17.3718	17.1974	16.9794	17.0882	17.1957	17.667	14.603	17.4215	16.8231	6	6	5	12.2	12.2	8.3	73.953	0	10.815	3864400	15	0.563332	0.332016	0.611456	0.866847	-0.154489	-0.174984	0.506714	0.387375	0.70591	0.513064	0.486505	0.694987	0.470991	0.541864	0.769144	4083
FAF2	Q96CS3	Q96CS3	FAS-associated factor 2		19.8062	19.6737	19.4575	19.2035	19.4983	19.594	19.4688	19.4344	19.6713	19.1041	19.1651	19.2781	19.8736	14.3744	19.7895	19.7076	18	18	18	53.3	53.3	53.3	52.623	0	200.55	55131000	198	0.255381	-0.230571	-1.25726	0.450148	-1.09897	-0.807591	0.798492	-0.0363684	-0.266886	0.546822	0.868395	0.638351	0.462691	1.0626	0.784306	3082
FAH	P16930;P16930-2	P16930;P16930-2	Fumarylacetoacetase		18.6354	18.3921	17.5415	17.6125	17.6493	17.8219	17.8045	17.7329	18.4766	17.4662	18.0408	17.8483	18.3315	15.3979	18.1912	18.4635	7	7	7	22.7	22.7	22.7	46.374	0	42.978	7178000	55	0.809243	-0.0873775	-0.252282	0.5877	-0.449338	-0.572622	0.332402	-0.293193	-1.05415	0.652519	0.36196	0.47361	0.838981	0.156145	0.212194	891
FAHD1	Q6P587;Q6P587-2;Q6P587-3	Q6P587;Q6P587-2;Q6P587-3	Acylpyruvase FAHD1, mitochondrial		19.4325	19.1846	19.5607	18.9185	19.194	18.8732	18.8548	18.8773	19.2395	18.9448	18.9318	18.9564	19.8276	15.2264	19.5486	19.6834	5	5	5	48.2	48.2	48.2	24.843	0	96.592	15097000	56	0.160819	-0.255989	-1.59953	0.555433	-0.702598	-0.624262	0.0948929	-0.324257	-1.981	0.703614	0.446609	0.399133	0.746903	0.378341	0.337962	2499
FAHD2A;FAHD2B	Q96GK7;Q6P2I3	Q96GK7;Q6P2I3	Fumarylacetoacetate hydrolase domain-containing protein 2A;Fumarylacetoacetate hydrolase domain-containing protein 2B		18.27	17.9679	17.6921	17.4861	17.1731	17.5506	17.2645	17.3422	18.0029	17.5918	17.6164	17.473	18.0807	14.943	18.1444	18.2336	4	4	4	22.3	22.3	22.3	34.596	0	51.311	5303300	40	0.407291	-0.182981	-0.89089	0.562091	-0.503603	-0.613461	0.0324349	-0.521413	-2.76971	0.706357	0.320622	0.395208	0.983111	-0.0178099	-0.0220663	2492
FAM102A	Q5T9C2;Q5T9C2-2;Q5T9C2-3	Q5T9C2;Q5T9C2-2;Q5T9C2-3	Protein FAM102A		15.1839	16.0726	19.3942	19.175	14.9364	18.769	18.6183	14.8633	15.4087	19.5969	19.6591	19.1387	15.5207	15.1378	19.2604	14.9782	5	5	5	21.9	21.9	21.9	41.784	0	20.01	5984600	16	0.526686	0.994414	0.671853	0.436551	-1.23219	-0.833363	0.681953	-0.659694	-0.430375	0.173472	2.2266	1.54428	0.71513	0.572495	0.382704	2402
FAM114A1	Q8IWE2;Q8IWE2-2	Q8IWE2;Q8IWE2-2	Protein NOXP20		16.9952	17.4381	15.8042	16.9388	16.9781	17.2372	15.5501	16.6465	17.308	18.0605	17.7601	17.0572	15.5633	13.698	15.2936	16.2216	3	3	3	8.5	8.5	8.5	60.741	0	10.695	2436300	10	0.119461	0.752356	1.8149	0.0462284	-1.59997	-2.50478	0.720267	-0.191102	-0.375413	0.00671935	2.35233	4.05089	0.0738299	1.40887	2.16242	2694
FAM114A2	Q9NRY5	Q9NRY5	Protein FAM114A2		17.4919	17.6524	17.1172	16.9167	16.6707	17.0299	16.9056	16.9301	17.635	16.9701	17.0043	17.3471	17.3296	15.0741	17.2516	17.2509	3	3	3	11.3	11.3	11.3	55.468	0	6.9364	2926800	18	0.817821	-0.0554547	-0.240673	0.362418	-0.567996	-0.98554	0.0682881	-0.410477	-2.21904	0.405545	0.512541	0.894419	0.786586	0.157519	0.283138	3754
FAM120A	Q9NZB2-4;Q9NZB2;Q9NZB2-6;Q9NZB2-5;Q9NZB2-2;Q5T035	Q9NZB2-4;Q9NZB2;Q9NZB2-6;Q9NZB2-5;Q9NZB2-2	Constitutive coactivator of PPAR-gamma-like protein 1		17.2517	17.4793	17.376	17.1746	16.4466	16.7645	16.6621	17.0141	17.0185	16.8083	16.893	16.9864	17.0349	15.7068	16.9717	17.1539	12	12	12	15.2	15.2	15.2	117.4	0	57.586	6515700	35	0.00306152	-0.393882	-4.78042	0.131165	-0.603558	-1.74738	0.00451075	-0.5986	-4.41177	0.562448	0.209676	0.612883	0.98942	0.00495791	0.0138221	3876
FAM129B	Q96TA1-2;Q96TA1	Q96TA1-2;Q96TA1	Niban-like protein 1		19.1718	19.032	18.723	18.3492	18.3667	18.2451	18.1648	18.3905	18.9986	18.1605	18.1785	18.4672	18.9137	15.2773	19.0539	19.3547	15	15	15	33.6	33.6	33.6	82.682	0	120.17	24479000	119	0.218282	-0.367776	-1.37495	0.519871	-0.669092	-0.683377	0.0322442	-0.527261	-2.77417	0.769246	0.301316	0.306964	0.88778	0.141831	0.147221	3256
FAM134C	Q86VR2	Q86VR2	Protein FAM134C		16.1218	18.8163	15.5917	18.061	18.6568	18.299	18.1473	18.5378	15.2995	18.1421	18.0656	17.8175	18.9623	14.3405	16.1489	19.0172	3	3	3	9.9	9.9	9.9	51.396	0	12.408	5677200	21	0.864072	0.183475	0.178677	0.983072	-0.0304554	-0.0221169	0.155452	1.26252	1.62423	0.877481	0.213931	0.160863	0.303147	1.29298	1.12608	2647
FAM136A	Q96C01	Q96C01	Protein FAM136A		15.8994	16.6579	15.3567	17.2017	16.8307	17.8244	18.152	17.1568	13.2523	18.2376	17.1596	14.9375	16.0304	14.5109	16.2984	15.8608	5	5	5	45.7	45.7	45.7	15.641	0	7.3705	2317300	13	0.758867	-0.382194	-0.321319	0.329962	-0.603824	-1.05995	0.054003	1.21207	2.39032	0.857975	0.22163	0.186798	0.0109452	1.81589	3.63153	3070
FAM160B1	Q5W0V3-2;Q5W0V3	Q5W0V3-2;Q5W0V3	Protein FAM160B1		17.0814	15.7419	15.2344	16.4753	14.3883	16.4946	15.3831	16.5534	16.7697	15.2189	16.5913	17.0965	15.2458	15.0318	16.5398	16.0222	3	3	3	9.1	9.1	9.1	83.734	0	4.4184	1206700	6	0.63931	0.285861	0.493336	0.459158	-0.423329	-0.79082	0.537697	-0.428387	-0.653433	0.237903	0.70919	1.31066	0.993776	-0.00505757	-0.00813173	2429
FAM162A	Q96A26	Q96A26	Protein FAM162A		15.7	17.0206	19.3972	19.7002	18.312	18.689	18.5805	19.5276	20.595	19.1775	19.1136	19.085	16.7823	15.302	16.4116	18.6342	4	4	4	25.3	25.3	25.3	17.342	0	15.291	10003000	30	0.1856	1.53825	1.49476	0.360733	-1.17198	-0.989268	0.44047	0.822773	0.825876	0.0135429	2.71023	3.45542	0.0359087	1.99476	2.693	3034
FAM175B	Q15018	Q15018	BRISC complex subunit Abro1		16.4393	16.3462	16.7512	16.8537	16.9507	16.8883	17.1589	17.7146	15.9774	16.9732	16.8567	16.6829	16.277	15.0705	16.2877	14.8793	4	4	4	11.1	11.1	11.1	46.9	0	13.648	2675300	26	0.924979	0.0249555	0.0981902	0.0510407	-0.968955	-2.43175	0.0410221	0.580531	2.59344	0.0647462	0.99391	2.25777	0.0105889	1.54949	3.65925	2136
FAM208A	Q9UK61-2;Q9UK61-3;Q9UK61-4;Q9UK61	Q9UK61-2;Q9UK61-3;Q9UK61-4;Q9UK61	Protein FAM208A		16.4305	16.4247	15.9886	15.8102	15.4787	15.6835	15.72	15.5433	16.4531	15.9047	16.0639	15.9961	15.7709	14.8484	15.486	16.2428	2	2	2	1.9	1.9	1.9	140	0	3.2397	993000	4	0.775473	-0.0590401	-0.298385	0.132203	-0.57646	-1.74168	0.0156328	-0.557127	-3.33891	0.152113	0.51742	1.64002	0.950218	0.0193334	0.0650879	4025
FAM213A	Q9BRX8-2;Q9BRX8	Q9BRX8-2;Q9BRX8	Redox-regulatory protein FAM213A		19.3146	19.0688	18.7812	18.3904	17.8742	17.7678	17.9012	17.5801	18.9742	18.1418	18.4341	18.5019	19.018	14.565	19.0141	18.7438	5	5	5	20.6	20.6	20.6	24.462	0	60.807	10950000	66	0.203134	-0.375759	-1.42827	0.379144	-1.05355	-0.949249	0.00194631	-1.10794	-5.23577	0.562303	0.677791	0.613118	0.961973	-0.0543933	-0.0497026	3357
FAM21C;FAM21A	Q9Y4E1-6;Q9Y4E1-2;Q9Y4E1-1;Q9Y4E1;Q9Y4E1-5;Q9Y4E1-3;Q641Q2-2;Q641Q2	Q9Y4E1-6;Q9Y4E1-2;Q9Y4E1-1;Q9Y4E1;Q9Y4E1-5;Q9Y4E1-3;Q641Q2-2;Q641Q2	WASH complex subunit FAM21C;WASH complex subunit FAM21A		17.9811	17.4154	17.4096	17.1411	16.8671	16.9475	16.9976	17.0485	17.792	17.315	17.223	17.408	18.0364	15.3061	18.1147	17.7801	12	12	12	19.1	19.1	19.1	140.14	0	83.048	9878500	67	0.81705	-0.0523276	-0.241715	0.806803	-0.177487	-0.255591	0.0279422	-0.521626	-2.88316	0.860654	0.12516	0.183227	0.627201	-0.344139	-0.511611	4217
FAM3C	Q92520	Q92520	Protein FAM3C		18.8143	18.9649	17.8487	18.7778	17.1436	17.0132	17.1416	16.7474	19.3943	18.8137	18.7067	18.1981	19.3201	15.261	19.1535	19.2939	6	6	6	33	33	33	24.68	0	48.799	11357000	51	0.634556	0.176809	0.500489	0.749857	-0.344256	-0.333842	0.00107815	-1.58993	-5.87368	0.630675	0.521065	0.506349	0.260902	-1.24567	-1.24106	2944
FAM49B	Q9NUQ9;Q9NUQ9-2;Q9H0Q0	Q9NUQ9;Q9NUQ9-2	Protein FAM49B		19.1244	18.951	18.6746	18.4356	18.14	18.6836	18.7015	18.4072	19.3142	18.3645	18.4946	18.7171	19.3843	15.8156	19.0106	19.0849	11	11	9	48.1	48.1	39.2	36.748	0	54.707	17405000	75	0.78543	-0.0738215	-0.284721	0.599847	-0.472556	-0.553619	0.171214	-0.313307	-1.55385	0.661375	0.398734	0.4605	0.857625	0.159249	0.187265	3783
FAM50A	Q14320;Q9Y247	Q14320	Protein FAM50A		19.4508	19.1857	18.8613	19.4243	19.3506	19.2979	19.4845	19.598	19.2626	19.1439	19.3045	19.361	19.501	14.6873	18.3467	17.6507	9	9	9	34.2	34.2	34.2	40.241	0	55.316	20581000	68	0.803758	0.037477	0.259725	0.155051	-1.68408	-1.62611	0.233267	0.202222	1.32541	0.144894	1.72156	1.6753	0.116424	1.8863	1.83349	2081
FAM96B	Q9Y3D0	Q9Y3D0	Mitotic spindle-associated MMXD complex subunit MIP18		17.6832	17.2405	16.4238	16.6105	15.5913	16.4804	14.883	16.6338	16.5004	16.501	16.4912	14.8681	16.9138	14.9736	17.1939	17.3614	2	2	2	25.8	25.8	25.8	17.663	0	21.457	1756200	16	0.122134	-0.899341	-1.79892	0.566492	-0.378818	-0.606364	0.0720481	-1.09236	-2.18013	0.477467	-0.520523	-0.757442	0.339671	-0.713547	-1.03709	4193
FAM98A	Q8NCA5	Q8NCA5	Protein FAM98A		18.0248	17.9969	18.1079	17.5683	17.5232	17.4353	17.5394	17.5351	17.9868	17.4133	17.3931	17.8046	17.703	15.9124	18.1578	17.8425	5	3	3	10.6	7.9	7.9	55.272	0	15.641	4045100	25	0.198783	-0.275057	-1.44426	0.355831	-0.520565	-1.00019	0.0150448	-0.416245	-3.36987	0.657815	0.245507	0.46576	0.843719	0.104319	0.205844	2812
FAM98B	Q52LJ0-1;Q52LJ0	Q52LJ0-1;Q52LJ0	Protein FAM98B		18.1393	17.4226	18.1748	18.0637	18.387	18.6497	18.347	18.559	17.8516	18.2306	18.2752	18.5667	17.8425	14.5663	18.8696	17.2945	9	9	6	34.5	34.5	25.5	37.19	0	48.457	12077000	64	0.268129	0.280951	1.22031	0.421727	-0.806859	-0.862138	0.031111	0.535608	2.80129	0.286754	1.08781	1.16896	0.195506	1.34247	1.45652	2329
FAR1	Q8WVX9	Q8WVX9	Fatty acyl-CoA reductase 1		18.8634	18.8749	18.6143	18.227	18.5319	18.324	18.314	18.2159	18.2088	17.6117	17.3677	17.8729	18.0059	15.6948	18.0866	18.1882	7	7	7	20	20	20	59.356	0	67.761	12842000	57	0.00969962	-0.879601	-3.73323	0.112645	-1.15098	-1.8573	0.121651	-0.298424	-1.80179	0.680414	0.271381	0.432612	0.208121	0.852557	1.41033	2917
FARSA	Q9Y285;Q9Y285-2	Q9Y285;Q9Y285-2	Phenylalanine--tRNA ligase alpha subunit		19.6492	19.6181	19.277	19.4064	19.4218	19.5903	19.4785	19.6646	19.6066	19.4693	19.5157	19.3573	19.6703	15.0023	19.2152	19.9045	14	14	14	38	38	38	57.563	0	136.96	31749000	113	0.996482	-0.000471592	-0.00459587	0.404977	-1.03962	-0.895568	0.640551	0.0511394	0.491474	0.404331	1.03915	0.896879	0.382878	1.09076	0.941319	4127
FARSB	Q9NSD9;Q9NSD9-2	Q9NSD9;Q9NSD9-2	Phenylalanine--tRNA ligase beta subunit		19.5217	19.4216	19.404	18.9429	19.0724	19.1087	19.1365	19.1589	19.4791	18.886	18.9504	19.2352	19.4861	15.6428	19.6545	19.6705	17	17	17	37.5	37.5	37.5	66.115	0	121.15	44689000	140	0.363768	-0.184858	-0.982562	0.504688	-0.709055	-0.709414	0.170135	-0.203413	-1.55847	0.619107	0.524197	0.523933	0.628205	0.505643	0.510087	3759
FASN	P49327	P49327	Fatty acid synthase;[Acyl-carrier-protein] S-acetyltransferase;[Acyl-carrier-protein] S-malonyltransferase;3-oxoacyl-[acyl-carrier-protein] synthase;3-oxoacyl-[acyl-carrier-protein] reductase;3-hydroxyacyl-[acyl-carrier-protein] dehydratase;Enoyl-[acyl-carrier-protein] reductase;Oleoyl-[acyl-carrier-protein] hydrolase		22.8335	22.802	22.4681	22.1582	21.7717	21.778	21.6935	21.8738	22.4879	21.8507	21.9408	22.1625	22.5351	17.9687	22.4421	22.6696	116	116	115	62.4	62.4	62.4	273.42	0	323.31	727200000	1276	0.0765841	-0.455009	-2.13589	0.354145	-1.1616	-1.00398	0.00294489	-0.786221	-4.8184	0.563065	0.706588	0.611888	0.754504	0.375376	0.327377	1362
FASTKD2	Q9NYY8;Q9NYY8-2	Q9NYY8;Q9NYY8-2	FAST kinase domain-containing protein 2		14.883	16.9926	16.3247	16.5505	15.1644	16.626	16.0446	16.6528	17.6012	15.8574	16.6601	16.6201	15.8644	14.7142	16.5146	15.3104	6	6	6	12.8	12.8	12.8	81.462	0	10.971	2298300	25	0.423972	0.497031	0.857733	0.363541	-0.586779	-0.983062	0.912623	-0.0657339	-0.114439	0.084412	1.08381	2.0655	0.354265	0.521045	1.00371	3870
FAT1	Q14517	Q14517	Protocadherin Fat 1;Protocadherin Fat 1, nuclear form		17.7867	17.7237	17.2884	17.2915	14.8625	14.6449	16.5285	15.5364	17.9216	16.111	15.1893	17.5243	16.1649	15.6744	16.4009	15.9308	4	4	4	1.5	1.5	1.5	506.27	0	12.248	2591000	4	0.24363	-0.836038	-1.29279	0.000368963	-1.47984	-7.17966	0.00302464	-2.12947	-4.79225	0.361135	0.643807	0.988376	NaN	0	NaN	2087
FAU	P62861	P62861	40S ribosomal protein S30		20.5193	20.882	20.8208	20.5669	20.5293	20.473	20.5157	20.7743	20.7362	20.5505	20.4558	20.6027	19.9425	15.1066	20.5328	20.4115	3	3	3	20.3	20.3	20.3	6.6478	0	7.3465	25456000	39	0.342426	-0.110972	-1.0307	0.241226	-1.69892	-1.30025	0.314678	-0.124202	-1.09707	0.269293	1.58795	1.21701	0.273055	1.57472	1.20644	1671
FBL	P22087	P22087	rRNA 2-O-methyltransferase fibrillarin		21.4768	21.5514	21.2223	20.9191	20.8298	20.906	20.9543	20.7034	21.6306	20.9149	21.0241	21.3363	21.525	20.4726	21.612	21.5474	18	18	17	62.3	62.3	58.9	33.784	0	237.8	109260000	214	0.77029	-0.065927	-0.305524	0.992173	-0.00314999	-0.0102259	0.0273261	-0.444016	-2.90023	0.84961	-0.062777	-0.197964	0.164222	-0.440866	-1.58428	981
FBXL18	Q96ME1-2;Q96ME1-4;Q96ME1;Q96ME1-3	Q96ME1-2;Q96ME1-4;Q96ME1	F-box/LRR-repeat protein 18		17.1164	16.3438	16.7964	17.1182	16.7023	16.5487	16.9231	16.6296	17.7742	16.4374	17.2237	17.0693	17.3556	14.9967	16.7159	16.8432	6	6	6	14.5	14.5	14.5	73.158	0	8.935	3894900	18	0.425261	0.282454	0.855211	0.526564	-0.365856	-0.672058	0.501876	-0.142792	-0.714293	0.30775	0.648311	1.11439	0.682333	0.223065	0.429822	3197
FBXO2	Q9UK22	Q9UK22	F-box only protein 2		19.1534	19.3711	19.7226	19.7678	19.4777	19.3972	19.1681	18.7829	19.3272	19.6815	19.5791	19.3402	19.8503	14.4712	20.2684	19.8664	6	6	6	21.3	21.3	21.3	33.327	0	29.469	21743000	69	0.903175	-0.0217094	-0.126888	0.546392	-0.889628	-0.639059	0.213948	-0.297225	-1.38985	0.554561	0.867919	0.625683	0.685484	0.592404	0.425249	4020
FBXO22	Q8NEZ5;Q8NEZ5-3;Q8NEZ5-2	Q8NEZ5;Q8NEZ5-3	F-box only protein 22		16.0405	17.373	16.742	17.1513	17.3814	17.5623	17.6081	17.6637	17.2233	17.1889	17.244	17.1837	17.3817	14.1924	15.4412	15.0785	4	4	4	16.1	16.1	16.1	44.508	0	22.063	2616700	21	0.238957	0.383303	1.30734	0.126003	-1.30321	-1.7764	0.0511039	0.727193	2.43084	0.0461072	1.68652	2.50672	0.0238183	2.03041	3.00615	2830
FDFT1	P37268;P37268-5;P37268-2;P37268-3;P37268-4	P37268;P37268-5;P37268-2;P37268-3;P37268-4	Squalene synthase		18.3619	18.4367	19.105	19.0476	14.5834	15.6547	15.4925	14.6197	19.1037	19.3386	19.3757	19.7371	19.708	15.1574	17.6486	19.3719	8	8	8	26.6	26.6	26.6	48.115	0	61.003	9646300	44	0.0329034	0.650962	2.75887	0.496591	-0.766334	-0.723512	4.13783e-05	-3.65025	-10.6057	0.22539	1.4173	1.35108	0.0368316	-2.88392	-2.67396	1219
FDPS	P14324-2;P14324	P14324-2;P14324	Farnesyl pyrophosphate synthase		18.6324	19.0727	18.5558	19.1937	18.3936	18.4496	18.194	18.5644	18.961	18.6388	18.5667	18.6634	18.6038	15.5603	18.4083	17.3214	6	6	6	23.5	23.5	23.5	40.532	0	77.153	12330000	47	0.420594	-0.15617	-0.864367	0.0998659	-1.39022	-1.94415	0.0391695	-0.463247	-2.6279	0.129594	1.23405	1.75609	0.234578	0.926969	1.32121	842
FDXR	P22570;P22570-2;P22570-7;P22570-3;P22570-4;P22570-5;P22570-6	P22570;P22570-2;P22570-7;P22570-3;P22570-4;P22570-5;P22570-6	NADPH:adrenodoxin oxidoreductase, mitochondrial		18.0417	18.5668	17.5453	16.952	16.9228	16.8648	16.942	17.2978	18.3605	16.9662	17.0038	17.4835	16.6637	14.4819	17.6727	18.0389	5	5	5	19.8	19.8	19.8	53.836	0	54.395	4819100	37	0.520788	-0.322909	-0.681821	0.268038	-1.06217	-1.22057	0.0756012	-0.769589	-2.14524	0.424182	0.739261	0.857322	0.728712	0.292581	0.363477	988
FECH	P22830;P22830-2	P22830;P22830-2	Ferrochelatase, mitochondrial		17.2551	17.6866	17.4588	17.4275	17.0679	16.942	16.9794	17.3891	17.6586	17.367	17.451	17.27	17.2085	15.4093	17.1667	17.1992	7	7	6	30.5	30.5	25.1	47.862	0	39.863	4953800	34	0.872402	-0.0203233	-0.167603	0.168636	-0.711043	-1.56493	0.0362311	-0.362381	-2.68629	0.178349	0.69072	1.52399	0.474484	0.348662	0.762819	994
FEN1	P39748;P39748-2	P39748;P39748-2	Flap endonuclease 1		18.7232	18.2411	18.0353	17.9271	18.5957	17.9529	18.0629	18.4048	18.7085	17.9337	17.9313	18.0832	18.1409	15.2409	18.1621	18.4855	8	8	8	29.7	29.7	29.7	42.592	0	142.08	13249000	61	0.800435	-0.0675058	-0.264243	0.38877	-0.724349	-0.928927	0.925919	0.022387	0.0969562	0.432983	0.656843	0.840222	0.371955	0.746736	0.96469	1236
FERMT2	Q96AC1-2;Q96AC1;Q96AC1-3	Q96AC1-2;Q96AC1;Q96AC1-3	Fermitin family homolog 2		16.872	15.321	16.378	16.9908	17.3951	17.3887	17.7991	17.5077	13.8339	17.1911	17.4344	16.8955	17.3205	15.4249	16.5792	16.4942	5	5	5	11.4	11.4	11.4	72.397	0	13.179	2760000	21	0.957171	-0.0517361	-0.0559853	0.910001	0.0642421	0.117891	0.0278446	1.13219	2.88583	0.904644	-0.115978	-0.12495	0.0376553	1.06794	2.65738	3043
FH	P07954-2;P07954	P07954-2;P07954	Fumarate hydratase, mitochondrial		21.4878	21.4915	21.1286	20.7507	20.8513	21.1146	21.0722	20.854	21.5891	20.9739	20.9282	21.1143	21.5798	19.4488	21.6802	21.5343	17	17	17	58.5	58.5	58.5	50.212	0	323.31	141190000	245	0.794669	-0.0632377	-0.272096	0.795023	-0.153839	-0.271613	0.250316	-0.241633	-1.2724	0.876568	0.0906014	0.162074	0.876799	-0.0877943	-0.161768	703
FHL1	Q13642-1;Q13642-5;Q13642-4;Q13642;Q13642-3	Q13642-1;Q13642-5;Q13642-4;Q13642	Four and a half LIM domains protein 1		18.8565	18.9732	18.7506	18.4844	18.5694	18.749	18.546	18.7457	19.1219	18.5531	18.5356	18.6399	18.7032	13.9797	18.513	19.1959	9	9	9	43.9	43.9	43.9	31.895	0	40.581	15149000	80	0.767598	-0.0535817	-0.309238	0.374915	-1.16828	-0.958305	0.372356	-0.113662	-0.963822	0.397015	1.1147	0.911828	0.419072	1.05462	0.867371	2028
FHL2	Q14192;Q14192-2	Q14192	Four and a half LIM domains protein 2		20.5	20.5288	20.3007	19.9804	19.5008	19.5579	19.5702	19.7074	20.5908	19.9767	19.972	20.1284	20.4516	14.0086	20.4202	20.6491	15	15	15	58.4	58.4	58.4	32.193	0	129.28	42921000	120	0.437389	-0.160494	-0.831758	0.409521	-1.44507	-0.886399	0.00143292	-0.743388	-5.55989	0.461138	1.28458	0.787165	0.681144	0.701684	0.43155	2067
FIP1L1	Q6UN15-3;Q6UN15-5;Q6UN15;Q6UN15-4	Q6UN15-3;Q6UN15-5;Q6UN15;Q6UN15-4	Pre-mRNA 3-end-processing factor FIP1		16.2435	18.3161	18.5546	18.5048	18.406	18.4347	18.4069	18.3956	17.5641	18.6488	18.6534	18.7749	16.9283	15.1675	18.2738	18.4008	5	5	5	14.6	14.6	14.6	58.375	0	39.774	7935000	37	0.448946	0.505555	0.809847	0.475531	-0.712153	-0.76093	0.397984	0.50605	0.909836	0.180835	1.21771	1.51384	0.156735	1.2182	1.61826	2519
FIS1	Q9Y3D6	Q9Y3D6	Mitochondrial fission 1 protein		16.1239	17.3167	18.8285	19.168	18.5846	18.393	18.4653	18.943	16.5465	19.2419	18.9403	18.5573	18.3582	14.423	17.2093	17.9754	4	4	4	34.2	34.2	34.2	16.937	0	120.41	8219800	42	0.63711	0.462228	0.496643	0.473253	-0.867772	-0.765045	0.342357	0.737198	1.03086	0.263	1.33	1.23499	0.12385	1.60497	1.78885	4196
FKBP10	Q96AY3;Q96AY3-2	Q96AY3	Peptidyl-prolyl cis-trans isomerase FKBP10		20.5893	20.7652	20.707	20.2116	20.0327	20.1056	20.0181	20.0863	20.889	20.4291	20.1588	20.608	20.8467	15.9307	20.8691	20.8727	16	16	15	31.6	31.6	31.4	64.244	0	74.316	41966000	116	0.819675	-0.04705	-0.23817	0.477568	-0.938472	-0.757262	0.00692937	-0.507617	-4.02374	0.500083	0.891422	0.717414	0.738743	0.430855	0.349375	3052
FKBP15	Q5T1M5;Q5T1M5-2;Q5T1M5-3	Q5T1M5;Q5T1M5-2	FK506-binding protein 15		17.7124	18.6894	19.004	18.8852	18.2724	18.4027	18.4202	18.6993	18.9122	18.1177	18.2267	18.4789	18.2965	15.3734	18.4934	18.9875	8	8	8	8.7	8.7	8.7	133.63	0	63.496	9280700	45	0.699497	-0.138898	-0.405036	0.401151	-0.785052	-0.903351	0.700518	-0.124078	-0.403571	0.469231	0.646153	0.772345	0.452381	0.660973	0.803413	2391
FKBP1A	P62942	P62942	Peptidyl-prolyl cis-trans isomerase FKBP1A		19.807	19.2679	19.9518	20.6811	20.1987	20.2829	19.8629	19.854	19.9245	20.8357	20.5995	21.1313	21.0661	15.5071	21.0265	20.2358	6	6	6	75	75	75	11.951	0	62.415	38823000	72	0.123381	0.695805	1.79159	0.742936	-0.468043	-0.343504	0.707726	0.122675	0.393252	0.423564	1.16385	0.858532	0.67381	0.590718	0.442241	1684
FKBP2	P26885	P26885	Peptidyl-prolyl cis-trans isomerase FKBP2		19.3751	19.3115	19.0455	18.7911	18.8224	18.8637	18.8098	18.6333	18.9333	18.7743	18.7964	18.4615	19.3776	14.3023	19.7205	19.7476	8	8	8	55.6	55.6	55.6	15.649	0	146.99	22258000	84	0.0583582	-0.389454	-2.33353	0.551399	-0.843832	-0.630846	0.0509293	-0.348512	-2.43336	0.745121	0.454377	0.34045	0.722752	0.49532	0.371895	1054
FKBP3	Q00688	Q00688	Peptidyl-prolyl cis-trans isomerase FKBP3		18.514	19.2835	19.3576	19.4465	19.4541	19.4819	19.396	19.6701	17.6991	19.5965	19.7327	19.5076	19.0733	14.9399	19.17	19.1606	8	8	8	48.2	48.2	48.2	25.177	0	94.998	14969000	61	0.976114	-0.0164261	-0.03121	0.358508	-1.06445	-0.994213	0.167073	0.35011	1.57172	0.39869	1.04803	0.908387	0.226786	1.41456	1.34647	1787
FKBP4	Q02790	Q02790	Peptidyl-prolyl cis-trans isomerase FKBP4;Peptidyl-prolyl cis-trans isomerase FKBP4, N-terminally processed		19.6206	19.4905	19.1647	18.863	19.1113	19.1265	19.2439	19.287	19.5604	19.0009	18.8646	19.1545	19.7263	16.1997	19.5415	19.7685	23	23	23	68.4	68.4	68.4	51.804	0	151.72	40641000	195	0.561411	-0.139627	-0.61456	0.611264	-0.475721	-0.535958	0.617015	-0.0925517	-0.527132	0.716913	0.336094	0.38017	0.675823	0.383169	0.439302	1819
FKBP5	Q13451;Q13451-2	Q13451	Peptidyl-prolyl cis-trans isomerase FKBP5;Peptidyl-prolyl cis-trans isomerase FKBP5, N-terminally processed		18.4334	17.0278	17.6119	17.6361	17.8467	17.6931	17.7073	18.0086	18.3597	17.2476	17.6194	18.047	18.4534	15.3896	18.5099	18.4946	8	8	8	27.6	27.6	27.6	51.212	0	24.348	6320500	36	0.72138	0.141133	0.373836	0.967985	0.0345676	0.041838	0.662529	0.136652	0.458799	0.899819	0.106565	0.131314	0.899853	0.102084	0.13127	1998
FKBP8	Q14318-2;Q14318;Q14318-3	Q14318-2;Q14318	Peptidyl-prolyl cis-trans isomerase FKBP8		19.0143	19.2836	18.9949	18.8925	17.928	17.8518	17.7381	17.7114	19.0363	18.7411	18.7716	18.8723	19.8014	13.8555	19.2984	19.3515	5	5	5	17.4	17.4	17.4	44.648	0	95.199	17611000	90	0.123859	-0.190948	-1.7888	0.518504	-0.969615	-0.685701	1.46009e-05	-1.239	-12.7022	0.601523	0.778666	0.551015	0.855036	-0.269386	-0.190718	2080
FKBP9	O95302;O95302-3;O95302-2	O95302;O95302-3	Peptidyl-prolyl cis-trans isomerase FKBP9		19.1685	19.0967	18.7885	18.4167	17.3962	17.4525	17.2769	17.7533	19.2541	18.3603	18.4562	18.3818	18.7424	15.3681	19.3089	18.9593	8	8	8	21.8	21.8	21.8	63.083	0	22.044	10200000	45	0.389879	-0.254531	-0.926612	0.438759	-0.772944	-0.829138	0.000417145	-1.39788	-7.01948	0.601636	0.518413	0.550839	0.523126	-0.624933	-0.677861	515
FLAD1	Q8NFF5-3;Q8NFF5-2;Q8NFF5;Q8NFF5-4;Q8NFF5-5	Q8NFF5-3;Q8NFF5-2;Q8NFF5;Q8NFF5-4;Q8NFF5-5	FAD synthase;Molybdenum cofactor biosynthesis protein-like region;FAD synthase region		17.2306	17.111	16.4639	15.9781	15.7579	15.7099	15.7719	16.2963	17.2955	15.3907	16.0143	16.1103	16.1141	14.8485	16.6423	17.0352	3	3	3	13.5	13.5	13.5	49.198	0	28.117	1639900	22	0.356392	-0.49317	-0.998938	0.37467	-0.535852	-0.958833	0.0459281	-0.811904	-2.5096	0.947384	0.0426819	0.0688011	0.597793	-0.276052	-0.556817	2834
FLII	Q13045;Q13045-2;Q13045-3	Q13045;Q13045-2;Q13045-3	Protein flightless-1 homolog		19.9529	19.8378	19.3697	19.1157	19.4314	19.6023	19.5949	19.5683	19.8484	19.1548	19.1754	19.329	19.5456	15.4198	19.8076	19.8374	21	21	21	24.7	24.7	24.7	144.75	0	126.69	34883000	156	0.479481	-0.192117	-0.753825	0.435658	-0.916408	-0.835077	0.924791	-0.0197692	-0.0984371	0.53168	0.72429	0.663468	0.438329	0.896638	0.829961	1943
FLJ45252	Q6ZSR9	Q6ZSR9	Uncharacterized protein FLJ45252		18.9562	18.8709	18.0443	17.4122	17.7001	17.6859	17.6423	18.057	18.3934	17.3617	17.0954	17.8395	14.7635	14.0441	15.4145	18.5727	5	5	5	33	33	33	37.976	0	51.366	5305700	35	0.211932	-0.648409	-1.39688	0.0486767	-2.62224	-2.46667	0.19668	-0.549593	-1.4521	0.105949	1.97383	1.9015	0.0842155	2.07264	2.06718	2543
FLNA	P21333-2;P21333	P21333-2;P21333	Filamin-A		21.7409	21.7483	21.641	21.4168	21.8596	21.6977	21.7749	22.1026	21.6595	21.4525	21.4868	21.6409	21.6611	16.5676	21.7018	22.1467	113	107	105	57.4	56.3	55.9	280.01	0	323.31	826650000	1259	0.44292	-0.0768285	-0.82122	0.43106	-1.11744	-0.843937	0.106504	0.221954	1.89773	0.461429	1.04061	0.78663	0.351007	1.3394	1.01107	968
[truncated: 2,277 more rows]

## Sheet: ProteinGroups_All_outlier
			Experimental group	Group ID	A	A	A	A	B	B	B	B	C	C	C	C	D	D	D
			Treatment group	Treatment group	Control	Control	Control	Control	AVA	AVA	AVA	AVA	OA	OA	OA	OA	AVA+OA	AVA+OA	AVA+OA
[truncated: 3,263 more rows]
