# Supplementary material for: Fatty acids abrogate the growth-suppressive effects induced by inhibition of cholesterol flux in pancreatic cancer cells
Source: Cancer Cell Int. 2023 Nov 17;23:276. doi: 10.1186/s12935-023-03138-8 (PMC10657020; doi:10.1186/s12935-023-03138-8)
Supplement: Supplementary file 4 — Additional file 4: Table S3. MS/proteome data – differentially expressed proteins. [file 12935_2023_3138_MOESM4_ESM.xlsx]

## Sheet: DEP_All_Groups_1142
DEP_All_Groups_1142						Group ID	A	A	A	A	B	B	B	B	C	C	C	C	D	D	D
						Treatment group	Control	Control	Control	Control	AVA	AVA	AVA	AVA	OA	OA	OA	OA	AVA+OA	AVA+OA	AVA+OA	Tukey's range test
						LFQ_ID	DDA_1_S1-E1_1_8030	DDA_2_S1-E2_1_8031	DDA_3_S1-E3_1_8032	DDA_4_S1-E4_1_8033	DDA_5_S1-E5_1_8034	L6_S1-E6_1_8035	7_S1-E7_1_8036	8_S1-E8_1_8037	9_S1-E9_1_8038	10_S1-E10_1_8039	11_S1-E11_1_8040	12_S1-E12_1_8041	13_S1-F1_1_8042	15_S1-F3_1_8044	16_S1-F4_1_8045	Control/AVA	Control/OA	Control/AVA+OA	AVA/OA	AVA/ AVA+OA	OA/ AVA+OA
Gene names	Protein IDs	Protein names	t-statistic	p-value	q-value	R-statistic
AAK1	Q2M2I8-2;Q2M2I8	AP2-associated protein kinase 1	4.1516638836827555	0.03401042751192956	0.11180242350443778	0.5310166738213962	17.18	17.108	17.032	16.49	16.178	16.523	16.483	16.778	17.255	16.277	16.568	16.982	17.365	17.138	17.447	0.220956	0.845456	0.462785	0.606716	0.0246861	0.164859
AARS	P49588;P49588-2	Alanine--tRNA ligase, cytoplasmic	18.853553700627575	0.00012097355571061957	0.0036192180291039484	0.8371833575842043	20.111	20.082	19.905	19.962	20.381	20.451	20.348	20.43	20.032	19.887	19.709	20.064	20.481	20.556	20.291	0.00323213	0.691537	0.0027529	0.000602309	0.968567	0.00058559
AARS2	Q5JTZ9	Alanine--tRNA ligase, mitochondrial	8.663062375737047	0.003095489975156566	0.026565863247097966	0.702615795200651	16.819	16.765	16.985	16.675	16.84	16.562	16.638	16.709	17.014	16.551	16.587	16.57	17.075	17.302	17.324	0.698361	0.664083	0.0231683	0.999896	0.0043513	0.00398209
ABCD1	P33897;Q9UBJ2	ATP-binding cassette sub-family D member 1	4.728015823805185	0.023518987908741802	0.09118125423318567	0.5632155628484563	18.588	19.008	18.998	18.729	18.529	18.493	18.486	18.36	18.532	18.672	18.653	18.541	18.902	18.918	18.537	0.0266792	0.19655	0.97908	0.620082	0.0772559	0.415321
ABCG2	Q9UNQ0-2;Q9UNQ0	ATP-binding cassette sub-family G member 2	3.6860302244854464	0.04665727340280299	0.13707383273474927	0.5013167656783242	18.958	19.216	18.894	18.696	18.361	18.456	18.378	18.024	18.845	18.117	18.263	18.367	18.606	18.078	18.959	0.0445519	0.0936318	0.340165	0.968002	0.703469	0.906018
ABHD10	Q9NUJ1;Q9NUJ1-2;Q9NUJ1-3	Mycophenolic acid acyl-glucuronide esterase, mitochondrial	4.48695171701816	0.02736383341593801	0.09816662350866211	0.5503019035078255	18.301	18.017	18.184	17.902	17.78	18.125	18.226	17.816	18.331	17.855	17.899	18.223	18.895	18.523	18.333	0.891635	0.99874	0.0741165	0.941919	0.0248786	0.0590714
ABHD12	Q8N2K0-3;Q8N2K0;Q8N2K0-2	Monoacylglycerol lipase ABHD12	4.4149523926277245	0.028652196742576113	0.10090152654162064	0.5462955331395186	19.241	19.178	18.758	18.335	18.025	18.215	18.049	18.252	19.23	18.26	18.382	18.687	18.911	18.803	18.846	0.0325845	0.726326	0.9996	0.177969	0.057686	0.82029
ABR	Q12979-4;Q12979-2;Q12979;Q12979-3;P11274-2;P11274	Active breakpoint cluster region-related protein	6.801564646611455	0.007382472268728709	0.04458192975615615	0.6497338894283134	17.997	17.853	17.663	17.32	17.274	17.049	17.143	17.198	17.888	17.467	17.533	17.896	17.652	17.893	18.277	0.0374611	0.999835	0.602864	0.0422414	0.00680014	0.564528
ABRACL	Q9P1F3	Costars family protein ABRACL	4.431053043536458	0.028358016623183626	0.10019013240325222	0.5471976311989821	19.77	19.317	18.577	17.888	17.852	17.688	17.731	17.897	19.095	18.923	17.883	18.638	19.168	18.856	19.264	0.0552939	0.902006	0.952973	0.165162	0.0335665	0.668776
ACAA2	P42765	3-ketoacyl-CoA thiolase, mitochondrial	3.845375421414124	0.04179166254298872	0.12748607254694688	0.5118948185228496	19.145	19.204	19.03	18.622	18.766	18.625	18.692	18.989	19.287	18.858	18.714	18.671	19.113	19.391	19.594	0.543425	0.897697	0.248148	0.904851	0.0330495	0.0926921
ACACA	Q13085-3;Q13085-2;Q13085;Q13085-4;O00763-3;O00763-2;O00763	Acetyl-CoA carboxylase 1;Biotin carboxylase	8.032208692148345	0.004094361332895717	0.030906741450400312	0.6865795596408452	19.085	18.931	18.56	18.495	17.885	18.155	18.064	18.226	18.483	18.156	18.443	18.56	18.494	18.881	18.575	0.00358675	0.134194	0.881895	0.18161	0.0208734	0.474636
ACADSB	P45954;P45954-2	Short/branched chain specific acyl-CoA dehydrogenase, mitochondrial	7.294331863737893	0.0057866860788119805	0.03843255255194678	0.6654805986429292	18.903	18.88	18.574	18.381	17.914	17.92	17.899	18.018	18.869	18.067	18.101	18.36	18.801	18.917	18.421	0.00872642	0.314439	0.998871	0.173356	0.0113175	0.31097
ACADVL	P49748-2;P49748;P49748-3	Very long-chain specific acyl-CoA dehydrogenase, mitochondrial	3.6022040397284556	0.049481823996803585	0.14204245427251452	0.4955658430626991	19.377	19.346	19.043	18.755	18.456	18.616	18.591	18.531	19.589	18.689	18.847	18.948	19.062	18.984	18.784	0.0438524	0.931617	0.795629	0.116038	0.267015	0.982056
ACAT2	Q9BWD1	Acetyl-CoA acetyltransferase, cytosolic	9.52083234438291	0.0021617308973601785	0.0211219047188465	0.7219589048996758	21.636	21.545	21.047	20.855	20.079	20.067	20.25	20.188	21.655	20.804	20.598	20.975	20.989	20.965	21.222	0.0020133	0.661196	0.820806	0.0130729	0.0148178	0.996641
ACLY	P53396;P53396-2;P53396-3	ATP-citrate synthase	16.066647455638293	0.0002473270838619778	0.005329581884442604	0.8141890082962719	20.651	20.429	20.268	19.984	19.682	19.618	19.58	19.72	20.053	19.622	19.666	19.868	20.355	20.502	20.463	0.00140384	0.0088488	0.872401	0.661618	0.000808704	0.00422442
ACO1	P21399	Cytoplasmic aconitate hydratase	5.083584472536944	0.018944946417464036	0.07869996212401302	0.5809644079540804	19.481	19.365	18.737	18.254	17.933	18.125	18.14	18.318	19.569	18.238	18.39	18.879	19.55	19.213	19.496	0.0940564	0.92947	0.554184	0.237398	0.0138542	0.280783
ACO2	Q99798	Aconitate hydratase, mitochondrial	4.495027214677511	0.0272236143852219	0.09787894874333915	0.550746852311154	20.449	20.388	20.062	19.803	19.704	19.702	19.628	19.746	20.419	19.897	19.89	19.916	20.25	20.255	20.084	0.0370484	0.772785	0.999191	0.175701	0.0444104	0.742156
ACOT7	O00154-4;O00154-6;O00154-7;O00154;O00154-5;O00154-2;O00154-3	Cytosolic acyl coenzyme A thioester hydrolase	6.064227677728271	0.010853484650079097	0.055002503215124114	0.6231932505999623	19.435	19.163	19.174	18.898	18.927	19.15	18.899	19.001	19.484	18.851	19.039	18.853	19.608	19.561	19.656	0.635335	0.865632	0.0658641	0.971068	0.0102349	0.0200095
ACSL3	O95573	Long-chain-fatty-acid--CoA ligase 3	3.848420310087454	0.04170464067921129	0.12745907521547142	0.5120925841565768	20.69	20.675	20.43	20.508	20.712	20.51	20.51	20.592	20.545	20.275	20.334	20.092	20.484	20.546	20.608	0.999909	0.0644725	0.990305	0.058702	0.984462	0.146246
ACSL4	O60488-2;O60488	Long-chain-fatty-acid--CoA ligase 4	27.38765914030106	2.1111392563228874e-05	0.0010591423253644516	0.8819273459852743	19.126	18.818	18.656	18.469	17.156	17.375	17.519	17.546	18.981	18.152	18.383	18.553	18.957	18.955	18.791	5.39341e-05	0.531545	0.899801	0.000329813	4.63821e-05	0.255478
ACTBL2	Q562R1	Beta-actin-like protein 2	4.679344668555083	0.024241318749731764	0.09256550403146989	0.5606683816504492	16.265	16.133	16.319	17.567	17.509	17.712	17.653	17.267	15.972	17.58	17.409	17.045	16.561	15.878	14.829	0.205631	0.780764	0.387529	0.654062	0.0178767	0.108243
ACTC1;ACTA1;ACTG2;ACTA2	P68032;P68133;P63267;P62736;P63267-2	Actin, alpha cardiac muscle 1;Actin, alpha skeletal muscle;Actin, gamma-enteric smooth muscle;Actin, aortic smooth muscle	7.309074421058646	0.005745598037039854	0.03831573660283633	0.6659299233318038	18.674	19.124	17.763	21.004	20.123	21.29	21.419	20.242	19.236	21.402	21.079	20.535	18.938	15.857	15.885	0.278913	0.38375	0.125967	0.994771	0.00679985	0.00980661
ACTG1	P63261	Actin, cytoplasmic 2;Actin, cytoplasmic 2, N-terminally processed	4.772925799500385	0.022874809871617642	0.08922817582696785	0.565539843142221	24.656	25.126	25.043	25.383	25.522	25.404	25.48	25.394	25.072	25.209	25.206	25.025	25.462	25.263	25.444	0.0345708	0.924527	0.108203	0.0957492	0.967566	0.257459
ACTL6A	O96019-2;O96019	Actin-like protein 6A	4.914621788022024	0.020974063285216206	0.08464903511521046	0.572713738032748	18.367	18.488	18.13	18.038	17.957	17.935	17.872	18.056	18.379	18.171	18.143	18.31	18.908	18.114	18.895	0.313608	0.999979	0.196841	0.326565	0.0125044	0.188755
ACTR2	P61160;P61160-2	Actin-related protein 2	4.665224521082322	0.02445573105224002	0.09305733834463793	0.5599238415333551	21.043	20.525	20.235	19.863	19.966	19.807	19.759	19.922	20.593	19.911	19.829	20.121	20.646	20.769	20.739	0.126714	0.560875	0.621541	0.695543	0.0224713	0.120974
ACTR3	P61158;Q9C0K3;Q9P1U1-2;Q9P1U1-3;Q9P1U1	Actin-related protein 3	10.048143213509197	0.0017527349104448362	0.018260921862493965	0.732649107154838	21.728	21.633	21.663	21.426	21.567	21.412	21.338	21.321	21.949	21.442	21.411	21.348	22.067	22.169	22.066	0.384282	0.924857	0.0154684	0.724363	0.00131178	0.00604623
ADAM10	O14672;O14672-2	Disintegrin and metalloproteinase domain-containing protein 10	8.207614160416187	0.003782680670914521	0.029723666669523502	0.6912093692189143	18.3	18.488	18.502	18.273	17.78	18.003	17.981	17.92	18.558	18.403	18.412	18.598	18.711	18.022	18.35	0.0140367	0.844541	0.995952	0.00369225	0.0324153	0.763993
ADAM9	Q13443-2;Q13443	Disintegrin and metalloproteinase domain-containing protein 9	5.222252526717621	0.017450490050417985	0.0745819764802268	0.5875014063131951	17.494	17.533	17.18	16.89	16.523	16.648	16.771	16.891	17.407	16.897	17.039	16.936	17.119	17.247	17.248	0.0163077	0.564518	0.974075	0.145387	0.0518213	0.847528
ADAR	P55265-5;P55265;P55265-4	Double-stranded RNA-specific adenosine deaminase	3.65835334992144	0.04756847475276975	0.13850071086498408	0.4994325396567927	19.998	19.903	19.68	19.563	19.369	19.439	19.532	19.626	19.942	19.502	19.502	19.402	19.729	20.119	19.938	0.193531	0.490551	0.768778	0.894446	0.0532031	0.151691
ADH5	P11766	Alcohol dehydrogenase class-3	6.246455856989511	0.009842979736277688	0.052362083066886694	0.6301199084429031	19.137	19.369	19.027	18.7	18.852	18.948	18.886	18.943	19.301	18.606	18.783	19.079	19.699	19.413	19.658	0.786513	0.887381	0.0465398	0.996164	0.010951	0.0152878
ADNP	Q9H2P0	Activity-dependent neuroprotector homeobox protein	34.133992285022266	7.2311458934135795e-06	0.0004914214716148507	0.9029999272935204	17.279	17.544	17.595	17.367	16.179	16.384	16.048	16.579	17.592	17.354	17.435	17.612	17.334	17.216	16.861	1.74882e-05	0.979269	0.202519	1.14012e-05	0.000596829	0.116618
ADPRHL2	Q9NX46	Poly(ADP-ribose) glycohydrolase ARH3	3.615792213394077	0.049010660235397845	0.14148575370354483	0.4965070552329596	17.531	17.358	17.774	16.827	17.222	16.842	17.154	17.648	17.366	17.649	17.467	17.357	14.714	17.443	15.803	0.985794	0.997414	0.071568	0.950097	0.118939	0.0535391
ADSL	P30566;P30566-2	Adenylosuccinate lyase	3.596234802115922	0.049690478177216155	0.14226571495689366	0.49515125842932917	18.486	18.547	18.009	17.588	18.037	17.973	17.968	18.077	18.671	17.525	17.816	18.263	18.972	18.61	18.936	0.942061	0.985094	0.123266	0.996323	0.0531003	0.0736283
ADSS	P30520	Adenylosuccinate synthetase isozyme 2	3.7420147167701305	0.044875805262277094	0.13378638577143123	0.5050851188088554	18.921	18.975	18.639	18.171	18.581	18.39	18.425	18.557	18.814	18.055	18.216	18.593	19.025	19.107	19.039	0.758407	0.552518	0.302058	0.983009	0.0746191	0.0428943
AFAP1L2	Q8N4X5;Q8N4X5-2;Q8N4X5-4;Q8N4X5-3	Actin filament-associated protein 1-like 2	7.640327271059478	0.0049070447347047	0.03441262984918716	0.6757169335314919	19.051	18.97	18.754	18.43	18.121	18.078	17.983	18.164	18.947	18.409	18.578	18.945	18.559	18.735	19.202	0.00898391	0.966099	0.998414	0.0193006	0.011296	0.933831
AFG3L2	Q9Y4W6	AFG3-like protein 2	3.812351175824527	0.0427492745884173	0.12992114113031575	0.5097395481750404	19.54	19.236	19.137	18.45	18.37	18.249	18.327	18.473	19.144	18.43	18.274	18.4	18.718	19.156	18.826	0.0422181	0.173537	0.876262	0.817076	0.20201	0.568403
AGPAT9	Q53EU6	Glycerol-3-phosphate acyltransferase 3	8.537123001931631	0.0032695963336224773	0.027588003954443073	0.6995468812362928	15.776	16.213	17.018	15.558	18.594	18.186	18.596	18.43	16.648	17.577	17.641	16.015	15.204	17.395	15.334	0.00544499	0.438096	0.991468	0.0722545	0.00578576	0.35522
AGRN	O00468-6;O00468-7;O00468-3;O00468-5;O00468-4;O00468;O00468-2	Agrin;Agrin N-terminal 110 kDa subunit;Agrin C-terminal 110 kDa subunit;Agrin C-terminal 90 kDa fragment;Agrin C-terminal 22 kDa fragment	28.104048434859504	1.8645911071000593e-05	0.000980714774234402	0.8845897344472888	18.283	18.143	18.064	17.651	16.994	17.115	16.848	16.498	18.068	17.909	17.903	18.124	18.348	18.008	18.489	9.75556e-05	0.996608	0.532083	0.000127615	3.39607e-05	0.427934
AHNAK	Q09666;Q09666-2	Neuroblast differentiation-associated protein AHNAK	6.218624033496619	0.00998990668576692	0.05275363466679473	0.6290785189952885	22.622	22.744	22.487	22.302	21.935	22.192	21.854	22.553	22.797	22.407	22.413	22.453	22.811	22.746	23.052	0.10861	0.999096	0.276069	0.134046	0.0062242	0.231846
AHNAK2	Q8IVF2;Q8IVF2-3;Q8IVF2-2	Protein AHNAK2	4.47870219248843	0.02750795033862202	0.09840072203809558	0.5498464550754546	20.956	21.005	20.866	20.533	20.76	20.755	20.838	21.061	20.831	20.513	20.501	20.698	21.086	20.987	21.218	0.999398	0.345275	0.23193	0.295845	0.270099	0.0168451
AHSA1	O95433-2;O95433	Activator of 90 kDa heat shock protein ATPase homolog 1	5.209108726560524	0.017586042561919528	0.07484420566239562	0.5868905527437548	19.805	19.801	19.334	18.941	18.889	18.848	18.869	18.818	19.832	18.92	18.95	19.002	19.723	19.728	19.797	0.0776673	0.57353	0.666084	0.508483	0.0159576	0.14099
AIDA	Q96BJ3;Q96BJ3-2;Q96BJ3-3	Axin interactor, dorsalization-associated protein	20.911874507920658	7.527897806674656e-05	0.0026396209405985006	0.8508183768669814	17.758	18.106	17.701	17.508	16.689	16.897	16.917	16.948	18.196	17.511	17.474	17.823	18.056	18.324	18.197	0.000941635	0.999554	0.140007	0.00110001	6.48484e-05	0.120285
AIFM2	Q9BRQ8-2;Q9BRQ8	Apoptosis-inducing factor 2	4.454505946140232	0.027935819093759678	0.09919839221626199	0.5485052662365014	15.903	16.506	16.604	16.256	17.004	16.517	16.885	17.027	16.33	15.888	16.347	15.376	17.154	16.486	16.382	0.208162	0.58319	0.587047	0.0255812	0.907512	0.116521
AIM1	Q9Y4K1;Q9Y4K1-2	Absent in melanoma 1 protein	50.23251999774311	1.0410707241339724e-06	0.0001786806121789939	0.9319717625889927	17.356	17.453	17.446	17.297	18.363	18.215	18.178	18.51	17.364	17.232	17.174	17.013	17.96	18.358	18.425	2.35694e-05	0.360742	9.91269e-05	3.76169e-06	0.939223	1.49122e-05
AIP	O00170	AH receptor-interacting protein	9.69275617299863	0.002017087390973407	0.020115357743010032	0.7255370452247374	18.074	18.239	17.82	17.807	17.496	17.562	17.592	17.504	18.211	17.785	17.73	17.786	18.092	18.396	18.212	0.0179968	0.82118	0.29669	0.0763506	0.00139024	0.0877451
AKAP1	Q92667-2;Q92667	A-kinase anchor protein 1, mitochondrial	17.610284938307522	0.00016454953709525645	0.004159659228431251	0.8276695489682149	16.894	15.54	16.758	16.822	16.568	16.023	16.36	16.201	16.483	16.726	16.899	16.664	17.991	18.357	18.371	0.852265	0.89303	0.000453654	0.466041	0.000163884	0.00117696
AKAP12	Q02952;Q02952-3;Q02952-2	A-kinase anchor protein 12	24.67069056383848	3.474442292349e-05	0.0015424179318336943	0.8706066117302039	17.898	17.818	18.32	18.204	19.225	19.486	19.339	19.69	18.427	18.612	18.442	18.585	18.165	18.751	18.831	2.02323e-05	0.0710147	0.0539938	0.000752674	0.00249325	0.981307
AKAP2	Q9Y2D5;Q9Y2D5-5;Q9Y2D5-7;Q9Y2D5-6;Q9Y2D5-4	A-kinase anchor protein 2	3.9085928702993242	0.04002770044611843	0.1245518427049544	0.5159681792057486	16.026	16.419	16.503	15.986	16.679	16.407	16.181	16.712	16.187	16.056	15.576	14.484	15.481	15.865	15.327	0.853188	0.240876	0.27667	0.0692242	0.089511	0.999932
AKR7A2	O43488;Q8NHP1	Aflatoxin B1 aldehyde reductase member 2	8.380882837478195	0.0035019087244785477	0.028423876515022973	0.6956504170906141	19.568	19.591	19.372	19.007	19.104	18.767	18.66	18.637	19.714	18.912	18.956	19.054	19.635	19.934	19.87	0.0466032	0.661574	0.230626	0.28632	0.00237343	0.0416844
AKT2	P31751;P31751-2	RAC-beta serine/threonine-protein kinase	6.345660574543141	0.009339568544835712	0.05152698498454771	0.6337847756738306	20.755	20.27	19.743	19.692	19.256	19.368	19.36	19.259	20.457	19.889	19.907	20.05	20.175	20.221	19.876	0.0158816	0.997778	0.999564	0.0214657	0.0298688	0.999879
ALCAM	Q13740-2;Q13740;Q13740-4;Q13740-3	CD166 antigen	8.980009308619428	0.0027035548697839098	0.02448970119545925	0.71006874266155	17.987	18.29	18.041	18.099	18.021	17.812	17.811	17.589	18.272	18.022	17.947	17.87	18.517	18.752	18.267	0.149518	0.929068	0.0530062	0.354948	0.0015773	0.0208601
ALDH1B1	P30837	Aldehyde dehydrogenase X, mitochondrial	5.051796916019638	0.01930842556954277	0.07937849989892229	0.5794366023449162	19.649	19.534	19.343	18.94	18.937	18.876	18.723	19.009	19.404	18.807	18.835	18.94	19.385	19.661	19.353	0.0647775	0.183488	0.944859	0.911598	0.0369663	0.100414
ALDH4A1	P30038;P30038-3;P30038-2	Delta-1-pyrroline-5-carboxylate dehydrogenase, mitochondrial	6.499360718454729	0.008618217822547736	0.04920793172918108	0.6393215827813864	19.073	19.029	19.139	18.782	18.675	18.336	18.402	18.662	19.066	18.791	18.61	18.812	18.906	18.778	18.924	0.0059317	0.397556	0.689142	0.0897584	0.063887	0.976486
ALDH7A1	P49419-2;P49419;P49419-4	Alpha-aminoadipic semialdehyde dehydrogenase	8.308576030352453	0.003615982108190188	0.028972279250143004	0.693812746894944	19.032	18.973	18.508	18.871	18.415	18.464	18.239	18.286	18.769	18.665	18.559	18.704	19.226	18.877	18.762	0.00980771	0.534054	0.847249	0.0974018	0.00423013	0.214484
ALDOA	P04075;P04075-2	Fructose-bisphosphate aldolase A	4.589232603742184	0.025648637841684526	0.0949378070394248	0.5558731342800062	23.024	23.174	23.177	22.907	23.196	23.096	23	23.19	23.155	22.968	22.939	23.004	23.33	23.199	23.702	0.962342	0.953381	0.050021	0.755435	0.10331	0.0224899
ALDOC	P09972	Fructose-bisphosphate aldolase C	14.22932078840837	0.00041928034946582125	0.007471438358513896	0.7951123582383349	22.371	22.311	22.145	21.796	21.884	21.99	21.771	21.882	22.388	21.879	22.262	22.025	22.909	22.663	22.989	0.267701	0.999297	0.00379018	0.316456	0.000264362	0.00316785
ALG3	Q92685;Q92685-2	Dol-P-Man:Man(5)GlcNAc(2)-PP-Dol alpha-1,3-mannosyltransferase	8.00981734865728	0.004136291184033644	0.031000878011976072	0.685978530707136	15.209	15.867	16.36	16.007	14.935	14.857	15.102	15.471	16.189	15.959	16.098	15.875	15.822	15.964	15.996	0.0180807	0.854393	0.991032	0.00487468	0.0174446	0.968644
ALPPL2;ALPP	P10696;P05187;P09923	Alkaline phosphatase, placental-like;Alkaline phosphatase, placental type	4.378987578724746	0.029322354127313686	0.10226759017023522	0.5442674324754945	17.714	18.058	17.741	17.807	17.063	17.731	17.393	16.07	18.346	17.647	17.795	17.581	17.888	18.241	18.888	0.163208	0.999973	0.524431	0.154331	0.0217765	0.543442
ANAPC7	Q9UJX3-2;Q9UJX3	Anaphase-promoting complex subunit 7	13.5472886646518	0.0005170106409816062	0.008690575774438236	0.7869945287939918	17.891	17.921	17.62	17.112	16.119	15.945	15.933	16.459	17.999	17.084	17.159	17.705	17.068	16.822	16.156	0.00078711	0.944909	0.0335591	0.00179607	0.26945	0.0779708
ANLN	Q9NQW6-2;Q9NQW6	Actin-binding protein anillin	4.2203789306500035	0.03250622614218842	0.10894429953718031	0.535102641233095	15.426	16.102	16.577	16.6	15.39	15.406	15.447	15.211	16.217	16.38	16.102	16.173	15.442	15.988	16.577	0.0518011	0.99862	0.932405	0.0401129	0.190108	0.88138
ANP32A	P39687;O95626;O43423	Acidic leucine-rich nuclear phosphoprotein 32 family member A	3.9529030952804316	0.03884321434304311	0.12179588651217652	0.5187829784066851	21.935	22.078	21.722	21.484	21.769	21.286	21.323	21.683	21.94	21.442	21.387	21.189	22.346	21.901	22.071	0.454946	0.386081	0.484967	0.999036	0.0613891	0.0498358
ANP32B	Q92688-2;Q92688	Acidic leucine-rich nuclear phosphoprotein 32 family member B	4.655929891369471	0.024598084365452196	0.09329571688841665	0.5594323669184463	20.218	20.2	20.246	20.379	20.407	20.679	20.387	20.531	20.579	20.436	20.552	20.293	20.144	20.259	20.366	0.0588072	0.119463	0.999938	0.970898	0.0773277	0.147413
ANPEP	P15144	Aminopeptidase N	7.093105780872887	0.00638364805423224	0.04050014845301816	0.659224515709426	22.458	22.395	22.189	22.12	21.795	21.91	21.889	21.707	22.267	21.906	22.015	21.922	22.117	22.615	22.247	0.0122958	0.189667	0.99235	0.381215	0.0125236	0.15977
ANXA11	P50995-2;P50995	Annexin A11	3.7417948173168667	0.04488264521126825	0.13378638577143123	0.5050704286451796	20.546	20.452	19.979	19.727	19.659	19.567	19.482	19.833	20.583	19.672	19.777	20.062	20.19	20.39	20.686	0.140854	0.906735	0.753419	0.367638	0.0368045	0.408651
ANXA2;ANXA2P2	P07355;P07355-2;A6NMY6	Annexin A2;Putative annexin A2-like protein	5.8229069296945575	0.012386006043062836	0.05986054707951654	0.6136110195643933	24.977	25.044	24.841	24.485	24.462	24.378	24.418	24.615	24.99	24.473	24.582	24.619	24.915	25.053	25.19	0.082417	0.608059	0.486881	0.495521	0.0100156	0.0934214
ANXA6	P08133;P08133-2	Annexin A6	5.802681248826601	0.012525654925231165	0.060008785501793414	0.6127857272339258	17.77	17.502	16.938	16.667	15.971	16.493	16.298	16.385	17.688	16.416	16.617	17.197	17.799	17.302	17.646	0.0462101	0.859297	0.695702	0.164296	0.010725	0.311014
ANXA7	P20073-2;P20073	Annexin A7	19.15989602614891	0.00011243026627368076	0.0034915341571632426	0.8393684272130595	19.738	19.537	19.612	19.4	19.498	19.332	19.32	19.271	19.437	19.409	19.199	19.364	19.838	20.238	20.297	0.232018	0.22269	0.0025666	0.999981	0.000167184	0.00016148
AP3B1	O00203-3;O00203;Q13367;Q13367-4	AP-3 complex subunit beta-1	12.698832789931876	0.0006787888272899668	0.009959100189973846	0.7759514351278615	18.142	18.071	17.919	18.299	18.063	18.2	18.127	18.251	18.47	18.198	18.376	18.467	18.544	18.76	19.047	0.963524	0.128017	0.000744435	0.260246	0.00142983	0.0267205
AP3D1	O14617;O14617-5;O14617-4;O14617-2;O14617-3	AP-3 complex subunit delta-1	5.846991940900777	0.012222093642623801	0.05939828221847424	0.614589211373415	17.987	18.055	17.786	17.338	17.027	17.272	17.189	17.242	18.269	17.341	17.575	17.793	18.051	18.158	17.838	0.0459442	0.995079	0.728957	0.0679443	0.0117634	0.603649
AP3M1	Q9Y2T2	AP-3 complex subunit mu-1	13.100475623872338	0.0005957146842845327	0.009471424975721988	0.7813183306295663	18.464	18.475	18.154	17.96	17.818	17.583	17.391	17.258	17.755	17.782	17.976	17.9	18.224	18.931	19.101	0.0120505	0.209566	0.150601	0.344375	0.000506024	0.00606267
APLP2	Q06481-2;Q06481;Q06481-4;Q06481-3;Q06481-6;Q06481-5	Amyloid-like protein 2	11.553100091853223	0.0010028358105531843	0.01302887481360133	0.7590852261507819	18.098	17.747	17.459	17.355	16.925	16.881	17.133	17.738	17.641	17.352	17.285	17.23	13.557	16.381	14.777	0.725815	0.927109	0.00104411	0.970266	0.0047114	0.00247067
APOA1BP	Q8NCW5-2;Q8NCW5	NAD(P)H-hydrate epimerase	7.2684856800089666	0.005859559280458896	0.03869533470826031	0.6646899329407733	19.435	19.368	19.163	19.155	18.998	18.974	18.835	18.862	19.592	18.862	18.902	19.146	19.462	19.704	19.709	0.111995	0.712325	0.179625	0.500387	0.00397788	0.0360688
APOE	P02649;CON__Q03247	Apolipoprotein E	49.032639972624	1.1774785829892358e-06	0.0001919878829563949	0.9304228670072685	19.608	19.39	19.622	19.512	18.662	18.767	18.744	18.662	19.114	19.293	19.499	19.445	18.845	18.835	18.768	2.41362e-06	0.118862	2.02049e-05	3.37157e-05	0.604286	0.000365954
APOOL	Q6UXV4	MICOS complex subunit MIC27	8.615113688818775	0.0031604564130956326	0.02690926465562626	0.7014547923396941	18.17	18.454	18.643	18.253	17.966	18.193	18.234	18.175	18.518	18.179	18.29	18.502	17.762	17.957	17.779	0.213446	0.999855	0.00450704	0.23573	0.110811	0.00498939
APRT	P07741;P07741-2	Adenine phosphoribosyltransferase	9.000543600920151	0.002680247659478578	0.024346205062840232	0.7105387382690704	20.203	20.222	19.917	19.617	19.477	19.654	19.553	19.293	20.152	19.776	19.552	19.906	20.409	20.187	20.535	0.0434064	0.807844	0.172491	0.183024	0.00165046	0.0454186
ARCN1	P48444;P48444-2	Coatomer subunit delta	25.247910070306542	3.113522888481505e-05	0.0014504568770483126	0.8731896821447127	20.695	20.613	20.251	19.995	18.994	19.077	19.148	19.241	20.64	19.946	20.051	20.232	20.352	20.618	20.73	9.94088e-05	0.776455	0.79477	0.000356838	6.06388e-05	0.321456
ARF1	P84077	ADP-ribosylation factor 1	4.870318916464091	0.02154769165800059	0.08611154717737736	0.570496326723092	21.778	21.649	21.05	21.053	20.706	21.097	21.194	20.747	21.999	20.989	21.015	21.472	22.034	22.078	21.774	0.325071	0.999916	0.194661	0.349581	0.0128709	0.180256
ARF5	P84085	ADP-ribosylation factor 5	3.8539255478676933	0.041547840966081016	0.12731936157731097	0.5124497430427838	18.462	18.076	18.366	19.248	17.255	16.715	16.298	18.138	16.988	19.033	18.659	18.989	18.352	18.812	18.585	0.06429	0.994828	0.999763	0.0951669	0.0794599	0.989567
ARFGAP3	Q9NP61-2;Q9NP61	ADP-ribosylation factor GTPase-activating protein 3	4.555429345191824	0.02620115195083632	0.0958442291522399	0.554047208719244	16.294	16.598	16.567	15.344	14.638	14.303	14.708	15.019	15.694	15.485	17.427	18.236	16.242	16.253	15.28	0.0883016	0.812479	0.969542	0.0202852	0.237577	0.602801
ARFGEF2	Q9Y6D5	Brefeldin A-inhibited guanine nucleotide-exchange protein 2	10.135267498924557	0.0016943085006208946	0.01781473693137992	0.7343367514527193	16.603	16.905	17.061	16.42	16.236	16.223	16.105	16.693	17.109	16.5	16.577	16.961	17.294	17.459	17.441	0.139358	0.996172	0.0303721	0.0987869	0.000896862	0.0424901
ARHGAP1	Q07960	Rho GTPase-activating protein 1	4.685048995963352	0.02415532601280348	0.09245365977435697	0.5609684507013011	19.857	19.657	19.387	18.862	18.527	19.094	19.061	18.91	20.042	19.073	19.04	19.832	20.126	19.834	19.971	0.241358	0.996637	0.30657	0.177705	0.0156933	0.393493
ARHGEF1	Q92888-2;Q92888;Q92888-3;Q92888-4	Rho guanine nucleotide exchange factor 1	19.923747758929263	9.405155439932785e-05	0.003036654642536714	0.8445696374588366	16.745	16.973	16.916	16.849	16.689	16.878	16.885	17.029	17.003	16.62	16.741	17.151	17.855	17.564	17.694	0.999997	0.999856	0.000205233	0.999833	0.000204151	0.000223422
ARHGEF12	Q9NZN5-2;Q9NZN5	Rho guanine nucleotide exchange factor 12	7.3370145882932025	0.005668667316484089	0.03803605785813707	0.6667781825274219	16.344	15.848	14.965	15.811	14.951	14.963	15.286	15.261	15.661	15.636	15.637	15.446	16.171	16.161	16.516	0.0846426	0.919911	0.197715	0.225473	0.00340916	0.0789776
ARHGEF2	Q92974-3;Q92974-2;Q92974	Rho guanine nucleotide exchange factor 2	4.775226121624595	0.022842376475485395	0.08920837088210523	0.5656582287147426	17.79	17.953	17.688	17.396	18.072	17.987	18.091	18.133	17.934	16.938	17.35	17.315	17.649	18.211	18.186	0.317119	0.41329	0.51079	0.0250408	0.993776	0.0586326
ARHGEF6	Q15052-2;Q15052	Rho guanine nucleotide exchange factor 6	7.616720545921337	0.004961800301617282	0.03472195447118875	0.675038479351657	15.985	16.319	16.818	16.485	15.532	15.103	15.408	15.65	15.606	16.126	15.977	16.474	15.941	16.059	16.249	0.00320848	0.36788	0.518668	0.0529227	0.0580581	0.998297
ARHGEF7	Q14155-1;Q14155-5;Q14155-6;Q14155-2;Q14155-3;Q14155	Rho guanine nucleotide exchange factor 7	4.59823466482018	0.025503813429257546	0.09472430021960007	0.556356873530027	17.05	17.027	16.957	16.9	16.629	16.951	16.867	17.031	15.898	17.147	16.994	16.92	16.089	15.856	16.363	0.960363	0.729717	0.0225971	0.94339	0.0480348	0.11123
ARID1A	O14497;O14497-2;O14497-3;Q8NFD5-4;Q8NFD5;Q8NFD5-2;Q8NFD5-3	AT-rich interactive domain-containing protein 1A	9.890143769984327	0.0018648730042196036	0.018970199006971934	0.72953323469407	17.668	17.52	17.264	17.008	16.221	16.227	16.34	16.639	17.485	16.86	16.956	16.712	16.871	17.311	17.265	0.00141375	0.295357	0.73476	0.0288947	0.0136444	0.896229
ARL1	P40616-2;P40616	ADP-ribosylation factor-like protein 1	4.6610691102411765	0.024519253967812293	0.09319031140913274	0.5597042503637009	19.533	19.4	19.348	18.546	18.599	18.357	18.473	18.632	19.321	18.48	18.156	18.951	19.45	19.868	19.185	0.113787	0.350745	0.759469	0.867394	0.0304015	0.0983727
ARL2	P36404;P36404-2	ADP-ribosylation factor-like protein 2	3.861623635688255	0.041329740831594214	0.12728076720488926	0.5129482897969944	18.059	17.969	17.5	16.783	17.182	17.269	16.978	16.998	18.096	17.442	17.485	17.431	17.86	17.966	19.16	0.516079	0.999515	0.215871	0.457552	0.0260825	0.249231
ARMC10	Q8N2F6-3;Q8N2F6	Armadillo repeat-containing protein 10	7.405494279307516	0.005485192498749734	0.03748559050589153	0.668839110580319	18.801	18.62	18.132	17.91	17.554	18.071	18.038	17.794	18.974	18.115	18.191	18.553	19.143	19.2	18.843	0.205461	0.978613	0.079543	0.112388	0.0031282	0.141971
ARPC1A	Q92747;Q92747-2	Actin-related protein 2/3 complex subunit 1A	4.307410024575811	0.030711634340079497	0.1053108723270234	0.540176648828374	15.037	17.04	16.482	18.148	17.936	18.113	17.987	18.026	16.929	18.02	18.402	17.496	16.888	15.913	15.309	0.160371	0.337614	0.745903	0.952796	0.0409514	0.0904472
ARPC1B	O15143	Actin-related protein 2/3 complex subunit 1B	4.460060627891083	0.027836907399692877	0.09899253547480749	0.5488138664229407	18.96	19.363	19.342	19.872	19.916	19.819	19.805	20.128	19.192	19.867	20.204	19.817	19.239	19.253	18.234	0.276937	0.532321	0.426459	0.950408	0.0280932	0.0634664
ARPC2	O15144	Actin-related protein 2/3 complex subunit 2	12.518049423852556	0.0007206055160243907	0.010351958536368009	0.7734488114490591	19.374	19.142	19.121	19.09	19.121	18.942	18.977	18.954	19.108	19.064	19.18	19.195	19.435	19.364	19.425	0.0563671	0.886557	0.0279575	0.178622	0.000395343	0.00919595
ARPC4	P59998;P59998-3;P59998-2;P59998-4	Actin-related protein 2/3 complex subunit 4	37.58279920571242	4.490265153102098e-06	0.0003660688666066485	0.9111099601141286	20.713	20.784	20.655	20.627	20.943	20.644	20.52	20.42	20.748	20.642	20.556	20.686	21.504	21.683	21.595	0.912086	0.980169	1.59368e-05	0.992524	8.25623e-06	1.08143e-05
ASNA1	O43681	ATPase ASNA1	11.235032909057727	0.001123265303564563	0.014088339057400154	0.7539430554190041	18.847	18.881	18.763	18.414	18.653	18.477	18.529	18.564	18.731	18.428	18.341	18.51	19.182	18.995	19.307	0.473517	0.260232	0.0210686	0.964941	0.00223142	0.00115392
ASNS	P08243;P08243-2;P08243-3	Asparagine synthetase [glutamine-hydrolyzing]	8.41272930935785	0.0034530163259877075	0.028363441408176107	0.6964528132081805	19.129	18.803	18.536	18.058	19.211	19.329	19.257	19.326	18.943	17.906	17.945	18.325	19.241	19.424	19.51	0.0955651	0.515199	0.0667926	0.00910062	0.974985	0.00754124
ASPH	Q12797;Q12797-10;Q12797-6;Q12797-11;Q12797-2;Q12797-7;Q12797-9;Q12797-5;Q12797-8;Q12797-4;Q12797-3	Aspartyl/asparaginyl beta-hydroxylase	4.031163332351084	0.036849994383091195	0.11729739974729211	0.5236752867841279	20.909	20.747	20.484	20.336	20.11	20.192	20.138	20.264	20.95	20.31	20.373	20.335	20.845	20.69	20.557	0.0663594	0.846759	0.965252	0.236907	0.0435379	0.628849
ATAD1	Q8NBU5;Q8NBU5-2	ATPase family AAA domain-containing protein 1	4.083058363092754	0.03559430072930996	0.11538073029650078	0.5268649335832638	16.905	17.242	17.751	17.636	17.635	17.505	17.476	17.592	16.253	18.028	17.956	17.043	17.202	15.003	15.361	0.985609	0.999181	0.0636551	0.964214	0.0376585	0.0773945
ATG16L1	Q676U5-2;Q676U5;Q676U5-3;Q676U5-4;Q676U5-5	Autophagy-related protein 16-1	4.014042536199879	0.03727560192853962	0.11836001741866378	0.522613528279626	17.194	17.11	17.113	16.307	17.325	16.962	16.693	17.469	16.473	16.766	15.852	16.804	17.279	17.408	17.551	0.898307	0.348422	0.368314	0.12734	0.719027	0.0300168
ATIC	P31939;P31939-2	Bifunctional purine biosynthesis protein PURH;Phosphoribosylaminoimidazolecarboxamide formyltransferase;IMP cyclohydrolase	4.63810562508214	0.02487380628096615	0.09388134523406322	0.5584867907444401	20.672	20.55	20.266	20.118	20.425	20.294	20.329	20.313	20.628	20.252	20.095	20.348	20.764	20.822	20.77	0.961718	0.943035	0.0717356	0.999819	0.0342353	0.0304959
ATM	Q13315	Serine-protein kinase ATM	5.428466978837515	0.01547657762299052	0.06970872876874598	0.596854009014025	18.105	17.669	17.493	14.63	15.413	14.503	14.877	14.763	17.809	15.718	16.285	17.142	17.695	17.593	17.711	0.0496182	0.985645	0.791771	0.0869402	0.0153344	0.615184
ATP11C	Q8NB49-2;Q8NB49-3;Q8NB49-4;Q8NB49	Phospholipid-transporting ATPase IG	6.064577037368078	0.010851433646014281	0.055002503215124114	0.6232067782716816	17.739	17.291	17.379	16.662	16.665	16.799	16.1	16.36	17.388	16.577	16.753	16.888	17.429	17.536	17.476	0.0318965	0.45554	0.843773	0.344516	0.0121694	0.173984
ATP1A1	P05023-4;P05023;P05023-3;P05023-2;P13637;P13637-2;P13637-3;P50993;Q13733;P20648;P54707;P54707-2	Sodium/potassium-transporting ATPase subunit alpha-1	5.549298148168625	0.01444217098909564	0.0660531831633112	0.6021396847387814	20.472	20.578	20.411	20.208	20.054	19.902	19.954	20.114	20.428	20.064	20.13	20.145	20.533	20.14	20.368	0.0131062	0.215569	0.929077	0.358668	0.0574636	0.563101
ATP1B3	P54709;P54709-2	Sodium/potassium-transporting ATPase subunit beta-3	3.719246690798632	0.04559052483153959	0.1352781633081443	0.5035594801608944	19.375	19.106	19.167	18.627	18.651	17.99	18.52	18.313	19.021	18.939	19.744	18.957	19.118	18.187	19.002	0.0875399	0.982109	0.720642	0.0477697	0.517084	0.525479
ATP2A2	P16615;P16615-5;P16615-2;P16615-3;P16615-4;O14983-2;O14983;O14983-3;Q93084-4;Q93084;Q93084-3;Q93084-7;Q93084-1;Q93084-6;Q93084-5	Sarcoplasmic/endoplasmic reticulum calcium ATPase 2	11.626780651099168	0.000977153682231658	0.012848782894183213	0.760245902020584	21.553	21.625	21.505	21.274	21.382	21.338	21.293	21.306	21.242	21.263	21.181	21.236	21.57	21.574	21.549	0.0857476	0.00540681	0.657364	0.383433	0.01709	0.00143262
ATP2B1	P20020-6;P20020;P20020-4;P20020-1;P20020-5;P20020-2;Q01814-6;Q01814-8;Q01814-5;Q01814	Plasma membrane calcium-transporting ATPase 1	5.8852033861932425	0.01196725073409555	0.058246574095351625	0.6161310145159652	19.433	19.384	19.146	18.786	18.774	18.805	18.672	18.911	19.3	18.691	18.622	18.697	19.587	19.397	19.344	0.144426	0.201662	0.52267	0.99603	0.0191609	0.0269258
ATP5F1	P24539	ATP synthase F(0) complex subunit B1, mitochondrial	18.118692591832072	0.00014479640830353203	0.003989213067688977	0.8316912462558425	20.611	20.663	20.713	20.694	20.671	20.593	20.621	21.005	20.829	20.596	20.581	20.673	19.982	20.141	19.635	0.96692	0.999997	0.000396225	0.966025	0.000221122	0.000398486
ATP5J	P18859;P18859-2	ATP synthase-coupling factor 6, mitochondrial	14.29697476511619	0.00041083133272609067	0.007361104263844954	0.7958839982087775	20.637	20.534	20.407	19.957	19.607	19.588	19.542	19.469	20.736	20.057	19.893	20.053	20.765	20.722	20.79	0.00336541	0.690501	0.267319	0.0207474	0.000314071	0.0535343
ATP5L	O75964	ATP synthase subunit g, mitochondrial	14.48769442140863	0.00038807390677750157	0.00703060561111907	0.7980283278007994	20.705	20.895	20.83	21.042	21.174	21.054	21.109	21.129	21.088	21.003	20.989	20.829	20.417	20.519	20.715	0.0478242	0.561456	0.0188355	0.367958	0.000251096	0.00252435
ATP5O	P48047	ATP synthase subunit O, mitochondrial	6.750496398302856	0.007575843922058003	0.045028808363244445	0.6480167734921221	20.587	20.563	20.43	20.25	20.705	20.233	20.132	20.293	20.359	20.225	19.895	19.875	20.548	21.266	21.018	0.912205	0.223592	0.111242	0.518138	0.0412436	0.00474366
ATP6AP1	Q15904	V-type proton ATPase subunit S1	6.480118037391728	0.008704839255876756	0.04920793172918108	0.6386375809077613	19.193	19.228	18.774	18.107	17.714	17.769	17.704	17.815	19.384	18.298	18.133	18.503	18.903	19.001	18.768	0.0138917	0.822923	0.996425	0.0587819	0.0155616	0.746068
ATP6AP2	O75787-2;O75787	Renin receptor	4.809362122887833	0.0223673677535361	0.08830506809235016	0.5674074784661761	19.609	19.38	19.049	18.36	18.48	18.605	18.428	18.57	19.521	18.58	18.547	18.8	19.655	19.389	19.737	0.196497	0.813497	0.367897	0.599279	0.0159185	0.111415
ATP6V0A1	Q93050-1;Q93050;Q93050-3	V-type proton ATPase 116 kDa subunit a isoform 1	5.25833763991721	0.0170846128281021	0.07393396232757166	0.58916919917206	18.329	18.146	17.835	16.943	16.761	17.312	16.613	16.746	17.978	17.048	17.232	16.997	17.649	18.376	18.471	0.0635368	0.470636	0.764679	0.543253	0.0177216	0.142201
ATP6V1A	P38606;P38606-2	V-type proton ATPase catalytic subunit A	6.9978375724088355	0.0066914402275403935	0.041798824768028424	0.6561802982616164	19.254	19.293	18.92	18.475	18.059	18.167	18.186	18.373	19.403	18.549	18.479	18.796	19.1	19.113	19.27	0.0172071	0.841036	0.874402	0.0682421	0.00776928	0.461152
ATP6V1B2	P21281;P15313	V-type proton ATPase subunit B, brain isoform	8.68720563534494	0.003063374739425911	0.026497785212912187	0.7031969752455984	18.822	18.975	18.444	18.409	17.918	17.773	17.865	17.968	18.864	18.236	18.137	18.481	18.953	18.745	18.449	0.00511344	0.577195	0.99221	0.0446279	0.0055357	0.476779
ATP6V1C1	P21283	V-type proton ATPase subunit C 1	37.73900972518763	4.398556028953741e-06	0.0003660688666066485	0.9114453141166894	17.396	17.375	17.465	17.205	16.891	16.804	16.745	16.571	17.245	17.447	16.982	17.145	17.803	17.88	17.895	0.000323101	0.421228	0.00294152	0.00346209	2.34888e-06	0.000329946
ATP6V1G1	O75348;O95670-2;O95670	V-type proton ATPase subunit G 1	6.470326406222453	0.008749310046756805	0.04927720218043859	0.638288529911993	18.392	18.261	17.736	17.131	16.735	16.869	16.965	16.994	18.336	17.398	17.35	17.006	18.064	18.341	18.356	0.0343485	0.657286	0.679029	0.223304	0.00779803	0.179334
ATXN10	Q9UBB4;Q9UBB4-2	Ataxin-10	8.008401129543325	0.004138960168045441	0.031000878011976072	0.6859404390048206	17.845	18.175	18.59	18.222	18.046	18.339	18.203	18.366	18.339	18.536	18.547	18.729	16.706	17.927	17.418	0.999112	0.508589	0.0243454	0.583511	0.0198386	0.00280227
B4GAT1	O43505	Beta-1,4-glucuronyltransferase 1	13.062864810600692	0.0006029635560829346	0.009471424975721988	0.7808266972898162	18.026	18.375	17.924	17.461	15.619	15.165	15.053	16.231	18.104	17.493	17.55	17.865	18.286	17.451	16.036	0.000766497	0.968785	0.483561	0.0014954	0.0151216	0.719389
BAG3	O95817	BAG family molecular chaperone regulator 3	15.046794703287796	0.00032945726901498755	0.006382543855744993	0.8040626159864946	18.552	18.349	18.164	18.081	17.502	17.39	17.622	17.682	18.516	17.912	18.071	18.351	18.34	18.511	18.418	0.00114069	0.948226	0.796824	0.00259739	0.000532337	0.517201
BAG6	P46379-2;P46379;P46379-3;P46379-5;P46379-4	Large proline-rich protein BAG6	5.46821240901307	0.01512698753374325	0.0684176232282063	0.5986080783019204	19.241	19.062	18.623	18.663	18.385	18.542	18.303	18.121	19.173	18.733	18.59	18.31	19.074	19.298	19.005	0.0572726	0.739266	0.693081	0.281205	0.0129769	0.226815
BAIAP2	Q9UQB8-3;Q9UQB8-5;Q9UQB8-4;Q9UQB8-6;Q9UQB8-2;Q9UQB8	Brain-specific angiogenesis inhibitor 1-associated protein 2	10.84493216176396	0.001295086649553524	0.01541342176713154	0.7473285535234713	19.946	19.685	19.095	18.754	17.875	18.244	18.141	18.224	19.426	18.738	18.746	18.758	19.538	19.325	19.287	0.00184104	0.312808	0.999938	0.0359423	0.00304902	0.350287
BAIAP2L1	Q9UHR4	Brain-specific angiogenesis inhibitor 1-associated protein 2-like protein 1	3.72927320642538	0.04527414934707719	0.13470711771972513	0.5042324938299247	20.657	20.517	20.017	19.68	19.28	19.319	19.339	19.873	19.98	19.428	19.697	19.873	20.147	19.588	20.127	0.0339093	0.243468	0.733406	0.618175	0.257327	0.842931
BAZ1B	Q9UIG0-2;Q9UIG0	Tyrosine-protein kinase BAZ1B	4.554482950575423	0.026216820731002143	0.0958442291522399	0.5539958719426996	17.666	17.958	17.333	17.206	16.982	17.229	17.353	16.964	17.587	17.521	17.406	17.429	17.526	17.899	17.768	0.0990016	0.984632	0.686908	0.171163	0.0213679	0.502055
BCCIP	Q9P287;Q9P287-3;Q9P287-4;Q9P287-2	BRCA2 and CDKN1A-interacting protein	6.995791149083175	0.00669824128329879	0.041798824768028424	0.656114309662213	19.347	19.173	19.073	18.6	18.977	18.949	18.883	19.008	19.309	18.524	18.673	18.813	19.603	19.761	19.592	0.948812	0.614915	0.0377816	0.891935	0.0165132	0.00561326
BLMH	Q13867	Bleomycin hydrolase	9.998847410034847	0.0017868458657295358	0.01855702028071343	0.7316846884730076	18.537	18.656	18.371	17.822	17.636	17.826	17.858	17.729	18.507	18.214	18.063	18.39	18.51	18.959	18.835	0.027226	0.989493	0.168833	0.0454153	0.00109303	0.108408
BTF3L4	Q96K17	Transcription factor BTF3 homolog 4	14.494351602160116	0.0003873068287984581	0.00703060561111907	0.7981023634032424	19.203	18.804	18.652	18.406	17.908	17.808	17.878	17.793	18.806	18.38	18.427	18.407	18.704	18.605	18.501	0.000341107	0.342671	0.744857	0.00478992	0.00304688	0.926088
BZW2	Q9Y6E2;Q9Y6E2-2	Basic leucine zipper and W2 domain-containing protein 2	6.942456058997314	0.006878401035644023	0.042562553656992706	0.6543854980773459	19.709	19.548	19.375	18.965	18.974	18.955	18.918	18.999	19.356	19.056	18.955	19.224	19.398	19.877	19.753	0.0681064	0.406501	0.391496	0.638738	0.00620761	0.0393247
C10orf35	Q96D05;Q96D05-2	Uncharacterized protein C10orf35	4.564300070946368	0.02605481891757836	0.09568104109259351	0.5545278235773805	15.343	15.686	16.003	15.262	15.413	17.656	18.084	18.034	15.786	16.37	15.191	15.489	15.815	15.835	16.166	0.0311577	0.993554	0.91475	0.0480163	0.134007	0.976221
C11orf54	Q9H0W9-3;Q9H0W9-2;Q9H0W9;Q9H0W9-4	Ester hydrolase C11orf54	5.677891532556622	0.013429441855335875	0.0627412749143987	0.6076147648187973	19.072	19.196	18.456	18.112	17.784	18.021	17.872	17.837	18.994	18.019	18.092	18.311	18.775	18.87	19.15	0.0368429	0.544472	0.85639	0.311716	0.0145496	0.226467
C11orf68	Q9H3H3-1;Q9H3H3;Q9H3H3-3	UPF0696 protein C11orf68	11.320308369103946	0.0010893771369996398	0.013822797057415662	0.7553431124082651	15.724	16.5	15.695	17.588	18.869	18.761	18.284	17.902	15.301	16.977	16.873	16.651	14.122	16.057	15.145	0.0139385	0.999075	0.201911	0.0174256	0.000752693	0.167529
C14orf166	Q9Y224	UPF0568 protein C14orf166	4.326911970394275	0.03032559887614395	0.10431622145053315	0.5412984805495306	19.84	19.717	19.514	19.119	19.162	19.185	19.154	19.244	19.462	19.009	19.074	19.221	19.455	19.649	19.669	0.111773	0.118469	0.991838	0.999972	0.096146	0.101534
C1orf123	Q9NWV4	UPF0587 protein C1orf123	3.852764923522641	0.04158084025753946	0.12731936157731097	0.5123744896554933	18.533	15.235	17.996	17.761	17.455	17.692	17.574	17.697	19.214	17.796	17.78	17.962	19.374	19.379	19.525	0.981552	0.556553	0.0393982	0.767847	0.0697406	0.279146
CACNA2D1	P54289-4;P54289-5;P54289;P54289-3;P54289-2	Voltage-dependent calcium channel subunit alpha-2/delta-1;Voltage-dependent calcium channel subunit alpha-2-1;Voltage-dependent calcium channel subunit delta-1	3.6778050901662596	0.04692591845572019	0.13748914652659797	0.5007582862231875	15.925	16.629	15.845	17.473	15.548	16.024	16.741	15.175	16.718	17.674	17.599	17.405	17.385	16.097	17.423	0.595106	0.287754	0.756919	0.0387087	0.190356	0.8728
CALM3:CALM2;CALM1	P0DP25;P0DP24;P0DP23	Calmodulin	8.502438429790503	0.0033195584755820497	0.02768562708151679	0.6986905250958713	20.63	20.671	20.538	20.287	18.118	20.471	20.078	18.52	21.685	20.941	20.835	21.195	21.865	21.746	21.179	0.0900502	0.548085	0.206844	0.00943045	0.00378499	0.824799
CAMK2D	Q13557-8;Q13557-12;Q13557-10;Q13557;Q13557-6;Q13557-11;Q13557-9;Q13557-5;Q13557-3;Q13557-4	Calcium/calmodulin-dependent protein kinase type II subunit delta	6.317136713405664	0.009481140275753733	0.051650906086510656	0.632738493830384	18.191	18.68	18.308	18.062	18.163	18.146	18.147	18.212	18.711	18.198	18.33	18.349	18.563	18.96	18.97	0.762363	0.931597	0.0305399	0.429358	0.00675257	0.0762069
CANX	P27824-2;P27824;P27824-3	Calnexin	5.81791425939341	0.012420307021918897	0.059915120116091014	0.6134076249387003	22.998	23.016	22.411	22.658	23.053	23.018	23.027	23.018	22.702	22.649	22.724	22.409	23.002	23.139	23.099	0.207284	0.623525	0.146277	0.0286139	0.97931	0.022675
CAPG	P40121;P40121-2	Macrophage-capping protein	6.7792388162322395	0.0074662855902424535	0.04468449598446697	0.6489852724907953	20.45	20.457	20.474	20.46	20.368	20.419	20.331	20.652	20.364	20.593	20.64	20.676	20.706	20.81	21.128	0.997859	0.706057	0.01109	0.603513	0.0084503	0.0591169
CAPN1	P07384	Calpain-1 catalytic subunit	8.883479439806063	0.0028163762926876703	0.02525910110646559	0.7078387266921471	19.713	19.615	19.542	19.232	19.318	19.225	19.252	19.279	19.657	19.281	19.278	19.546	19.943	19.806	19.828	0.137258	0.857704	0.0632116	0.418588	0.00171704	0.0186638
CAPNS1	P04632	Calpain small subunit 1	6.094137094506694	0.010679534845293317	0.05467184164913894	0.6243478758120334	21.919	21.65	21.058	20.881	20.437	20.913	20.684	20.889	21.565	20.779	21.051	21.206	21.668	21.804	21.855	0.0752265	0.769209	0.428853	0.326614	0.00768346	0.119583
CAPRIN1	Q14444-2;Q14444	Caprin-1	25.56102637321806	2.9363282643170438e-05	0.0013877342710054898	0.8745482011986695	20.294	20.4	19.912	19.48	18.249	18.597	18.251	18.858	19.844	19.807	19.866	19.948	20.25	19.756	19.993	6.01622e-05	0.870486	0.999616	0.000158912	0.000138491	0.928414
CAPZA2	P47755;P47755-2	F-actin-capping protein subunit alpha-2	5.056759003201293	0.019251149506496867	0.07926514967258369	0.5796758285759354	21.16	21.006	20.622	20.286	20.025	20.389	20.227	20.316	21.289	20.202	20.374	20.79	21.544	21.084	21.202	0.202743	0.973543	0.284622	0.364162	0.0119274	0.160749
CARHSP1	Q9Y2V2	Calcium-regulated heat stable protein 1	3.7470416927298436	0.04471977396085419	0.13378638577143123	0.5054207032544856	20.67	20.626	20.029	19.749	19.261	19.689	19.552	19.806	20.844	19.873	19.928	20.369	20.299	20.197	20.664	0.0925107	0.999908	0.974415	0.10144	0.0644247	0.964167
CARS	P49589-3;P49589-2;P49589	Cysteine--tRNA ligase, cytoplasmic	14.97717625584538	0.0003361554998303152	0.006448253440862693	0.8033309612237054	19.204	19.124	19.037	18.886	19.146	19.225	19.213	19.468	19.108	18.567	18.8	18.886	19.62	19.544	19.746	0.342997	0.26315	0.00330108	0.0155909	0.0480581	0.000231212
CASP8	Q14790-3;Q14790-2;Q14790;Q14790-4;Q14790-9;Q14790-6;Q14790-5;Q14790-8;Q14790-7	Caspase-8;Caspase-8 subunit p18;Caspase-8 subunit p10	6.03040276478842	0.011054241466564526	0.05553936383871296	0.6218788890205494	17.999	17.899	17.688	17.296	17.467	17.315	17.366	17.303	17.872	17.393	17.443	17.468	18.297	17.751	18.482	0.264568	0.773735	0.15748	0.759902	0.00811716	0.0371315
CAST	P20810-9;P20810-5;P20810-10;P20810-7;P20810-6;P20810-4;P20810-8;P20810-2;P20810;P20810-3	Calpastatin	10.221105937854322	0.001638979330543267	0.01758128814770261	0.7359787799612278	20.203	20.154	20.01	19.814	19.818	19.933	19.945	20.006	20.389	19.911	19.753	19.855	20.492	20.743	20.689	0.801871	0.953356	0.00716752	0.978866	0.00188775	0.00331873
CAT	P04040	Catalase	5.64146193270689	0.013707609199227222	0.06358536785018487	0.6060790708334824	20.216	20.41	19.97	19.721	19.49	19.363	19.304	19.7	20.248	19.937	19.751	19.893	19.613	19.623	19.955	0.0127495	0.870853	0.241795	0.0453336	0.451901	0.577133
CCDC59	Q9P031	Thyroid transcription factor 1-associated protein 26	4.245749083248528	0.03197068109268147	0.10792587064517004	0.5365932753589235	16.595	16.673	15.937	16.179	16.434	16.517	16.941	16.468	15.384	15.966	16.128	14.867	15.747	15.115	16.349	0.872101	0.144277	0.346584	0.0421822	0.124733	0.971579
CCDC6	Q16204	Coiled-coil domain-containing protein 6	3.7179198642900295	0.04563258492080582	0.13527987220613433	0.5034702821483983	17.779	18.084	16.525	17.117	16.873	16.988	17.075	17.16	17.774	17.121	17.009	17.178	17.714	18.178	18.444	0.677876	0.985715	0.185407	0.856175	0.0340164	0.113763
CCDC86	Q9H6F5	Coiled-coil domain-containing protein 86	10.174697464862925	0.0016686236306428007	0.017782293004987494	0.7350935477295714	15.985	16.937	16.584	16.997	17.851	18.014	17.77	16.734	16.436	17.46	16.881	16.431	14.389	14.721	16.097	0.16618	0.975127	0.0271326	0.302256	0.000949075	0.014327
CCNK	O75909;O75909-4;O75909-2;O75909-1	Cyclin-K	6.240542436329948	0.009873983205797552	0.05244146455066094	0.6298991342014153	18.36	18.312	17.658	17.311	16.705	16.866	16.821	17.049	18.426	17.235	17.699	17.471	18.033	17.958	17.72	0.0137784	0.883386	0.999985	0.0466034	0.022827	0.91225
CCT3	P49368;P49368-2	T-complex protein 1 subunit gamma	4.834577124539184	0.022023939310205114	0.08751868769362245	0.5686905637902461	21.931	21.83	21.688	21.42	21.702	21.732	21.655	21.827	21.761	21.504	21.492	21.602	21.892	22.034	22.091	0.999414	0.61339	0.0968188	0.547444	0.11477	0.0142855
CCT5	P48643;P48643-2	T-complex protein 1 subunit epsilon	5.177371509474855	0.017918485944819103	0.07588595151435726	0.5854080914577915	20.595	20.814	20.757	20.673	20.81	20.866	20.948	21.016	20.781	20.717	20.72	20.741	20.711	20.808	20.859	0.0170851	0.945404	0.524582	0.042665	0.252187	0.808442
CD109	Q6YHK3;Q6YHK3-4;Q6YHK3-2;Q6YHK3-3	CD109 antigen	17.038668970202266	0.00019068547443992927	0.004379051634849362	0.8229119908523665	19.638	19.606	19.157	18.844	18.244	18.301	18.129	18.073	19.739	18.891	18.955	19.097	19.685	19.534	19.914	0.00124727	0.90913	0.349913	0.00347587	0.000183562	0.144703
CD2AP	Q9Y5K6	CD2-associated protein	16.190614945703228	0.00023909273409300814	0.005232761113270467	0.8153490121033207	17.853	17.791	17.521	17.163	16.609	16.926	16.971	16.937	17.757	17.301	17.287	17.462	17.865	18.207	18.132	0.00495287	0.855036	0.07698	0.0183375	0.000142761	0.0226002
CD44	P16070;P16070-16;P16070-5;P16070-7;P16070-3;P16070-4;P16070-6;P16070-17;P16070-8;P16070-10;P16070-11;P16070-13;P16070-14;P16070-12;P16070-18;P16070-15;P16070-9;P16070-19	CD44 antigen	10.460384184897789	0.0014956481299173204	0.016876500178755645	0.740450664105834	22.135	22.15	22.373	22.429	22.54	22.412	22.616	22.808	22.506	22.368	22.401	22.258	21.987	22.132	21.774	0.0474179	0.723692	0.0851503	0.249335	0.000906451	0.0168422
CD59	P13987;P13987-2	CD59 glycoprotein	4.571366893423308	0.025938929749489102	0.09568104109259351	0.5549099624417384	20.292	20.484	21.805	21.939	21.378	21.353	21.447	21.7	20.733	21.93	22.042	21.471	19.462	20.898	18.366	0.923425	0.872088	0.0932933	0.999031	0.0361406	0.0292679
CD81	P60033	CD81 antigen	34.74344308549569	6.626914455099075e-06	0.0004914214716148507	0.9045390213585566	20.328	20.435	19.752	19.677	18.635	18.608	18.633	18.358	20.496	19.824	20.071	20.373	20.374	20.223	20.59	5.52548e-05	0.884205	0.399037	2.33116e-05	1.57293e-05	0.772182
CD9	P21926	CD9 antigen	10.424919040388923	0.0015159293389442785	0.01692198803572584	0.7397974406222584	20.264	20.416	20.016	19.883	19.495	19.482	19.428	19.57	20.55	19.999	19.898	20.143	20.143	20.084	20.153	0.00337896	0.999987	0.99934	0.00327553	0.00713264	0.999
CDC42	P60953;P60953-1	Cell division control protein 42 homolog	10.204149708007439	0.0016497378178666517	0.01763867221004312	0.7356560300688996	21.85	21.701	21.611	21.185	21.24	21.081	21.085	21.071	21.639	21.225	21.189	21.278	21.761	22.116	21.927	0.033638	0.339272	0.172968	0.478831	0.00133488	0.0118761
CDC5L	Q99459	Cell division cycle 5-like protein	5.783359225670308	0.012660798298642332	0.06022975334165377	0.6119940084354725	18.81	18.705	18.457	18.27	18.302	18.162	18.203	18.075	18.673	18.212	18.141	18.325	18.729	18.716	18.704	0.0616852	0.36282	0.691637	0.656426	0.0138462	0.08401
CDK1	P06493;P06493-2	Cyclin-dependent kinase 1	7.104235630103088	0.006348789545203823	0.04035751014992138	0.6595766477460001	18.648	18.508	18.037	17.832	17.506	17.525	17.55	17.522	18.589	17.993	18.007	18.373	18.13	18.015	18.309	0.0100614	0.999742	0.950468	0.0115915	0.0396813	0.968497
CDK2;CDK3	P24941-2;P24941;Q00526	Cyclin-dependent kinase 2;Cyclin-dependent kinase 3	7.90360628814816	0.004342212788925494	0.03202334629296554	0.6830959234076818	17.953	17.869	16.839	16.512	15.501	15.924	16.109	15.931	17.27	16.867	16.834	17.124	17.368	16.625	16.904	0.00414217	0.828328	0.774138	0.01676	0.0351082	0.998128
CDKN2AIP	Q9NXV6	CDKN2A-interacting protein	5.1259227839073285	0.018473238288593933	0.07753054061660851	0.5829821593197098	15.384	15.807	16.848	17.525	17.258	17.339	17.523	17.807	15.797	17.507	17.649	16.996	15.347	15.719	15.501	0.172578	0.625549	0.392254	0.744425	0.0151685	0.0726246
CEBPZ	Q03701	CCAAT/enhancer-binding protein zeta	6.566080562979938	0.008325639889420677	0.04805294102548819	0.6416732882794665	17.157	16.908	16.763	17.278	17.809	17.672	17.748	17.577	16.678	17.338	17.335	17.298	16.338	16.752	17.252	0.0313389	0.909275	0.691637	0.0936011	0.00744045	0.358586
CELF1	Q92879-2;Q92879-3;Q92879;Q92879-6;Q92879-4;Q92879-5;O95319-5;O95319-2;O95319;O95319-4;O95319-3	CUGBP Elav-like family member 1	5.5610245238687925	0.014346182765956344	0.0660531831633112	0.6026452781138313	19.362	19.292	19.263	18.889	18.964	18.755	18.82	18.522	19.554	19.099	18.995	18.54	19.704	19.509	19.524	0.153188	0.843691	0.300153	0.471674	0.00957919	0.0954931
CFL2	Q9Y281;Q9Y281-3	Cofilin-2	4.000552508579783	0.037615013185873326	0.1190898621350805	0.5217735944598443	19.734	19.566	19.309	19.199	19.455	19.328	19.351	19.203	19.625	18.965	18.991	19.218	19.731	19.662	19.86	0.864529	0.388617	0.315211	0.813099	0.108443	0.0280875
CHCHD2;CHCHD2P9	Q9Y6H1;Q5T1J5	Coiled-coil-helix-coiled-coil-helix domain-containing protein 2;Putative coiled-coil-helix-coiled-coil-helix domain-containing protein CHCHD2P9, mitochondrial	11.181195574661434	0.0011453011838488143	0.014147072577768876	0.7530508697433407	19.321	18.653	19.34	19.199	19.891	19.886	19.852	19.898	19.018	19.4	19.136	19.341	19.285	19.225	18.882	0.00199497	0.919783	0.99999	0.00541805	0.00364533	0.93907
CHD1L	Q86WJ1-4;Q86WJ1-2;Q86WJ1;Q86WJ1-3;Q86WJ1-5	Chromodomain-helicase-DNA-binding protein 1-like	7.734141250012089	0.004696368132258836	0.03343855126483857	0.6783853658912598	16.576	16.72	16.914	16.484	16.076	16.31	16.208	16.409	16.462	16.569	16.284	16.783	16.663	17.377	17.171	0.0927676	0.790756	0.159928	0.366177	0.0029666	0.0397067
CHD4	Q14839;Q14839-2	Chromodomain-helicase-DNA-binding protein 4	12.688883440169644	0.0006810143645841652	0.009959100189973846	0.7758151427059571	18.981	18.874	18.323	17.961	17.303	17.302	17.286	17.457	18.687	18.106	18.045	18.02	18.589	18.382	18.472	0.000865268	0.480647	0.995455	0.00877335	0.00228543	0.67402
CHERP	Q8IWX8	Calcium homeostasis endoplasmic reticulum protein	5.961453381588757	0.011477169525746534	0.05653632903845838	0.61917106888057	19.079	18.606	18.762	18.215	18.332	18.335	18.222	18.183	18.595	18.259	18.212	18.422	19.153	18.889	18.759	0.123038	0.317598	0.451244	0.91586	0.0131515	0.0355538
CHMP1A	Q9HD42	Charged multivesicular body protein 1a	8.680944192404738	0.0030716657760209353	0.02649921189313299	0.703046467165518	15.147	15.373	15.678	16.046	15.485	15.128	15.579	15.464	15.84	16.347	16.189	16.061	16.266	16.372	16.079	0.855679	0.0541475	0.0264428	0.0143728	0.00779556	0.913739
CISD2	Q8N5K1	CDGSH iron-sulfur domain-containing protein 2	13.056880773062408	0.0006041264627262108	0.009471424975721988	0.780748272465446	20.142	20.16	19.856	19.764	19.473	19.469	19.47	19.569	20.14	19.623	19.676	19.739	20.233	20.216	20.295	0.00720291	0.417393	0.203033	0.102038	0.0004438	0.0182697
CKB	P12277	Creatine kinase B-type	7.7938006928412	0.004567935951656546	0.03310230919633777	0.6800595864334699	21.112	20.641	20.103	19.599	19.044	19.337	19.305	19.163	20.627	19.745	19.809	19.871	20.356	20.857	20.695	0.0126442	0.65813	0.835006	0.0880924	0.00509605	0.274869
CLIC1	O00299	Chloride intracellular channel protein 1	21.8974096008171	6.0810005637929944e-05	0.002203349204280995	0.8565695615870743	22.719	22.681	22.766	22.464	22.414	22.345	22.293	22.08	22.985	22.59	22.269	22.412	23.373	23.845	23.527	0.127058	0.927311	0.000824226	0.311633	4.092e-05	0.000367198
CLIC4	Q9Y696	Chloride intracellular channel protein 4	6.4253839495136305	0.008956890506764235	0.05010020573337593	0.6366777371500689	19.87	20.111	19.469	19.055	18.499	18.585	18.58	18.761	20.308	18.967	19.229	19.412	19.5	19.926	20.16	0.023922	0.957821	0.879637	0.0549709	0.0107092	0.639572
CLPB	Q9H078-2;Q9H078-5;Q9H078-3;Q9H078-4;Q9H078	Caseinolytic peptidase B protein homolog	3.6818704884230145	0.04679291096703392	0.1372227362081813	0.5010344794777161	17.991	18.382	18.063	17.776	17.669	17.784	17.78	17.784	18.382	17.746	17.763	17.497	18.206	18.594	18.262	0.387702	0.671284	0.443932	0.953663	0.0440759	0.0966195
CLPX	O76031	ATP-dependent Clp protease ATP-binding subunit clpX-like, mitochondrial	13.242305648118702	0.0005692891576844056	0.009236079319446998	0.7831526009738334	19.374	18.886	18.604	18.189	16.584	17.021	16.869	16.926	19.044	18.023	18.074	17.722	18.408	18.924	17.954	0.00050253	0.37307	0.775935	0.00671664	0.00416484	0.927191
CLTA	P09496-2;P09496-4;P09496-3;P09496;P09496-5	Clathrin light chain A	5.063987819671615	0.019168066179119352	0.07906272279936336	0.5800238490248054	18.037	18.912	18.899	19.895	19.668	19.8	19.812	19.934	17.429	19.919	19.876	19.159	18.777	14.67	16.088	0.715199	0.997125	0.0753793	0.819719	0.014527	0.0558272
CLU	P10909-3;P10909-4;P10909-6;P10909;P10909-5;P10909-2	Clusterin;Clusterin beta chain;Clusterin alpha chain	39.643342084725674	3.4409375855785623e-06	0.000344877802841515	0.9153390458146977	17.785	17.379	17.278	17.175	15.572	15.019	14.331	15.24	17.512	17.096	17.356	17.341	17.983	17.315	17.159	1.05169e-05	0.99032	0.99124	1.45604e-05	1.59818e-05	0.94099
CNDP2	Q96KP4;Q96KP4-2	Cytosolic non-specific dipeptidase	4.82304170084639	0.022180277335306968	0.08788564324475823	0.5681045204452922	20.95	20.86	20.628	20.618	20.882	20.795	20.783	20.728	20.903	20.6	20.448	20.424	21.013	21.013	21.044	0.98862	0.406044	0.159976	0.268282	0.246474	0.0135599
CNNM4	Q6P4Q7;Q6P4Q7-2	Metal transporter CNNM4	6.061077614963131	0.01087199851503579	0.055002503215124114	0.6230712320850247	17.149	16.884	16.998	15.077	16.8	17.849	17.955	17.571	15.859	15.947	16.539	15.413	15.424	15.413	16.154	0.180383	0.59492	0.351532	0.0225387	0.0137439	0.943246
CNPY3	Q9BT09	Protein canopy homolog 3	7.776897988399885	0.004603898218738449	0.033141969296481416	0.6795870188015867	19.359	19.343	19.25	18.937	18.607	18.652	18.552	18.667	19.711	18.993	19.014	19.162	19.131	19.073	19.197	0.00779767	0.999989	0.941444	0.00799685	0.0330064	0.945403
CNPY4	Q8N129	Protein canopy homolog 4	9.224928702585553	0.002440406862680267	0.023000482020810262	0.7155769661052158	17.487	17.385	17.118	16.721	16.457	16.248	16.299	16.595	17.043	16.722	16.63	16.455	17.244	17.015	17.239	0.00389852	0.0801285	0.999878	0.310516	0.00746037	0.122842
COIL	P38432	Coilin	6.118832908168019	0.010538376917058464	0.0543760239343792	0.6252959147741202	18.02	18.129	17.41	17.341	16.417	16.707	16.74	16.661	17.977	17.778	17.409	17.67	17.612	17.477	16.177	0.0173969	0.999917	0.259378	0.0190686	0.519077	0.278509
COL18A1	P39060-2;P39060-1;P39060	Collagen alpha-1(XVIII) chain;Endostatin	33.322028055571096	8.140423200799574e-06	0.0005309184011561482	0.9008706121099685	20.162	20.37	20.186	19.985	19.306	19.322	19.266	19.221	20.767	20.175	20.235	20.353	20.053	20.156	19.997	5.40288e-05	0.3456	0.834898	7.42957e-06	0.000337366	0.122533
COLGALT1	Q8NBJ5	Procollagen galactosyltransferase 1	3.5875282073480457	0.049996664444372	0.14254690679346818	0.4945453313087781	18.869	18.72	19.394	19.716	19.775	19.443	19.334	19.615	18.839	19.414	19.673	19.346	18.908	18.669	16.607	0.840089	0.987679	0.150949	0.956218	0.0435291	0.0939769
COMMD2	Q86X83-2;Q86X83	COMM domain-containing protein 2	3.7426704114785774	0.04485541719021983	0.13378638577143123	0.5051289166635496	15.957	15.97	15.755	16.606	16.344	15.597	16.649	15.594	15.669	16.606	17.383	16.76	15.802	15.109	14.546	0.999873	0.56832	0.20763	0.531584	0.226627	0.0287882
COMMD3	Q9UBI1	COMM domain-containing protein 3	10.399244062584138	0.0015308146183805958	0.01692198803572584	0.7393224841786007	18.278	18.177	17.805	17.29	16.913	17.087	17.081	17.085	18.212	17.283	17.364	17.695	18.43	18.344	18.375	0.0161765	0.705616	0.246173	0.0978703	0.00104026	0.0506262
COMT	P21964-2;P21964	Catechol O-methyltransferase	5.088568245709804	0.018888690997701286	0.07867204753519148	0.5812029370584406	20.159	20.069	19.805	19.362	19.144	19.334	19.311	19.224	20.264	19.362	19.36	19.606	20.182	19.999	20.082	0.0664749	0.775899	0.722802	0.29005	0.0162772	0.267399
COPA	P53621;P53621-2	Coatomer subunit alpha;Xenin;Proxenin	6.087878017722204	0.010715663736517916	0.054685100852558566	0.6241068358080533	19.899	19.974	19.689	19.511	19.457	19.398	19.382	19.536	19.915	19.428	19.511	19.686	19.865	19.974	20.049	0.074251	0.676399	0.451403	0.400229	0.00815009	0.100181
COPB1	P53618	Coatomer subunit beta	13.657493057609376	0.0004995289210942124	0.00844022700356594	0.788349523150111	20.001	19.981	19.838	19.773	19.076	18.974	18.967	19.15	19.905	19.326	19.455	19.624	19.657	19.776	20.342	0.000789198	0.213721	0.998388	0.0220109	0.00114943	0.211737
COPB2	P35606;P35606-2	Coatomer subunit beta	12.988644313627784	0.0006175762500726328	0.009506140392627187	0.7798500027405767	20.489	20.362	20.174	19.801	19.492	19.584	19.561	19.652	20.414	19.81	19.956	20.123	20.649	20.468	20.55	0.00685373	0.821617	0.199253	0.0288898	0.00041889	0.0556025
COPE	O14579-3;O14579;O14579-2	Coatomer subunit epsilon	6.057015664157421	0.010895926733201526	0.055002503215124114	0.622913774646532	19.229	19.149	18.857	18.608	18.479	18.437	18.55	18.529	19.282	18.477	18.725	18.886	19.347	19.137	19.261	0.0751132	0.89215	0.42129	0.226499	0.00748906	0.170388
COPG1	Q9Y678	Coatomer subunit gamma-1	10.128167527995993	0.0016989828842867694	0.01781473693137992	0.7342000190125277	20.361	20.2	19.718	19.586	19.031	19.044	19.081	19.165	20.285	19.541	19.59	19.815	20.123	19.98	20.577	0.00665099	0.872484	0.668654	0.0232488	0.00176805	0.303112
COPG2	Q9UBF2;Q9UBF2-2	Coatomer subunit gamma-2	4.062213005785296	0.036092569390875316	0.116187432165493	0.5255888534872961	18.486	18.169	17.77	17.363	17.083	17.155	17.243	17.213	18.587	17.39	17.401	17.793	18.134	18.158	18.024	0.0711757	0.942517	0.949989	0.17267	0.0417095	0.727208
COPS4	Q9BT78;Q9BT78-2	COP9 signalosome complex subunit 4	3.775610423063214	0.04384500003750246	0.13238754177990325	0.5073192488725585	18.938	18.513	18.225	17.921	17.851	18.079	17.922	18.284	18.593	17.732	17.9	17.993	18.94	18.489	18.92	0.444003	0.490521	0.466352	0.999732	0.0561664	0.0641556
COPZ1	P61923;P61923-4;P61923-2;P61923-3;P61923-5	Coatomer subunit zeta-1	9.111716488480456	0.0025581017699976066	0.02363164269677676	0.7130570728590389	20.234	20.459	20.003	19.643	19.586	19.293	19.47	19.662	20.262	19.632	19.561	19.921	20.344	20.785	20.608	0.053536	0.623151	0.149137	0.349914	0.00170672	0.023131
COTL1	Q14019	Coactosin-like protein	3.654719043604138	0.04768966644577396	0.13860606263785105	0.49918405998977977	18.09	18.004	17.778	18.015	18.384	18.589	18.635	18.662	17.709	18.419	18.206	18.077	18.635	18.858	17.857	0.058774	0.916708	0.193051	0.164102	0.949497	0.431976
COX17	Q14061	Cytochrome c oxidase copper chaperone	10.291442160247923	0.0015952269238023661	0.017473948311580962	0.7373092077061004	17.52	17.012	20.013	20.243	18.479	19.283	18.844	18.686	18.938	20.387	20.192	20.16	15.688	16.329	15.693	0.997632	0.328826	0.0137235	0.415599	0.0103428	0.000995726
COX6A1	P12074	Cytochrome c oxidase subunit 6A1, mitochondrial	65.28616603333836	2.704108787439876e-07	6.783152889108796e-05	0.9468235528100878	19.127	19.282	18.668	19.463	19.18	19.156	19.14	19.313	19.023	19.561	19.612	19.723	16.782	15.736	16.357	0.993078	0.486259	1.19502e-06	0.637055	9.58898e-07	3.70526e-07
COX7A2	P14406	Cytochrome c oxidase subunit 7A2, mitochondrial	7.9693992722372675	0.004213266840131872	0.031297182609726734	0.6848877716988899	20.424	20.173	19.703	19.384	19.167	19.176	19.181	19.086	20.417	19.308	19.417	19.722	20.683	20.495	20.309	0.0536322	0.856809	0.22701	0.189764	0.00263689	0.0722086
CPD	O75976;O75976-2	Carboxypeptidase D	22.830432899041476	5.0050139190185524e-05	0.0020149815296196913	0.8616200743944076	18.595	18.47	18.047	17.682	16.209	17.206	16.625	16.551	18.072	17.844	17.694	17.598	18.457	18.455	18.517	0.000160258	0.357939	0.686701	0.00189013	7.23671e-05	0.0815288
CPNE2	Q96FN4;Q96FN4-2	Copine-2	4.689952492186171	0.02408169204123891	0.09238870323115304	0.5612260655934916	16.876	17.152	16.51	16.232	14.575	15.767	15.421	16.56	18.068	16.335	16.636	17.439	16.89	16.855	17.177	0.11929	0.77877	0.935884	0.0248676	0.0626777	0.990079
CPNE3	O75131;Q86YQ8-2;Q9HCH3-2;Q96A23;O95741;Q9UBL6-2;Q96A23-2;O95741-2;Q9UBL6	Copine-3	12.036006962255131	0.0008478683864342895	0.01164777911535597	0.7664941172875646	19.346	19.201	19.034	18.742	18.155	18.423	18.242	18.413	19.427	18.803	18.68	19.064	19.157	19.295	19.441	0.00364898	0.952738	0.642341	0.00845057	0.000979599	0.380309
CPOX	P36551;P36551-2	Oxygen-dependent coproporphyrinogen-III oxidase, mitochondrial	4.534683394345425	0.02654716422036967	0.096510928118869	0.5529191365580877	17.796	17.595	17.354	17.091	16.237	16.732	16.904	16.667	18.072	16.984	16.854	17.206	17.358	18.006	17.456	0.0512445	0.911882	0.958118	0.147599	0.0323985	0.695375
CPSF1	Q10570	Cleavage and polyadenylation specificity factor subunit 1	20.32492846382297	8.582952973074604e-05	0.0028854649118759054	0.8471687002584127	18.443	18.478	18.46	18.276	17.97	17.934	18.039	18.088	18.48	18.403	18.382	18.414	18.406	18.666	18.37	0.000386434	0.999766	0.794072	0.000344333	0.000202614	0.831956
CPSF3	Q9UKF6	Cleavage and polyadenylation specificity factor subunit 3	8.00527528915362	0.0041448582683905446	0.031000878011976072	0.6858563313161216	18.05	18.073	18.072	17.692	17.603	17.592	17.445	17.59	18.268	17.665	17.65	17.909	18.178	18.269	18.251	0.0385129	0.872802	0.304102	0.132162	0.00273813	0.106935
CPSF6	Q16630-3;Q16630;Q16630-2	Cleavage and polyadenylation specificity factor subunit 6	4.226715480216556	0.03237148685899565	0.10894396826609144	0.535475845659584	20.015	20.035	19.489	19.273	18.897	19.156	19.064	19.079	20.024	19.25	19.288	19.485	19.562	19.595	19.699	0.0309596	0.771934	0.978283	0.149434	0.0890668	0.957632
CRABP2	P29373	Cellular retinoic acid-binding protein 2	118.42153838974775	1.1796823973192618e-08	9.617360744145283e-06	0.9699670687682534	21.268	21.442	21.253	21.192	20.277	20.399	20.268	20.23	21.628	21.518	21.399	21.742	21.548	21.422	21.561	2.46744e-07	0.0152455	0.0836914	1.78668e-08	6.77395e-08	0.875868
CRIP1	P50238	Cysteine-rich protein 1	4.344937023136464	0.02997385177933264	0.10343357740995104	0.5423304985325893	17.268	19.702	19.48	18.729	19.138	18.91	18.969	18.789	19.063	19.91	19.76	20.67	18.239	15.992	18.172	0.993781	0.357891	0.243813	0.487296	0.171834	0.0186323
CRIP2	P52943;P52943-2	Cysteine-rich protein 2	20.850212424102686	7.63123257332872e-05	0.00264738823634308	0.8504431721063889	19.726	19.862	19.573	19.862	18.771	18.919	18.764	18.867	20.202	19.725	19.586	19.7	19.126	19.186	19.606	0.000195077	0.985946	0.0538062	0.000124775	0.0404452	0.0319093
CRKL	P46109	Crk-like protein	4.550206492240458	0.026287760309770068	0.09599595338203828	0.5537637498161956	17.778	17.505	17.461	16.461	15.555	17.322	15.47	16.255	17.698	16.507	17.215	17.481	18.371	17.487	17.686	0.103963	0.998159	0.681265	0.135948	0.0220332	0.590744
CRTAP	O75718	Cartilage-associated protein	6.175926399352792	0.010220363376542217	0.05354479740786628	0.6274694440710491	18.811	18.89	18.404	18.197	17.978	17.929	17.834	17.75	19.031	18.19	18.031	18.225	18.774	18.819	18.71	0.0283923	0.761946	0.830856	0.141965	0.010454	0.342261
CRYZ	Q08257;Q08257-3;Q08257-2	Quinone oxidoreductase	5.134690006486538	0.018377292639870552	0.0772272568281158	0.5833975598499368	20.143	19.972	19.441	19.089	19.098	18.973	18.876	19.144	19.651	18.887	18.944	19.292	19.932	19.641	20.078	0.0821989	0.251238	0.818441	0.885428	0.0269118	0.0819346
CS	O75390	Citrate synthase, mitochondrial	3.6859850688803926	0.04665874333104167	0.13707383273474927	0.5013137030630955	21.721	21.547	21.5	21.563	21.956	21.698	21.582	21.594	21.273	21.297	21.548	21.382	21.757	21.845	21.43	0.669879	0.278524	0.850682	0.0461742	0.993705	0.102117
CSDE1	O75534;O75534-4;O75534-2;O75534-3	Cold shock domain-containing protein E1	30.05443492558062	1.34781188337973e-05	0.0007710902722282982	0.8912649203752686	19.29	19.266	18.928	18.792	17.867	17.917	17.842	17.918	19.279	18.7	18.639	18.998	19.208	19.013	19.283	3.56628e-05	0.692787	0.925162	0.000142017	3.45732e-05	0.397494
CSK	P41240	Tyrosine-protein kinase CSK	4.469066915902751	0.027677405426119857	0.09872612998094597	0.5493133311884256	18.032	17.807	17.392	16.89	16.73	16.988	16.983	16.776	17.748	17.148	17.176	17.671	17.92	17.542	17.644	0.066244	0.976277	0.901376	0.12762	0.0301702	0.720012
CSTF1	Q05048	Cleavage stimulation factor subunit 1	9.296448436240258	0.0023693462843900246	0.022658176637524546	0.7171461768595704	18.086	18.139	17.801	17.507	17.048	17.289	17.196	17.03	18.213	17.417	17.544	17.649	17.996	18.084	18.03	0.00647349	0.745184	0.848005	0.0348315	0.00292149	0.345887
CSTF3	Q12996;Q12996-3;Q12996-2	Cleavage stimulation factor subunit 3	4.717551498580308	0.02367213211335249	0.09146306021521619	0.5626704131024174	18.451	18.443	18.06	17.838	17.521	17.395	17.459	17.481	18.485	17.792	17.746	17.881	17.868	18.072	17.36	0.0180357	0.699825	0.256465	0.110448	0.5348	0.776353
CTNNA1	P35221;P35221-2;P35221-3;Q9UI47	Catenin alpha-1	8.360130658521184	0.003534208094940636	0.028456919994077567	0.6951252633992986	19.872	19.873	19.738	19.696	19.658	19.607	19.596	19.732	19.627	19.629	19.644	19.74	19.552	19.57	19.543	0.0355036	0.0545631	0.00236623	0.993633	0.284689	0.2022
CTNNB1	P35222	Catenin beta-1	4.03617644814359	0.03672645257905042	0.11718428856254681	0.5239852854309383	18.989	18.74	18.514	17.851	18.289	18.535	18.529	18.576	17.789	18.045	17.826	17.992	18.34	18.053	17.732	0.997261	0.0634799	0.2143	0.0871601	0.276897	0.942082
CTNND1	O60716;O60716-2;O60716-3;O60716-5;O60716-21;O60716-11;O60716-18;O60716-10;O60716-19;O60716-8;O60716-13;O60716-9;O60716-7;O60716-6;O60716-4;O60716-17;O60716-12;O60716-14;O60716-15;O60716-16;O60716-20;O60716-22;O60716-23;O60716-24;O60716-25;O60716-26;O60716-27;O60716-29;O60716-31;O60716-28;O60716-30;O60716-32	Catenin delta-1	3.6039339133873285	0.04942154804970137	0.14204245427251452	0.49568586167066875	18.929	18.785	19.105	19.131	18.663	18.759	18.737	18.813	19.056	19.038	19.128	19.285	18.344	19.028	18.912	0.314362	0.731969	0.437884	0.0641431	0.999219	0.111188
CTPS1	P17812;P17812-2;Q9NRF8	CTP synthase 1	12.688758247795288	0.0006810424232947463	0.009959100189973846	0.7758134266860599	19.409	19.498	19.292	19.013	19.74	19.73	19.659	19.759	19.378	19.185	19.219	19.132	19.785	19.523	19.764	0.0065123	0.873459	0.017764	0.00196879	0.990717	0.00562869
CTSD	P07339	Cathepsin D;Cathepsin D light chain;Cathepsin D heavy chain	23.75872289054225	4.150782584445347e-05	0.0016919627509845345	0.8663039349352519	24.147	24.104	23.96	23.769	23.418	23.22	23.252	23.194	23.894	23.663	23.75	23.628	23.964	24.133	23.843	5.6996e-05	0.0800597	0.998838	0.00254135	0.000139428	0.139424
CTTN	Q14247;Q14247-3;Q14247-2	Src substrate cortactin	6.34269353476718	0.009354178200200014	0.05152698498454771	0.6336762197706288	21.185	21.059	20.807	20.542	20.319	20.618	20.556	20.664	20.984	20.754	20.774	20.775	21.027	21.146	21.25	0.0763743	0.934048	0.357746	0.192482	0.00614223	0.165428
CWC22	Q9HCG8	Pre-mRNA-splicing factor CWC22 homolog	10.288838081288795	0.0015968220168203393	0.017473948311580962	0.7372601899473504	16.753	16.87	16.088	17.253	16.853	17.32	17.556	17.057	16.474	17.262	17.309	17.445	15.888	15.746	15.474	0.387246	0.529549	0.0218279	0.992724	0.0018121	0.00267128
CYB5B	O43169	Cytochrome b5 type B	5.316819676368439	0.016510621719429384	0.07207648919285037	0.5918436866652074	21.426	20.82	20.699	20.654	19.843	20.405	20.454	20.097	21.449	20.656	20.646	20.653	21.46	21.009	20.974	0.0566916	0.99679	0.77301	0.0793446	0.0163511	0.667523
CYB5R3	P00387-2;P00387;P00387-3	NADH-cytochrome b5 reductase 3;NADH-cytochrome b5 reductase 3 membrane-bound form;NADH-cytochrome b5 reductase 3 soluble form	4.872035417087586	0.021525126043297066	0.08611154717737736	0.5705826681032856	20.476	20.745	20.3	20.006	19.886	19.933	19.963	20.063	20.93	19.901	20.012	20.198	20.815	20.707	20.941	0.246761	0.936974	0.270739	0.513644	0.0138267	0.121509
CYCS	P99999;CON__P62894	Cytochrome c	4.498035701937202	0.02717159222341848	0.09787894874333915	0.5509123907852074	18.599	18.993	18.489	19.335	19.694	19.517	19.355	19.326	18.157	18.779	19.008	18.8	19.001	18.315	17.348	0.280096	0.953165	0.321953	0.129645	0.0196344	0.567222
CYP51A1	Q16850;Q16850-2	Lanosterol 14-alpha demethylase	133.41639478598879	6.247097532985689e-09	7.412505632146364e-06	0.9732522265857548	19.097	19.155	19.007	18.445	15.32	15.061	15.222	15.703	19.182	18.472	18.699	18.66	18.368	18.89	18.515	1.38557e-08	0.841095	0.478775	2.33397e-08	8.75668e-08	0.887792
CYR61	O00622	Protein CYR61	8.36834065740463	0.003521387952183159	0.028423876515022973	0.6953332417726956	15.838	16.911	18.022	17.439	20.49	19.722	19.855	20.26	16.229	18.197	17.74	17.646	13.53	18.092	12.812	0.0458467	0.976472	0.213254	0.0893016	0.00215249	0.120139
DAG1	Q14118	Dystroglycan;Alpha-dystroglycan;Beta-dystroglycan	5.049408899959237	0.0193360611910426	0.07937849989892229	0.5793213770763489	17.205	15.927	17.613	17.555	16.75	17.114	17.057	17.146	17.464	17.754	17.886	17.614	15.711	16.937	15.675	0.998564	0.410203	0.13631	0.336738	0.170251	0.0115711
DAK	Q3LXA3;Q3LXA3-2	Bifunctional ATP-dependent dihydroxyacetone kinase/FAD-AMP lyase (cyclizing);ATP-dependent dihydroxyacetone kinase;FAD-AMP lyase (cyclizing)	3.9901206976180705	0.03787996391472109	0.11981237858962705	0.5211220460724927	18.552	18.471	18.021	17.642	17.615	17.668	17.719	17.824	18.545	17.781	17.788	18.171	18.542	18.258	18.797	0.220498	0.968799	0.474859	0.403841	0.0255777	0.280873
DARS2	Q6PI48	Aspartate--tRNA ligase, mitochondrial	6.615078825814323	0.008118211107820619	0.04735865191878898	0.6433809152980796	19.465	19.045	19.415	18.989	18.947	18.948	19.082	19.056	19.535	19.084	19.013	18.979	19.698	19.93	19.487	0.48722	0.956266	0.0561903	0.77262	0.00589076	0.0257565
DBI	P07108;P07108-3;P07108-2;P07108-4;P07108-5;P07108-6	Acyl-CoA-binding protein	4.252111846935773	0.0318379954362723	0.10758932965563105	0.5369656241340417	20.602	19.925	19.703	19.547	19.084	18.971	18.863	19.236	19.624	19.296	19.684	20.068	20.17	19.166	19.825	0.0253381	0.729498	0.861078	0.140052	0.138612	0.997691
DCTD	P32321;P32321-2	Deoxycytidylate deaminase	8.121299681977847	0.003932418896125078	0.030102389718929295	0.6889483259266097	18.156	18.159	17.905	18.079	17.859	18.201	18.173	18.035	18.22	18.023	18.127	18.268	18.656	18.572	18.343	0.99978	0.814673	0.00568189	0.773282	0.0050365	0.0218584
DCUN1D5	Q9BTE7	DCN1-like protein 5	4.558347822161859	0.026152901994226457	0.09582540831817131	0.5542054458813599	15.252	15.524	15.459	16.009	16.525	17.086	16.932	16.842	16.948	14.985	16.612	17.069	15.953	15.696	15.292	0.0348729	0.207908	0.996994	0.690476	0.0722941	0.342161
DDAH1	O94760;O94760-2	N(G),N(G)-dimethylarginine dimethylaminohydrolase 1	4.622200796123226	0.02512290502910524	0.09415126294842086	0.5576396072048511	19.256	18.924	18.926	18.688	18.563	18.603	18.542	18.494	19.036	18.625	18.666	18.563	18.756	19.176	19.308	0.0810666	0.447051	0.838799	0.654405	0.0285123	0.167339
DDAH2	O95865	N(G),N(G)-dimethylarginine dimethylaminohydrolase 2	7.006276161506852	0.006663481358962857	0.041798824768028424	0.6564521401737753	19.65	19.742	19.425	19.456	19.198	18.976	18.875	19.406	20.315	19.372	19.326	19.323	19.984	20.26	20.273	0.20446	0.999825	0.0954487	0.183165	0.00372009	0.106506
DDOST	P39656;P39656-3	Dolichyl-diphosphooligosaccharide--protein glycosyltransferase 48 kDa subunit	5.282516222646122	0.01684450351751768	0.07333768487399886	0.5902791671577704	21.705	21.684	21.239	21.093	21.149	21.122	21.136	21.063	21.398	21.065	20.917	21.196	21.692	21.551	21.64	0.17279	0.229005	0.576978	0.997425	0.0269375	0.0361404
DDT;DDTL	P30046;P30046-2;A6NHG4	D-dopachrome decarboxylase;D-dopachrome decarboxylase-like protein	3.934038627898435	0.03934240288325804	0.12288848256925716	0.5175886283489345	19.824	19.703	19.551	19.322	19.518	19.113	19.212	19.69	19.634	19.121	19.092	19.363	18.752	18.123	19.32	0.802779	0.615169	0.0280589	0.986095	0.111681	0.181399
DDX17	Q92841;Q92841-1;Q92841-3;Q92841-2	Probable ATP-dependent RNA helicase DDX17	16.96075464481171	0.0001946157519875944	0.004438055714905911	0.8222430903359546	21.16	21.312	21.188	21.287	20.852	20.843	20.806	20.71	21.14	21.126	21.16	21.004	21.081	21.437	21.242	0.000329414	0.303115	0.99603	0.00533663	0.000462096	0.270579
DDX23	Q9BUQ8	Probable ATP-dependent RNA helicase DDX23	5.7752788731570766	0.012717822851579755	0.0603680062867563	0.6116619555576134	18.004	17.879	17.971	17.753	17.881	17.914	17.826	17.5	17.978	17.86	17.746	17.632	18.283	18.134	18.167	0.638763	0.770779	0.0859385	0.995166	0.0135206	0.0194255
DDX3X;DDX3Y	O00571;O00571-2;O15523-2;O15523;O15523-3	ATP-dependent RNA helicase DDX3X;ATP-dependent RNA helicase DDX3Y	9.886778965316969	0.00186735169617847	0.018970199006971934	0.7294660880909863	20.854	20.771	20.491	20.024	19.656	19.746	19.722	19.652	20.835	20.077	20.046	20.17	20.718	20.859	20.695	0.00630494	0.592817	0.729646	0.0528978	0.0019912	0.175659
DDX42	Q86XP3;Q86XP3-2	ATP-dependent RNA helicase DDX42	5.157205043212423	0.018133567233968924	0.0765828305902178	0.5844605647924918	19.724	19.696	19.055	18.785	18.415	18.449	18.466	18.539	19.643	18.796	18.705	18.88	19.19	19.477	19.219	0.0212671	0.591079	0.999813	0.172882	0.0373726	0.689678
DDX43	Q9NXZ2;Q9NXZ2-2	Probable ATP-dependent RNA helicase DDX43	13.499574146709241	0.0005248031206538795	0.008731545798226025	0.7864024682789253	16.334	16.29	16.564	16.199	16.307	16.21	16.305	16.321	16.136	16.333	16.446	16.134	16.765	17.848	17.547	0.987516	0.968285	0.00159796	0.999244	0.00101517	0.000855012
DDX47	Q9H0S4;Q9H0S4-2	Probable ATP-dependent RNA helicase DDX47	11.00009889456472	0.0012232639789289293	0.014859183626988263	0.7500016856914414	17.657	17.809	17.851	17.889	17.769	17.882	17.83	17.491	17.354	17.876	17.751	17.637	18.189	19.016	18.589	0.984441	0.81487	0.00485818	0.949924	0.00289781	0.00135762
DDX5	P17844;P17844-2	Probable ATP-dependent RNA helicase DDX5	83.4431620983842	7.513021647305202e-08	3.062495448982783e-05	0.9579075436302802	20.164	20.22	20.098	20.043	18.777	18.902	18.783	18.579	20.376	20.101	20.079	20.099	19.959	20.426	20.083	2.88455e-07	0.989544	0.996249	2.26308e-07	5.30784e-07	0.999859
DDX56	Q9NY93-2;Q9NY93	Probable ATP-dependent RNA helicase DDX56	3.849816867766684	0.04166479853837879	0.12745676175764845	0.5121832370323834	15.968	15.467	17.245	17.578	17.689	17.666	17.981	17.527	15.42	17.2	17.268	17.38	15.743	16.31	15.362	0.193486	0.96319	0.569416	0.374074	0.0296042	0.341062
DDX58	O95786-2;O95786	Probable ATP-dependent RNA helicase DDX58	5.153169274299557	0.018176973589950497	0.0765828305902178	0.5842704228050551	16.936	16.757	16.71	16.301	15.542	15.856	15.779	14.684	16.803	15.941	15.569	15.594	16.131	16.59	16.158	0.0129633	0.181646	0.686507	0.410941	0.131115	0.793289
DDX6	P26196	Probable ATP-dependent RNA helicase DDX6	4.209061907417061	0.032748509292845084	0.10927543895539193	0.5344346072651124	19.882	19.853	19.492	19.323	19.072	19.19	19.09	19.281	20.136	19.1	19.277	19.376	19.804	19.83	20.184	0.161776	0.859037	0.564226	0.472534	0.0242732	0.225716
DECR1	Q16698-2;Q16698	2,4-dienoyl-CoA reductase, mitochondrial	3.6944760176900764	0.04638329204699697	0.13663587657204798	0.5018889289486609	20.409	20.68	20.549	20.665	20.471	20.64	20.541	20.426	20.251	20.41	20.626	20.456	20.846	21.111	20.56	0.960985	0.63611	0.212771	0.886622	0.106578	0.0355043
DECR2	Q9NUI1;Q9NUI1-3;Q9NUI1-2	Peroxisomal 2,4-dienoyl-CoA reductase	4.617978622394251	0.025189523270285487	0.09415126294842086	0.5574141633428591	19.32	19.182	18.847	18.846	19.012	18.599	18.594	18.871	19.347	18.797	18.708	18.983	19.76	19.141	19.581	0.459026	0.95995	0.172378	0.735659	0.0172398	0.0843311
DHCR24	Q15392-2;Q15392	Delta(24)-sterol reductase	4.327419610209095	0.030315626565172928	0.10431622145053315	0.5413276089760106	19.303	19.02	19.321	18.731	17.855	18.553	17.743	17.573	18.747	18.662	18.245	18.959	19.095	17.527	18.665	0.0205205	0.557416	0.292458	0.182904	0.521979	0.919375
DHRS7	Q9Y394-2;Q9Y394	Dehydrogenase/reductase SDR family member 7	9.078677273427102	0.002593703105792856	0.023892841322007075	0.7123132428672858	18.431	18.626	18.948	18.441	18.331	18.541	18.321	18.564	18.652	18.387	18.53	17.741	19.055	19.65	19.466	0.830351	0.524905	0.0201576	0.944439	0.00551309	0.00245003
DHX16	O60231	Putative pre-mRNA-splicing factor ATP-dependent RNA helicase DHX16	7.256848677190104	0.00589272259608364	0.03874227497142894	0.6643327215419945	17.818	17.699	17.583	17.223	16.764	15.553	16.819	16.546	17.775	17.78	17.182	17.231	18.241	17.578	17.297	0.0131364	0.990889	0.980544	0.0213585	0.0112009	0.913871
DHX32	Q7L7V1-2;Q7L7V1	Putative pre-mRNA-splicing factor ATP-dependent RNA helicase DHX32	8.801181753456396	0.0029169704804320735	0.025848480262741825	0.7059102306097433	18.258	17.727	17.542	16.447	15.03	15.877	15.514	15.174	17.76	16.455	16.008	17.19	17.064	17.302	16.844	0.00238738	0.4766	0.799747	0.0270104	0.0188334	0.964963
DIS3	Q9Y2L1;Q9Y2L1-2	Exosome complex exonuclease RRP44	4.4434668382791545	0.028133618635832684	0.09961317087019586	0.547890714199635	17.566	17.633	17.553	17.135	17.537	17.608	17.635	17.658	17.545	17.13	17.246	17.288	17.633	17.656	17.888	0.645235	0.489094	0.234982	0.0897505	0.79035	0.0266621
DLST	P36957;P36957-2	Dihydrolipoyllysine-residue succinyltransferase component of 2-oxoglutarate dehydrogenase complex, mitochondrial	4.036507144148209	0.03671832008136225	0.11718428856254681	0.5240057206655719	18.79	19.466	19.455	19.423	19.967	19.738	19.909	19.95	18.98	19.66	19.624	19.222	19.802	20.474	19.52	0.0912325	0.979918	0.0959067	0.166889	0.998286	0.167531
DNAJA1	P31689;P31689-2	DnaJ homolog subfamily A member 1	9.244236992016965	0.0024209776354014003	0.02295002345652316	0.7160023214796019	19.662	19.694	19.178	18.844	18.002	18.253	18.059	18.343	19.772	18.831	18.908	18.992	18.709	18.803	19.14	0.00209356	0.796301	0.32882	0.00909305	0.071344	0.785321
DNAJB1	P25685;P25685-2	DnaJ homolog subfamily B member 1	11.554172335921763	0.0010024563963420558	0.01302887481360133	0.75910219758299	20.175	20.033	20.022	19.438	18.564	19.038	18.855	18.86	20.002	19.264	19.254	19.569	19.769	19.754	19.581	0.00077991	0.233868	0.736849	0.0195804	0.0073774	0.827732
DNAJB12	Q9NXW2;Q9NXW2-2	DnaJ homolog subfamily B member 12	7.500721786987469	0.005241555867311746	0.03636747592192256	0.6716630139728973	18.015	18.108	18.376	17.819	17.24	17.091	17.142	17.129	18.166	17.83	17.757	18.088	17.644	16.067	17.259	0.0260054	0.970855	0.0159688	0.0539103	0.946262	0.0313948
DNAJC13	O75165	DnaJ homolog subfamily C member 13	5.122966915337813	0.0185057190164173	0.07756703047883909	0.5828419202623368	18.735	18.472	18.096	17.556	17.379	17.287	17.301	17.641	18.574	17.52	17.621	17.933	18.397	18.43	18.442	0.045376	0.672351	0.883973	0.272862	0.0196548	0.329764
DNAJC3	Q13217	DnaJ homolog subfamily C member 3	7.251867661539001	0.005906985155471216	0.03874642924257641	0.6641795907354866	18.652	18.448	18.017	18.035	17.648	17.764	17.936	18.116	18.094	17.95	17.987	18.004	18.779	18.781	18.31	0.0978262	0.358932	0.277439	0.815301	0.0056764	0.0217937
DNMT1	P26358-2;P26358;P26358-3	DNA (cytosine-5)-methyltransferase 1	58.34641677515608	4.833411870093338e-07	9.851097567733984e-05	0.9408726922907078	17.275	17.072	17.095	17.241	15.422	15.478	14.888	15.014	18.1	17.262	17.359	17.214	17.83	17.36	17.694	5.60813e-06	0.455069	0.223313	1.28209e-06	1.50468e-06	0.912781
DNPEP	Q9ULA0-2;Q9ULA0	Aspartyl aminopeptidase	12.16350469189339	0.0008117908178334213	0.011361587368904663	0.7683747962283465	18.129	18.206	18.051	17.912	18.125	18.236	18.034	18.208	17.911	17.571	17.472	17.632	17.819	17.752	17.522	0.874472	0.00674731	0.0245444	0.00204375	0.00773956	0.964883
DPP3	Q9NY33;Q9NY33-4;Q9NY33-2	Dipeptidyl peptidase 3	5.210125157203562	0.01757551601036547	0.07484420566239562	0.5869378555429475	20.702	20.503	20.167	19.715	19.582	19.769	19.687	19.875	20.751	19.793	19.888	20.292	20.825	20.572	20.766	0.153968	0.979417	0.336582	0.272138	0.0110901	0.203807
DPY19L1	Q2PZI1;Q2PZI1-2;Q6NUT2	Probable C-mannosyltransferase DPY19L1	10.817200408193147	0.0013084414985889896	0.015515737188722527	0.7468447723446016	19.816	19.787	19.697	19.305	18.949	19.034	18.991	18.63	19.709	19.299	19.47	19.517	19.755	19.39	19.377	0.00128873	0.713491	0.787016	0.0069506	0.010575	0.999914
DPYSL2	Q16555;Q16555-2;Q14195;Q14194;Q14195-2;Q14194-2	Dihydropyrimidinase-related protein 2	11.460502651069524	0.0010362504819509274	0.013303987486779427	0.7576105225207204	20.656	20.716	20.356	20.209	19.988	19.863	19.953	20.116	20.725	20.184	20.179	20.243	20.714	20.914	21.05	0.0244229	0.734462	0.101392	0.133444	0.000620137	0.0207859
DR1	Q01658	Protein Dr1	8.104411874559688	0.003962527574969799	0.03012075156637882	0.6885020642904776	18.637	18.574	18.25	17.945	17.374	17.804	17.661	17.527	18.711	17.845	17.976	18.147	18.478	18.7	18.518	0.0129933	0.798711	0.755782	0.0595953	0.00407012	0.307074
DRG1	Q9Y295	Developmentally-regulated GTP-binding protein 1	5.526037466640677	0.014634820470837178	0.06656087804100425	0.601132962238884	18.85	18.697	18.544	18.26	18.143	18.188	18.276	18.432	18.706	18.279	18.21	18.513	18.638	19.043	18.997	0.184413	0.7106	0.286845	0.685893	0.0109234	0.0614748
DSTN	P60981;P60981-2	Destrin	6.106484825050444	0.01060868046338709	0.05456609935505567	0.6248224874264744	19.941	19.502	19.178	19.382	19.761	19.529	19.326	19.763	20.034	19.515	19.669	19.302	20.019	20.434	20.705	0.96866	0.924866	0.0112093	0.998199	0.0223681	0.0290219
DUT	P33316;P33316-2;P14597	Deoxyuridine 5-triphosphate nucleotidohydrolase, mitochondrial	16.00294813017859	0.0002516883195964922	0.005329581884442604	0.8135872662206506	19.7	19.135	19.107	18.95	18.802	18.745	18.562	18.61	18.835	19.274	19.076	19.199	19.868	19.694	19.793	0.0171283	0.828121	0.0221617	0.0710463	0.000133792	0.00600137
DYNC1H1	Q14204	Cytoplasmic dynein 1 heavy chain 1	6.008158540718975	0.01118864871906423	0.055706371380054694	0.6210095182011579	21.002	20.886	20.605	20.389	20.926	20.96	20.947	21.13	20.82	20.321	20.375	20.533	20.931	21.123	21.137	0.272688	0.478322	0.166131	0.0256337	0.961734	0.017503
DYNC1LI2	O43237-2;O43237	Cytoplasmic dynein 1 light intermediate chain 2	6.3332008234260835	0.009401101294914697	0.05161109650289028	0.6333284745723508	18.8	18.458	18.355	18.212	18.311	17.994	18.155	18.199	18.24	18.047	18.033	18.286	18.874	18.526	18.577	0.163458	0.13932	0.488801	0.999566	0.0195856	0.0166926
DYNLL1	P63167	Dynein light chain 1, cytoplasmic	5.468416361825781	0.01512521772417979	0.0684176232282063	0.5986170399075429	19.493	20.099	19.703	19.915	19.407	19.503	19.471	19.302	20.016	19.797	19.729	19.806	19.785	19.697	19.639	0.0286527	0.98988	0.864438	0.0172845	0.152216	0.722819
DYNLRB1;DYNLRB2	Q9NP97;Q8TF09;Q9NP97-2	Dynein light chain roadblock-type 1;Dynein light chain roadblock-type 2	8.741813702713747	0.002992173982106999	0.026216665685828765	0.704503165777281	19.517	19.469	19.198	18.866	18.98	19.04	18.975	19.081	19.492	18.801	18.902	19.126	19.74	19.971	19.83	0.473245	0.686779	0.0298474	0.981003	0.00308916	0.00538557
ECE1	P42892-3;P42892-2;P42892-4;P42892	Endothelin-converting enzyme 1	18.565727737329194	0.00012970747031344927	0.0038452369153832554	0.8350754938924774	19.707	19.704	19.301	18.818	18.332	18.328	18.364	18.464	19.768	19.125	19.098	19.309	19.79	19.966	19.867	0.0015572	0.990779	0.153058	0.00244652	0.000103026	0.0998093
ECH1	Q13011	Delta(3,5)-Delta(2,4)-dienoyl-CoA isomerase, mitochondrial	6.098584636895858	0.010653949713800532	0.054626619523118765	0.6245189649826005	23.247	23.119	22.946	22.732	22.574	22.352	22.336	22.476	23.213	22.45	22.489	22.579	23.252	22.887	23.263	0.0296426	0.285739	0.911133	0.507397	0.0149393	0.132908
ECI1	P42126-2;P42126	Enoyl-CoA delta isomerase 1, mitochondrial	3.9554242290712494	0.0387770641821519	0.12179588651217652	0.5189421489689954	20.379	20.268	20.32	19.705	19.944	19.738	19.738	19.899	20.378	19.464	19.42	19.55	20.237	20.581	20.406	0.425101	0.188917	0.729966	0.931826	0.113365	0.0461073
ECI2	O75521-2;O75521	Enoyl-CoA delta isomerase 2, mitochondrial	16.892255538286317	0.0001981503412354202	0.004487279602560453	0.8216508321733274	17.914	18.023	17.925	17.997	18.048	18.267	17.897	17.966	18.214	17.84	17.863	17.73	18.583	18.672	18.593	0.856309	0.950783	0.000445195	0.570301	0.00130381	0.000226446
EDF1	O60869-2;O60869-3;O60869	Endothelial differentiation-related factor 1	7.74274092716627	0.004677594977559013	0.0334075530277913	0.6786277783038805	17.927	16.637	17.403	17.89	17.969	17.642	18.127	18.377	17.562	18.124	18.548	18.215	17.144	15.877	16.4	0.408938	0.300091	0.0937571	0.994894	0.00782432	0.00545602
EDIL3	O43854-2;O43854	EGF-like repeat and discoidin I-like domain-containing protein 3	7.196833939236849	0.006067307299615822	0.03907958664578361	0.6624783483995847	15.884	18.413	18.235	18.157	16.51	16.447	16.404	16.498	18.749	18.199	18.189	18.135	18.31	18.294	18.55	0.0915233	0.517429	0.500644	0.0087664	0.0115238	0.999054
EEF1D	P29692;P29692-2;P29692-4	Elongation factor 1-delta	4.541696460182938	0.026429599638057633	0.09629823957509044	0.553301113753974	21.98	22.172	22.476	22.683	22.862	22.685	22.821	23.137	21.832	22.711	22.685	22.598	21.905	22.353	21.724	0.132079	0.94009	0.547912	0.304344	0.0188981	0.289318
EEF2	P13639	Elongation factor 2	4.945263477601774	0.020587805837386848	0.08350352591507278	0.5742340444892056	22.48	22.554	22.294	22.26	22.585	22.464	22.429	22.576	22.55	22.26	22.19	22.281	22.603	22.644	22.709	0.544078	0.805358	0.0746361	0.165815	0.468065	0.0186391
EEPD1	Q7L9B9	Endonuclease/exonuclease/phosphatase family domain-containing protein 1	17.794585207316135	0.00015704151094447094	0.004068119586405773	0.8291494509175525	18.832	19.012	19.471	18.371	17.339	17.812	16.352	17.468	19.75	18.804	18.821	18.763	19.524	20.008	19.806	0.00232483	0.987077	0.154816	0.00140259	0.000142146	0.243577
EGFR	P00533;P00533-4;P00533-3;P00533-2;P04626-3;P04626-2;P04626-6;P04626-5;P04626-4;P04626;Q15303-4;Q15303-3;Q15303-2;Q15303	Epidermal growth factor receptor	4.829209704415616	0.0220965216202392	0.0876602883255475	0.568418076427403	20.171	20.27	20.182	19.935	20.081	20.258	20.128	20.157	20.214	19.895	19.823	19.869	20.262	20.362	20.323	0.997684	0.212866	0.319994	0.161721	0.397944	0.0144822
EHD1	Q9H4M9	EH domain-containing protein 1	4.011280956351197	0.03734479059312619	0.11846436004298104	0.5224418234276178	20.694	20.481	20.352	20.503	20.16	20.149	20.094	20.335	20.784	20.11	20.364	20.691	20.812	20.523	20.711	0.149845	0.998806	0.659087	0.187245	0.0295861	0.580858
EHD2	Q9NZN4;Q9NZN4-2	EH domain-containing protein 2	39.15801970821209	3.6593510334218247e-06	0.000344877802841515	0.9143796025832064	19.06	18.7	18.437	18.052	16.102	16.787	16.543	16.583	19.355	18.697	18.359	18.775	19.083	19.511	18.874	4.00668e-05	0.809087	0.214379	1.43525e-05	7.36021e-06	0.60019
EHD4	Q9H223	EH domain-containing protein 4	22.357768687120135	5.5191766811792497e-05	0.0020927947857355272	0.859106773429644	18.906	18.84	18.939	18.825	18.933	18.762	18.718	18.874	19.02	18.75	18.761	18.912	19.259	19.441	19.449	0.860546	0.995134	0.000199609	0.94521	7.77764e-05	0.000149387
EI24	O14681-3;O14681	Etoposide-induced protein 2.4 homolog	13.978334689189062	0.0004524708744368927	0.00784844426350376	0.7921979946207353	15.824	17.736	17.73	17.241	14.84	16.019	15.415	15.094	17.767	17.361	17.475	17.261	17.991	17.539	17.658	0.00421667	0.835267	0.530414	0.00114774	0.000831317	0.925686
EIF1	P41567	Eukaryotic translation initiation factor 1	14.509106786586157	0.0003856130267030316	0.00703060561111907	0.7982662649214269	21.061	21.136	20.671	20.3	19.5	19.627	19.537	19.887	21.018	20.093	20.181	20.449	21.091	20.957	21.215	0.00147641	0.417373	0.623248	0.0193655	0.000427982	0.0820305
EIF2AK2	P19525;P19525-2	Interferon-induced, double-stranded RNA-activated protein kinase	12.073108769459564	0.0008371779742056562	0.011617180314402745	0.7670445374810835	17.801	17.783	17.47	17.135	16.863	16.835	16.842	16.436	17.719	17.164	16.88	17.226	17.839	17.9	18.056	0.00714308	0.437423	0.301829	0.0950265	0.00065738	0.0309437
EIF2B3	Q9NR50;Q9NR50-3;Q9NR50-2	Translation initiation factor eIF-2B subunit gamma	6.994148592645992	0.00670370602688711	0.041798824768028424	0.6560613257542679	17.889	18.036	17.952	18.364	18.52	18.147	18.043	18.347	17.863	17.733	17.63	17.434	18.021	18.346	18.115	0.485359	0.0651435	0.906098	0.00567702	0.898231	0.0303407
EIF2B5	Q13144	Translation initiation factor eIF-2B subunit epsilon	5.554697826925887	0.014397877450026535	0.0660531831633112	0.6023726565396648	18.194	17.81	17.695	17.555	17.847	18.254	18.129	18.349	18.035	17.755	17.713	17.417	18.314	18.291	18.423	0.225858	0.952826	0.0472564	0.101664	0.674915	0.0211669
EIF2S1	P05198	Eukaryotic translation initiation factor 2 subunit 1	10.093152203902404	0.001722259630544671	0.018000925176942857	0.7335236240275435	20.312	20.61	20.48	20.45	20.532	20.55	20.569	20.688	20.162	20.304	20.159	20.173	20.416	20.485	20.213	0.374178	0.0170323	0.652726	0.0011506	0.0780262	0.181361
EIF3D	O15371-2;O15371-3;O15371	Eukaryotic translation initiation factor 3 subunit D	9.248252888548622	0.0024169595450191897	0.02295002345652316	0.7160906306082258	19.265	19.357	19.159	19.065	19.109	19.147	19.151	19.244	19.434	18.902	18.9	19.137	19.488	19.909	19.906	0.980763	0.797487	0.00983595	0.947905	0.00555719	0.00251521
EIF3I	Q13347	Eukaryotic translation initiation factor 3 subunit I	4.140994357448076	0.034251239976199964	0.11225456639435988	0.5303757866354853	19.252	19.437	19.316	19.428	19.402	19.653	19.609	19.757	19.469	19.482	19.649	19.578	19.524	19.1	19.282	0.102419	0.267483	0.946712	0.919337	0.0576813	0.148245
EIF4A1	P60842;P60842-2	Eukaryotic initiation factor 4A-I	6.064048335649518	0.010854537700361976	0.055002503215124114	0.6231863058579049	22.053	21.882	21.699	21.819	21.926	21.847	21.974	22.052	21.855	21.67	21.713	21.881	22.196	22.001	22.276	0.744562	0.763697	0.0365516	0.247542	0.16759	0.00807885
EIF4H	Q15056-2;Q15056	Eukaryotic translation initiation factor 4H	12.310021823549846	0.0007725461067408768	0.010858934715870686	0.7704989573457611	20.915	20.932	20.424	20.823	20.765	20.734	20.705	20.719	20.648	20.811	20.758	20.665	21.411	21.265	21.188	0.971679	0.948456	0.00258244	0.999563	0.00139378	0.00120576
EIF5A;EIF5AL1	P63241;P63241-2;Q6IS14;Q9GZV4	Eukaryotic translation initiation factor 5A-1;Eukaryotic translation initiation factor 5A-1-like	10.442006245066926	0.0015061175439152015	0.016877832682843548	0.7401125754629088	20.297	19.858	20.308	19.899	20.029	20.06	20.063	19.933	20.543	20.225	20.003	20.409	20.698	20.951	20.679	0.954508	0.463281	0.00313406	0.237264	0.0015019	0.0311932
EMG1	Q92979	Ribosomal RNA small subunit methyltransferase NEP1	10.144316943708837	0.0016883726310649707	0.01781473693137992	0.7345108234063733	18.361	18.187	18.261	17.872	18.117	18.141	18.222	17.824	18.146	17.591	17.568	17.73	18.532	18.898	18.575	0.925777	0.08647	0.0508333	0.223947	0.019682	0.000939586
ENO1	P06733;P06733-2	Alpha-enolase	13.898276568200426	0.00046370409062258973	0.008000735658837382	0.7912508672736163	24.535	24.55	24.451	24.39	24.645	24.642	24.584	24.572	24.556	24.402	24.232	24.313	24.936	24.773	25.213	0.503907	0.653353	0.00173974	0.0958992	0.0147733	0.000352855
EP400	Q96L91-3;Q96L91-5;Q96L91-2;Q96L91;Q96L91-4	E1A-binding protein p400	6.144554465254462	0.010393685491826425	0.05388522796318914	0.626278256563085	16.143	14.781	20.118	19.928	19.984	19.727	19.811	19.81	20.325	19.863	19.948	20.222	16.415	15.964	15.84	0.216993	0.147471	0.447411	0.993775	0.0230665	0.0155274
EPB41L2	O43491;O43491-3;O43491-2;Q9Y2J2-3;Q9Y2J2-2;Q9Y2J2-4;Q9Y2J2;Q9H4G0-4;Q9H4G0-3;Q9H4G0-2;Q9H4G0	Band 4.1-like protein 2	5.08833789339525	0.018891286817226023	0.07867204753519148	0.5811919181181174	20.645	20.451	20.327	20.03	19.91	19.846	19.865	20.067	20.663	20.016	20.083	20.077	20.596	20.391	20.667	0.0710064	0.76708	0.694589	0.313272	0.0159328	0.243774
EPB41L5	Q9HCM4-4;Q9HCM4-3;Q9HCM4;Q9HCM4-2	Band 4.1-like protein 5	18.8870222199225	0.00012000375009663946	0.0036192180291039484	0.8374249691434321	17.841	18.146	17.496	17.294	14.752	16.491	14.688	15.764	17.684	17.751	17.362	17.416	17.584	18.099	18.377	0.000415943	0.981068	0.851935	0.000712574	0.000254336	0.66836
EPHA2	P29317;P29317-2	Ephrin type-A receptor 2	15.793483839568808	0.00026668394612404194	0.005534939034823395	0.8115807652416777	20.28	20.306	20.305	20.041	20.606	20.43	20.444	20.558	20.032	19.833	19.885	19.973	20.193	20.308	19.96	0.0330043	0.0198591	0.82222	0.000143908	0.0116475	0.127933
EPHB4	P54760;P54760-2;P54760-4;P54753;P54760-3;Q9UF33-2;Q9UF33-3;P54762-5;P54764-2;P54762;P54764;Q15375-2;Q15375-4;Q15375;Q9UF33	Ephrin type-B receptor 4	10.525574827023704	0.0014591971505418279	0.016696287396199654	0.7416428780262226	19.468	19.52	19.284	19.082	18.186	17.538	17.505	17.619	19.323	19.306	19.167	19.266	20.07	18.104	18.875	0.00218389	0.995958	0.803788	0.00308673	0.0170107	0.895673
EPHX1	P07099	Epoxide hydrolase 1	4.930948521967412	0.020767204919150267	0.08402215290489953	0.5735251478207647	19.952	19.783	19.323	19.002	18.715	18.861	18.84	19.005	19.77	18.712	19.092	19.176	19.797	19.798	19.63	0.0676758	0.522804	0.805593	0.51144	0.0214417	0.183504
EPRS	P07814	Bifunctional glutamate/proline--tRNA ligase;Glutamate--tRNA ligase;Proline--tRNA ligase	3.7519878238504965	0.04456687141101822	0.13378638577143123	0.5057504468831168	20.872	20.919	20.646	20.465	20.862	20.824	20.792	21.107	20.831	20.347	20.442	20.48	20.84	20.84	21.042	0.55744	0.429793	0.568251	0.0582356	0.999779	0.0728369
EPS8L2	Q9H6S3-3;Q9H6S3;Q9H6S3-2	Epidermal growth factor receptor kinase substrate 8-like protein 2	10.231552161954436	0.0016323925675831579	0.01756842297983062	0.7361772244429072	18.442	18.488	18.216	17.935	17.388	17.315	17.262	17.568	17.74	18.054	17.932	18.525	18.035	18.314	18.66	0.00299601	0.694403	0.987421	0.0181391	0.00311449	0.554021
EPT1	Q9C0D9	Ethanolaminephosphotransferase 1	4.206797341439279	0.0327972447277651	0.10927543895539193	0.5343007013314935	15.873	18.589	18.569	15.256	18.481	18.184	18.536	18.718	15.751	15.368	15.153	18.351	18.758	19.293	18.994	0.396517	0.714819	0.212976	0.0818993	0.936664	0.0439541
ERAP1	Q9NZ08;Q9NZ08-2	Endoplasmic reticulum aminopeptidase 1	4.495103663514771	0.027222291000244744	0.09787894874333915	0.5507510603296827	19.717	19.589	19.123	19.02	19.061	19.243	19.197	19.155	19.697	18.787	19.127	18.976	19.715	19.933	19.901	0.75082	0.702198	0.161155	0.999728	0.0356458	0.0311365
ERAP2	Q6P179-3;Q6P179;Q6P179-4;Q6P179-2	Endoplasmic reticulum aminopeptidase 2	3.8889373727635475	0.04056664025099382	0.12551025982779015	0.5147089964572603	16.156	17.343	15.439	17.028	17.303	16.891	16.734	17.141	17.482	17.043	16.766	17.161	17.761	17.888	17.696	0.470553	0.33622	0.0258719	0.992483	0.239659	0.339292
ERGIC1	Q969X5;Q969X5-2;Q969X5-3	Endoplasmic reticulum-Golgi intermediate compartment protein 1	4.725757933072223	0.023551933187106227	0.09118125423318567	0.5630980507372391	19.977	19.928	19.631	19.536	19.294	19.372	19.346	19.379	20.011	19.521	19.465	19.741	19.354	19.261	19.577	0.0375141	0.91947	0.0981742	0.106145	0.984803	0.240971
ERMP1	Q7Z2K6;Q7Z2K6-2	Endoplasmic reticulum metallopeptidase 1	4.164236072643499	0.03372921498559682	0.11121432767242793	0.5317696070645275	20.317	20.082	19.439	19.448	19.12	18.666	18.83	18.946	20.061	19.117	19.272	19.245	18.802	19.459	17.953	0.0688415	0.637482	0.0479762	0.410847	0.972603	0.274618
ERP29	P30040;P30040-2	Endoplasmic reticulum resident protein 29	9.51897425192311	0.0021633597596119997	0.0211219047188465	0.7219197239402131	21.263	21.294	21.368	21.165	21.011	21.053	21.068	20.906	21.065	21.08	21.035	21.037	21.131	21.48	21.475	0.0192785	0.0533494	0.680945	0.92706	0.00466796	0.0117307
ESD	P10768	S-formylglutathione hydrolase	3.672197629762696	0.04711010413391522	0.13790489190367822	0.5003768269089484	19.027	19.62	19.451	19.736	19.914	20.234	19.959	19.871	19.895	19.886	20.037	19.93	19.96	19.995	19.293	0.0498648	0.0848792	0.462811	0.987705	0.595819	0.765504
EVA1B	Q9NVM1	Protein eva-1 homolog B	5.415782600722181	0.015590140439707929	0.06992159034031797	0.596290982892458	15.862	16.666	18.048	16.57	15.285	14.058	15.124	15.243	16.579	17.923	16.35	16.337	15.312	15.173	16.663	0.0264242	0.999987	0.320179	0.0255705	0.563286	0.312484
EVPL	Q92817;A8MZ36	Envoplakin	7.130046162736414	0.006268811065136846	0.04000507413583416	0.6603904610039177	19.327	19.301	18.886	18.368	17.934	17.921	17.938	18.318	19.303	18.511	18.465	18.778	18.954	18.876	19.025	0.00839534	0.808768	0.999814	0.0371307	0.0157009	0.874349
EXOC2	Q96KP1	Exocyst complex component 2	8.738436755460329	0.0029965199882785293	0.026216665685828765	0.704422724914455	18.525	18.482	18.023	17.615	17.149	17.307	17.428	17.395	18.303	17.587	17.642	18.137	18.593	18.33	18.353	0.0112927	0.679049	0.677734	0.0742864	0.00288183	0.188396
EXOC3	O60645	Exocyst complex component 3	7.778883957489185	0.004599655599900937	0.033141969296481416	0.679642615102487	17.057	17.222	16.983	16.798	15.517	16.534	15.094	16.737	17.24	17.195	17.012	16.786	17.669	17.265	17.564	0.0301531	0.999009	0.512256	0.023965	0.00433005	0.584344
EXOSC1	Q9Y3B2	Exosome complex component CSL4	11.577119776434337	0.000994376908525768	0.013022743368283251	0.7594648363546107	15.784	15.639	16.177	14.555	17.66	18.333	18.329	18.473	17.287	15.959	18.453	18.453	15.086	16.043	15.682	0.00234208	0.0166931	0.999478	0.632629	0.00495038	0.0316367
EXOSC2	Q13868;Q13868-3;Q13868-2	Exosome complex component RRP4	4.865350226659713	0.021613168343953448	0.08626749323088397	0.5702462017468952	15.525	16.013	15.727	15.519	16.685	17.274	16.597	16.334	15.995	15.625	16.217	15.002	15.474	16.473	15.372	0.0345798	0.999959	0.99577	0.0371751	0.0746865	0.997633
EZR	P15311	Ezrin	4.187687187000148	0.033211917034865195	0.11006510310030021	0.5331676246092633	21.641	21.59	21.154	21.054	20.869	21.043	20.935	21.185	21.645	21.173	21.201	21.238	21.438	21.627	21.634	0.148119	0.989843	0.59797	0.233169	0.0245041	0.442353
FADS1	O60427;O60427-2	Fatty acid desaturase 1	12.387943265284829	0.0007525886908539153	0.010716994414299642	0.7716128462660836	19.583	18.634	18.424	18.575	15.185	15.554	14.96	15.047	19.438	17.549	17.556	18.712	18.544	15.278	17.511	0.000789067	0.871254	0.129423	0.00249173	0.0759548	0.358116
FADS2	O95864;O95864-3;O95864-4;O95864-2	Fatty acid desaturase 2	44.628559746757986	1.8974202409091761e-06	0.0002702017837155818	0.9240780727420415	19.791	20.856	20.629	20.477	15.113	13.576	13.656	16.123	20.258	18.974	20.397	20.273	19.237	20.042	18.986	2.99693e-06	0.846653	0.389868	6.81203e-06	4.08013e-05	0.804156
FAHD1	Q6P587;Q6P587-2;Q6P587-3	Acylpyruvase FAHD1, mitochondrial	9.59082752837775	0.002101411774737024	0.02076576908308314	0.7234268699105109	19.433	19.185	19.561	18.918	19.194	18.873	18.855	18.877	19.239	18.945	18.932	18.956	19.828	19.549	19.683	0.14988	0.306489	0.0776988	0.959665	0.00226051	0.00463463
FAHD2A;FAHD2B	Q96GK7;Q6P2I3	Fumarylacetoacetate hydrolase domain-containing protein 2A;Fumarylacetoacetate hydrolase domain-containing protein 2B	7.647447371099613	0.004890669781240703	0.03437171154445244	0.6759210085361163	18.27	17.968	17.692	17.486	17.173	17.551	17.265	17.342	18.003	17.592	17.616	17.473	18.081	18.144	18.234	0.0384733	0.690112	0.377252	0.226794	0.00354749	0.0817738
FAM114A1	Q8IWE2;Q8IWE2-2	Protein NOXP20	5.249185186528877	0.01717655130600902	0.07417400606604596	0.5887474660817192	16.995	17.438	15.804	16.939	16.978	17.237	15.55	16.647	17.308	18.061	17.76	17.057	15.563	15.294	16.222	0.970465	0.355641	0.147577	0.192407	0.269255	0.0105787
FAM120A	Q9NZB2-4;Q9NZB2;Q9NZB2-6;Q9NZB2-5;Q9NZB2-2;Q5T035	Constitutive coactivator of PPAR-gamma-like protein 1	10.410120073758788	0.0015244881969046972	0.01692198803572584	0.7395238889187117	17.252	17.479	17.376	17.175	16.447	16.764	16.662	17.014	17.018	16.808	16.893	16.986	17.035	16.972	17.154	0.000963452	0.0187654	0.168837	0.296387	0.0703895	0.710476
FAM129B	Q96TA1-2;Q96TA1	Niban-like protein 1	5.207410080940651	0.017603650948499677	0.07484420566239562	0.5868114767369692	19.172	19.032	18.723	18.349	18.367	18.245	18.165	18.39	18.999	18.161	18.179	18.467	18.914	19.054	19.355	0.118479	0.355139	0.606075	0.874124	0.0201201	0.0642446
FAM175B	Q15018	BRISC complex subunit Abro1	4.653044953525825	0.02464246680712104	0.09333226975379989	0.559279595969718	16.439	16.346	16.751	16.854	16.951	16.888	17.159	17.715	15.977	16.973	16.857	16.683	16.277	16.288	14.879	0.360161	0.999823	0.198919	0.39541	0.0148777	0.179518
FAM208A	Q9UK61-2;Q9UK61-3;Q9UK61-4;Q9UK61	Protein FAM208A	3.5993960572143173	0.04957984887451969	0.14207371456925194	0.4953709036097875	16.431	16.425	15.989	15.81	15.479	15.684	15.72	15.543	16.453	15.905	16.064	15.996	15.771	15.486	16.243	0.0580623	0.989048	0.416077	0.0964837	0.69669	0.572704
FAM213A	Q9BRX8-2;Q9BRX8	Redox-regulatory protein FAM213A	12.495928256150545	0.0007259284654663286	0.010382687394235516	0.7731387389106482	19.315	19.069	18.781	18.39	17.874	17.768	17.901	17.58	18.974	18.142	18.434	18.502	19.018	19.014	18.744	0.00113876	0.317629	0.998337	0.020773	0.00162132	0.305492
FAM21C;FAM21A	Q9Y4E1-6;Q9Y4E1-2;Q9Y4E1-1;Q9Y4E1;Q9Y4E1-5;Q9Y4E1-3;Q641Q2-2;Q641Q2	WASH complex subunit FAM21C;WASH complex subunit FAM21A	10.141277630442492	0.0016903634890907673	0.01781473693137992	0.7344523856868163	17.981	17.415	17.41	17.141	16.867	16.948	16.998	17.048	17.792	17.315	17.223	17.408	18.036	18.115	17.78	0.0464522	0.989498	0.0891641	0.0770107	0.000929471	0.056017
FAM3C	Q92520	Protein FAM3C	24.064592302021893	3.907900562102867e-05	0.00165502126402824	0.8677785717984636	18.814	18.965	17.849	18.778	17.144	17.013	17.142	16.747	19.394	18.814	18.707	18.198	19.32	19.154	19.294	0.000534835	0.912699	0.1736	0.000215834	4.95315e-05	0.401757
FAR1	Q8WVX9	Fatty acyl-CoA reductase 1	8.273988978793765	0.003672094399536916	0.0292599733023017	0.6929258513488201	18.863	18.875	18.614	18.227	18.532	18.324	18.314	18.216	18.209	17.612	17.368	17.873	18.006	18.087	18.188	0.401851	0.00260789	0.0718381	0.0377891	0.592919	0.386924
FARSB	Q9NSD9;Q9NSD9-2	Phenylalanine--tRNA ligase beta subunit	4.125692494067706	0.03460010343945435	0.11328407361050263	0.5294535851038583	19.522	19.422	19.404	18.943	19.072	19.109	19.137	19.159	19.479	18.886	18.95	19.235	19.486	19.655	19.671	0.511899	0.584319	0.314914	0.999199	0.0404016	0.0491926
FASN	P49327	Fatty acid synthase;[Acyl-carrier-protein] S-acetyltransferase;[Acyl-carrier-protein] S-malonyltransferase;3-oxoacyl-[acyl-carrier-protein] synthase;3-oxoacyl-[acyl-carrier-protein] reductase;3-hydroxyacyl-[acyl-carrier-protein] dehydratase;Enoyl-[acyl-carrier-protein] reductase;Oleoyl-[acyl-carrier-protein] hydrolase	10.147705836628784	0.0016861560480571436	0.01781473693137992	0.7345759522705809	22.833	22.802	22.468	22.158	21.772	21.778	21.693	21.874	22.488	21.851	21.941	22.162	22.535	22.442	22.67	0.00259495	0.0725931	0.999686	0.23586	0.00530321	0.117614
FAT1	Q14517	Protocadherin Fat 1;Protocadherin Fat 1, nuclear form	4.799535705722183	0.02250290461873474	0.08873273514110519	0.5669053838560596	17.787	17.724	17.288	17.291	14.863	14.645	16.529	15.536	17.922	16.111	15.189	17.524	16.165	16.401	15.931	0.0157466	0.495098	0.18762	0.170212	0.614445	0.835408
FBL	P22087	rRNA 2-O-methyltransferase fibrillarin	5.6430467044636945	0.013695368074497215	0.06358536785018487	0.6061461271152466	21.477	21.551	21.222	20.919	20.83	20.906	20.954	20.703	21.631	20.915	21.024	21.336	21.525	21.612	21.547	0.0845234	0.977504	0.464367	0.159016	0.00957399	0.290955
FBXO2	Q9UK22	F-box only protein 2	5.223125528300619	0.01744153034378381	0.0745819764802268	0.5875419147882388	19.153	19.371	19.723	19.768	19.478	19.397	19.168	18.783	19.327	19.682	19.579	19.34	19.85	20.268	19.866	0.415199	0.999372	0.12375	0.476602	0.0106121	0.104089
FBXO22	Q8NEZ5;Q8NEZ5-3;Q8NEZ5-2	F-box only protein 22	4.145934680621503	0.03413948861273248	0.11211366804241753	0.5306727549922404	16.04	17.373	16.742	17.151	17.381	17.562	17.608	17.664	17.223	17.189	17.244	17.184	17.382	15.441	15.078	0.380385	0.813456	0.309615	0.856688	0.0267501	0.0901843
FDFT1	P37268;P37268-5;P37268-2;P37268-3;P37268-4	Squalene synthase	41.727985373073295	2.6616769742927934e-06	0.00032950009391343214	0.9192269022470588	18.362	18.437	19.105	19.048	14.583	15.655	15.493	14.62	19.104	19.339	19.376	19.737	19.708	17.649	19.372	1.88277e-05	0.462113	0.981857	3.78357e-06	2.53456e-05	0.73499
FECH	P22830;P22830-2	Ferrochelatase, mitochondrial	4.592895368761352	0.02558959536769103	0.09482689828868233	0.5560700856850388	17.255	17.687	17.459	17.428	17.068	16.942	16.979	17.389	17.659	17.367	17.451	17.27	17.208	17.167	17.199	0.0432053	0.997967	0.211708	0.0577955	0.868242	0.267224
FHL2	Q14192;Q14192-2	Four and a half LIM domains protein 2	13.026328935259306	0.0006101051889427823	0.009506140392627187	0.7803469937868059	20.5	20.529	20.301	19.98	19.501	19.558	19.57	19.707	20.591	19.977	19.972	20.128	20.452	20.42	20.649	0.00216654	0.717344	0.696031	0.0120099	0.000715096	0.216703
FKBP10	Q96AY3;Q96AY3-2	Peptidyl-prolyl cis-trans isomerase FKBP10	9.146486638107639	0.0025212561570439516	0.02350701067887706	0.713835729624773	20.589	20.765	20.707	20.212	20.033	20.106	20.018	20.086	20.889	20.429	20.159	20.608	20.847	20.869	20.873	0.0235732	0.987994	0.298427	0.0402976	0.00175777	0.195246
FKBP2	P26885	Peptidyl-prolyl cis-trans isomerase FKBP2	13.418639860570215	0.0005383404123640429	0.008911310074716466	0.7853906419049973	19.375	19.311	19.046	18.791	18.822	18.864	18.81	18.633	18.933	18.774	18.796	18.461	19.378	19.72	19.748	0.127173	0.0800428	0.0405167	0.991168	0.0010693	0.000720843
FKBP8	Q14318-2;Q14318;Q14318-3	Peptidyl-prolyl cis-trans isomerase FKBP8	63.68442131787089	3.0755429422746433e-07	7.16381823911258e-05	0.9455589096421358	19.014	19.284	18.995	18.892	17.928	17.852	17.738	17.711	19.036	18.741	18.772	18.872	19.801	19.298	19.351	2.91553e-06	0.426127	0.0281457	1.51167e-05	2.94909e-07	0.00256581
FKBP9	O95302;O95302-3;O95302-2	Peptidyl-prolyl cis-trans isomerase FKBP9	17.124557916593165	0.00018646107211448226	0.0043432111154666185	0.8236435448050086	19.169	19.097	18.789	18.417	17.396	17.452	17.277	17.753	19.254	18.36	18.456	18.382	18.742	19.309	18.959	0.000436318	0.699479	0.947805	0.00222012	0.000382944	0.441935
FLNC	Q14315-2;Q14315	Filamin-C	6.0570839707624495	0.010895523839092718	0.055002503215124114	0.6229164235708841	14.817	16.206	15.688	15.894	15.809	18.092	17.791	18.044	15.746	11.806	13.768	15.14	14.101	15.578	14.055	0.200853	0.305809	0.644256	0.00991278	0.0382264	0.954001
FLOT1	O75955;O75955-2	Flotillin-1	20.06909462441496	9.096951710762183e-05	0.002996480760484392	0.8455214213818216	18.484	19.094	18.693	18.68	17.703	17.967	17.888	17.024	18.926	18.525	18.551	18.466	19.154	19.315	19.288	0.00102803	0.930277	0.142569	0.0025681	7.04237e-05	0.0582635
FLOT2	Q14254	Flotillin-2	6.158247558179995	0.010317612300249577	0.05366145727450378	0.6267991167399843	18.261	18.81	18.236	18.17	17.46	17.29	17.138	16.426	18.895	18.259	18.083	17.988	17.286	18.765	17.762	0.0130981	0.997566	0.650945	0.0178563	0.14571	0.748402
FMNL2;FMNL3	Q96PY5;Q96PY5-3;Q8IVF7-2;Q8IVF7-3;Q8IVF7	Formin-like protein 2;Formin-like protein 3	4.217270854622061	0.032572556105952305	0.10905452306109904	0.5349193652580717	17.266	17.325	17.528	16.753	16.671	16.761	16.772	16.221	17.27	16.421	16.269	16.93	17.207	17.581	17.254	0.103748	0.219733	0.956948	0.960343	0.0624319	0.129472
FNDC3A	Q9Y2H6-2;Q9Y2H6	Fibronectin type-III domain-containing protein 3A	3.9734444463766128	0.03830806932588221	0.12069817784705496	0.5200767878353373	15.827	16.539	15.576	16.292	16.653	16.352	16.386	16.612	15.868	15.436	16.279	15.888	15.95	15.03	15.767	0.364323	0.880122	0.366866	0.125082	0.0315076	0.740963
FNDC3B	Q53EP0;Q53EP0-2	Fibronectin type III domain-containing protein 3B	3.772523993648756	0.04393853512269493	0.1325472368502388	0.5071148416417653	18.626	18.496	18.148	17.881	17.624	17.482	17.523	17.675	18.431	17.332	17.775	17.881	18.472	17.877	18.146	0.0426928	0.28701	0.958396	0.630157	0.139154	0.608729
FSCN1	Q16658	Fascin	4.25454418510226	0.03178744348878224	0.10758932965563105	0.5371078064601899	22.235	22.065	21.769	21.856	21.757	21.642	21.606	21.827	22.115	21.872	21.792	21.767	22.073	22.087	22.097	0.0948619	0.800908	0.791472	0.363386	0.0282187	0.337702
FTL	P02792	Ferritin light chain	6.217340783024746	0.009996743142320077	0.05275363466679473	0.6290303618922157	18.766	19.035	18.389	18.029	16.192	16.365	16.33	17.369	18.755	18.259	17.511	18.275	16.379	18.781	18.105	0.00885683	0.88654	0.46656	0.0294333	0.171654	0.83556
FUBP3	Q96I24;Q96I24-2	Far upstream element-binding protein 3	4.574714807293899	0.025884238476826988	0.09559286712676424	0.5550907723114321	19.428	19.371	18.978	18.675	18.588	18.403	18.591	18.542	19.477	18.634	18.788	18.6	19.191	19.248	19.415	0.0672189	0.663135	0.864968	0.381949	0.0263119	0.30427
FXR1	P51114;P51114-2;P51114-3	Fragile X mental retardation syndrome-related protein 1	4.878736185115101	0.02143730116230304	0.08595639959372608	0.5709193901956132	19.143	18.858	18.675	18.719	18.717	18.76	18.685	18.839	19.049	18.66	18.791	18.789	19.277	19.124	19.093	0.789266	0.994153	0.0749366	0.902321	0.0178267	0.0511058
FYTTD1	Q96QD9-2;Q96QD9;Q96QD9-4;Q96QD9-3	UAP56-interacting factor	10.403280047311952	0.0015284633340792687	0.01692198803572584	0.739397259904062	16.238	15.987	16.648	16.183	15.871	15.865	15.838	15.733	15.724	15.975	16.285	16.161	15.607	15.147	14.777	0.147757	0.628453	0.00107817	0.684778	0.0352484	0.006294
G3BP1	Q13283;Q13283-2	Ras GTPase-activating protein-binding protein 1	15.098265978987348	0.00032460626943081144	0.00634742660729769	0.8046000624725999	21.281	21.232	20.872	20.718	20.215	20.1	20.318	20.266	21.281	20.812	20.674	20.911	21.151	21.055	21.275	0.00101109	0.887066	0.832412	0.00305299	0.000530228	0.463665
G3BP2	Q9UN86-2;Q9UN86	Ras GTPase-activating protein-binding protein 2	4.7418558122019725	0.023318224931945384	0.09052468036080226	0.5639344871966122	20.258	19.994	19.647	19.534	19.24	19.294	19.525	19.494	20.612	19.71	20.207	20.008	20.115	19.759	19.788	0.150391	0.542971	0.999087	0.015879	0.159786	0.678243
G6PD	P11413;P11413-2;P11413-3	Glucose-6-phosphate 1-dehydrogenase	4.008631894303032	0.03741130170030006	0.11856001442631535	0.522276998407288	22.64	22.592	22.32	22.159	22.113	22.201	22.143	22.141	22.514	22.042	22.102	22.357	22.602	22.455	22.632	0.159021	0.505913	0.735272	0.825492	0.0393162	0.143512
GADD45GIP1	Q8TAE8	Growth arrest and DNA damage-inducible proteins-interacting protein 1	6.749221565522043	0.007580746946157988	0.045028808363244445	0.6479736931762196	18.208	19.08	18.523	18.498	17.606	17.752	17.981	18.142	18.759	18.943	18.788	18.549	18.57	17.87	18.553	0.0271945	0.819588	0.703625	0.00641862	0.233192	0.284742
GALE	Q14376;Q14376-2	UDP-glucose 4-epimerase	3.926039324738987	0.039556345835284785	0.12333024619398605	0.5170803833551509	17.763	17.35	17.3	18.017	18.607	18.599	18.598	18.359	18.458	18.299	18.211	17.867	18.726	18.807	17.437	0.0310769	0.205453	0.147858	0.65554	0.890839	0.981167
GALK2	Q01415-2;Q01415	N-acetylgalactosamine kinase	3.6646330126324704	0.047359917596608014	0.13838771620299167	0.49986130330752004	15.695	17.472	17.021	16.136	15.344	15.49	15.711	16.275	17.342	17.165	16.838	17.035	17.253	15.881	15.719	0.229354	0.638606	0.916174	0.0335591	0.608347	0.343817
GALNS	P34059	N-acetylgalactosamine-6-sulfatase	17.62393617716135	0.0001639790806630679	0.004159659228431251	0.8277800448600446	18.995	18.988	18.681	18.528	17.852	17.847	17.636	17.562	18.727	18.559	18.44	18.413	18.358	19.161	18.907	0.000263527	0.437109	0.999902	0.00261151	0.000469544	0.467303
GALNT2	Q10471;Q10471-2	Polypeptide N-acetylgalactosaminyltransferase 2;Polypeptide N-acetylgalactosaminyltransferase 2 soluble form	7.013467565969609	0.006639763281833415	0.041798824768028424	0.656683466068985	18.967	18.626	18.641	18.63	18.851	18.682	18.776	18.706	18.94	18.83	18.662	18.755	19.36	19.137	18.987	0.979876	0.844004	0.00707261	0.970858	0.0126878	0.0249057
GAPDH	P04406;P04406-2	Glyceraldehyde-3-phosphate dehydrogenase	5.971849740718853	0.011412195489358895	0.05630131541724562	0.6195818410541812	24.892	25.003	24.794	24.807	25.287	25.05	25.013	25.134	25.111	24.93	24.756	24.6	25.181	25.199	25.309	0.128824	0.994632	0.0342436	0.0872877	0.758656	0.0234855
GARS	P41250-2;P41250	Glycine--tRNA ligase	7.98758896090245	0.004178417628275321	0.031109177821474477	0.685379591469329	20.685	20.577	20.366	20.083	20.686	20.556	20.499	20.864	20.33	19.939	20.016	20.191	20.756	20.69	21.128	0.474222	0.225057	0.0891338	0.0202008	0.594587	0.0038299
GATAD2B	Q8WXI9	Transcriptional repressor p66-beta	30.35002846867806	1.2852086800261318e-05	0.000748404554565217	0.8922097913369352	17.681	17.634	17.688	17.571	16.278	16.595	16.644	16.782	17.69	17.663	17.598	17.9	16.781	17.086	17.429	3.89309e-05	0.9551	0.0154702	2.14742e-05	0.0196239	0.00709905
GBE1	Q04446	1,4-alpha-glucan-branching enzyme	5.914834878636274	0.011773928878103346	0.057563391411536755	0.6173181573545593	17.966	17.84	18.656	18.214	18.485	18.572	18.43	18.534	17.843	17.934	17.995	18.434	18.527	19.114	18.831	0.329322	0.922088	0.0350559	0.132212	0.433696	0.0133415
GCLM	P48507;P48507-2	Glutamate--cysteine ligase regulatory subunit	5.0459608752089	0.019376045973487317	0.07937849989892229	0.5791548933954149	18.24	18.024	18.328	17.805	18.53	18.501	18.59	18.118	16.152	17.811	17.878	18.012	14.395	17.992	14.829	0.959775	0.790661	0.0370065	0.514473	0.0173306	0.14991
GCSH	P23434	Glycine cleavage system H protein, mitochondrial	14.380838579693716	0.0004006354229846534	0.007218077979850579	0.7968324919918713	15.168	14.942	15.526	15.23	16.825	17.59	17.986	16.882	16.147	17.583	17.497	17.174	16.684	16.382	15.881	0.000479678	0.00119309	0.0627165	0.922712	0.0937426	0.228239
GDF15	Q99988	Growth/differentiation factor 15	22.36765902002884	5.5077964753280174e-05	0.0020927947857355272	0.8591602981850816	15.868	16.302	16.054	15.751	18.035	17.332	18.927	18.988	16.262	15.708	14.889	15.496	15.867	14.981	15.488	0.000498658	0.736541	0.587047	0.000122694	0.000154813	0.986047
GDI1	P60028;P31150	Rab GDP dissociation inhibitor alpha	4.507280220327937	0.027012466521833787	0.09763964220369017	0.5514202970292572	21.017	20.841	20.63	20.195	20.255	20.372	20.439	20.422	20.895	20.2	20.33	20.56	21.153	20.983	20.992	0.37729	0.762181	0.267891	0.895178	0.022203	0.0653723
GDI2	P50395;P50395-2	Rab GDP dissociation inhibitor beta	4.513863227323763	0.02689982003393996	0.0973588381028615	0.5517812764964933	21.419	21.384	21.003	20.691	20.694	20.787	20.718	20.964	21.404	20.731	20.81	21.103	21.51	21.381	21.58	0.296467	0.920978	0.284369	0.617749	0.0179629	0.119272
GEMIN5	Q8TEQ6	Gem-associated protein 5	9.148714404212482	0.0025189168326862493	0.02350701067887706	0.7138854750875442	17.323	17.967	17.925	17.653	17.691	17.084	17.486	18.168	17.68	17.329	17.355	17.336	18.435	18.756	18.534	0.954821	0.547897	0.0158699	0.830698	0.00726622	0.00207909
GFM1	Q96RP9;Q96RP9-2	Elongation factor G, mitochondrial	6.027711138278536	0.011070403709035089	0.05553936383871296	0.6217739043761775	19.279	19.089	18.873	18.782	18.797	18.752	18.561	18.935	19.409	18.919	18.818	18.922	19.333	19.604	19.367	0.38699	0.999807	0.0834644	0.351075	0.00650567	0.0936204
GFPT1	Q06210-2;Q06210;O94808	Glutamine--fructose-6-phosphate aminotransferase [isomerizing] 1	4.165128836981463	0.03370934967543438	0.11121432767242793	0.5318229817212801	19.457	19.466	18.898	18.664	19.379	19.559	19.515	19.577	19.503	18.736	18.848	18.995	19.866	19.401	19.923	0.32728	0.964704	0.0957124	0.16739	0.776492	0.0470088
GHITM	Q9H3K2	Growth hormone-inducible transmembrane protein	3.983610012166418	0.03804643291645522	0.1201059223045116	0.5207145021549793	15.173	13.913	17.477	18.132	18.7	19.779	18.05	18.359	16.895	18.142	17.908	16.979	13.396	15.672	17.081	0.101239	0.568208	0.878565	0.606861	0.0409908	0.257657
GIGYF2	Q6Y7W6-4;Q6Y7W6-5;Q6Y7W6;Q6Y7W6-3	PERQ amino acid-rich with GYF domain-containing protein 2	6.778793149985144	0.007467970043402177	0.04468449598446697	0.6489702960877427	17.683	18.346	15.927	17.987	16.769	17.404	17.085	17.633	17.085	17.974	17.768	17.259	14.349	15.23	16.198	0.957716	0.999857	0.0111572	0.940021	0.0240818	0.0100582
GLG1	Q92896;Q92896-3;Q92896-2	Golgi apparatus protein 1	6.62563978782531	0.008074303486321538	0.04735865191878898	0.6437468430541742	17.405	17.582	17.284	16.774	16.215	16.951	16.731	16.515	17.923	16.947	17.109	17.175	17.912	17.788	17.524	0.082211	0.999451	0.311529	0.068427	0.00554353	0.357185
GLS	O94925-3;O94925;O94925-2	Glutaminase kidney isoform, mitochondrial	5.267469972964632	0.016993452694754194	0.07378914678774091	0.5895891439132964	20.349	20.215	19.74	19.562	19.262	19.162	19.189	19.419	20.178	19.384	19.49	19.638	20.005	19.932	19.841	0.0184707	0.471732	0.997377	0.209498	0.0397642	0.64265
GMFB	P60983;O60234	Glia maturation factor beta	7.130488504693692	0.006267450774923712	0.04000507413583416	0.6604043742566038	19.048	18.78	18.579	18.124	17.891	18.05	17.931	17.868	19.138	18.376	18.293	18.369	18.714	19.149	19.101	0.0380808	0.97667	0.471967	0.0743523	0.00473432	0.294737
GMPS	P49915;P49915-2	GMP synthase [glutamine-hydrolyzing]	8.112744978621299	0.003947636928759284	0.03012075156637882	0.6887224271397785	19.018	19.159	19.043	18.645	18.676	18.641	18.633	18.797	19.354	18.662	18.842	18.956	19.341	19.466	19.498	0.25205	0.999701	0.0447226	0.286045	0.00222262	0.0388921
GNAI2	P04899;P04899-6;P04899-3;P04899-5;P04899-2;P04899-4;P11488;P19087;A8MTJ3	Guanine nucleotide-binding protein G(i) subunit alpha-2	7.881774260123808	0.004386025231284491	0.03206912170228413	0.6824968244708595	20.899	20.936	20.561	20.463	20.202	20.169	19.979	20.11	21.064	20.417	20.425	20.466	20.755	20.835	20.844	0.0099959	0.849895	0.932223	0.0384014	0.0061378	0.558741
GNAS	P63092-3;P63092-2;P63092;P63092-4;Q5JWF2-2;Q5JWF2;P38405;P38405-2;P38405-3	Guanine nucleotide-binding protein G(s) subunit alpha isoforms short;Guanine nucleotide-binding protein G(s) subunit alpha isoforms XLas	4.4010506268954455	0.02890908483295721	0.10147742264830298	0.545513739110244	19.575	19.344	19.114	18.899	18.748	18.589	18.643	18.808	19.362	18.841	18.747	19.039	19.078	19.091	19.097	0.0208584	0.441182	0.814802	0.253002	0.136707	0.942453
GNB2	P62879;P62879-2	Guanine nucleotide-binding protein G(I)/G(S)/G(T) subunit beta-2	8.22067389804677	0.003760614970132271	0.029641958210384338	0.6915486145361347	21.422	21.359	21.164	21.067	20.803	20.721	20.764	20.858	21.308	21.016	20.965	20.97	21.142	21.092	21.409	0.00391325	0.307979	0.984582	0.0812395	0.0119856	0.552079
GNG5	P63218	Guanine nucleotide-binding protein G(I)/G(S)/G(O) subunit gamma-5	4.8338326157317	0.022033990369967504	0.08751868769362245	0.5686527879298712	16.18	19.028	18.602	18.2	17.981	17.747	18.057	18.054	18.936	19.695	18.487	19.12	15.388	17.659	16.613	0.999845	0.35265	0.182542	0.321598	0.20116	0.0131869
GNL1	P36915;P36915-2	Guanine nucleotide-binding protein-like 1	5.799163019027199	0.012550135452996967	0.060008785501793414	0.612641808651146	16.951	16.922	17.037	16.885	16.599	17.213	17.118	17.44	17.295	16.828	17.125	17.424	17.718	17.515	17.83	0.833849	0.591102	0.0095218	0.96983	0.0348885	0.0688543
GOLGB1	Q14789-4;Q14789-3;Q14789;Q14789-2	Golgin subfamily B member 1	5.646384852935283	0.013669625540565	0.06358536785018487	0.6062872991791004	21.146	21.009	20.655	20.19	19.747	19.992	19.923	19.977	21.056	20.204	20.184	20.452	20.654	20.651	20.691	0.0135875	0.613409	0.984041	0.106987	0.0392468	0.853518
GOLIM4	O00461	Golgi integral membrane protein 4	5.7130230713454395	0.013167457364747255	0.06196115218822626	0.6090844399887618	18.158	17.88	17.724	17.391	16.2	16.418	16.936	17.172	18.288	17.381	17.493	17.331	17.903	17.078	17.507	0.0131473	0.939576	0.789142	0.0339607	0.0986227	0.976357
GOT1	P17174;P17174-2	Aspartate aminotransferase, cytoplasmic	20.423373012182054	8.394360282757312e-05	0.002851459258549124	0.8477932491789943	19.853	19.837	19.519	19.762	20.475	20.366	20.305	20.602	19.231	19.685	19.548	19.742	20.317	20.118	19.987	0.000752074	0.442791	0.0519183	9.04686e-05	0.176364	0.00481578
GPD2	P43304-2;P43304	Glycerol-3-phosphate dehydrogenase, mitochondrial	8.264432186165218	0.0036877795238411527	0.0292599733023017	0.6926798854075061	18.659	18.588	18.092	18.145	17.958	17.78	17.928	17.904	18.466	18.189	18.082	18.137	18.61	18.733	18.433	0.0218632	0.687208	0.470413	0.137195	0.00289129	0.109097
GPI	P06744;P06744-2	Glucose-6-phosphate isomerase	6.575666940616033	0.008284570234726478	0.047900680027381286	0.642008666456683	22.079	21.953	21.952	21.902	22.325	22.158	22.111	22.376	21.798	21.749	21.901	21.997	21.893	22.234	22.257	0.0553538	0.639657	0.429488	0.00752305	0.666316	0.0850733
GPKOW	Q92917	G patch domain and KOW motifs-containing protein	8.158400715809023	0.0038672150175636704	0.0299513108445853	0.6899242475268657	18.515	18.461	17.946	17.694	17.45	17.433	17.417	17.62	18.199	17.658	17.657	17.787	18.448	18.23	18.425	0.0159159	0.322737	0.705725	0.285497	0.00422054	0.0764089
GPR126	Q86SQ4-2;Q86SQ4;Q86SQ4-4;Q86SQ4-3	G-protein coupled receptor 126	24.797241949786812	3.391254724306745e-05	0.0015359557855505964	0.871181898590443	19.148	19.381	19.114	18.851	18.177	18.425	18.247	18.264	19.285	18.919	18.935	19.119	18.786	18.772	18.75	4.68347e-05	0.947807	0.0515705	9.13415e-05	0.00752897	0.116237
GRIPAP1	Q4V328-4;Q4V328;Q4V328-3;Q4V328-2	GRIP1-associated protein 1	5.5724175565788885	0.01425364128797383	0.06583728645904059	0.6031352698959789	16.166	16.012	15.901	15.849	17.314	17.553	17.403	17.513	15.381	17.574	17.491	17.236	16.556	15.939	15.736	0.0193169	0.158514	0.996269	0.590661	0.0431556	0.278981
GSS	P48637;P48637-2	Glutathione synthetase	3.612140248732598	0.04913677284667608	0.14167552277012438	0.4962544398712713	18.614	18.672	17.794	16.999	16.983	16.733	16.6	17.273	18.267	17.751	17.251	17.634	17.365	18.375	18.419	0.0633749	0.874476	0.999793	0.207503	0.078972	0.864676
GSTP1	P09211	Glutathione S-transferase P	17.50063919253232	0.0001692174392982996	0.004212351675967596	0.8267768845474877	22.651	22.43	22.361	22.308	22.023	22.097	21.604	21.848	22.756	22.399	22.263	22.367	22.886	22.979	22.797	0.00672669	0.999857	0.0349134	0.00602458	9.65673e-05	0.0387743
GTF2F1	P35269	General transcription factor IIF subunit 1	4.47617900904677	0.02755220745121574	0.09840936308698196	0.5497069682159472	19.066	18.988	18.663	18.686	18.505	18.583	18.658	19.044	18.294	18.742	18.661	18.505	19.034	18.976	19.529	0.791172	0.316391	0.305575	0.810396	0.0830936	0.0211302
GTF2I	P78347-2;P78347-4;P78347-3;P78347;P78347-5;Q86UP8-3;Q86UP8;Q6EKJ0;Q86UP8-4;Q86UP8-2;Q6EKJ0-2;Q86UP8-5	General transcription factor II-I	40.179669793125974	3.2172450095951465e-06	0.0003384334185899927	0.9163746172949017	20.404	20.318	19.937	19.687	18.417	18.381	18.396	18.413	20.325	19.671	19.647	19.741	19.891	19.943	20.08	5.25955e-06	0.535081	0.926002	2.34892e-05	2.21515e-05	0.9075
GTF3C1	Q12789-3;Q12789	General transcription factor 3C polypeptide 1	5.227119870060646	0.017400604926317374	0.0745819764802268	0.5877271563101956	18.647	18.383	17.714	17.189	17.019	16.552	16.738	16.894	18.312	17.132	17.194	17.464	17.928	17.966	17.765	0.0177475	0.52184	0.992278	0.176395	0.0441313	0.738748
GTF3C3	Q9Y5Q9;Q9Y5Q9-2	General transcription factor 3C polypeptide 3	4.255477552921573	0.03176807005026791	0.10758932965563105	0.537162343295835	16.522	16.024	16.433	15.937	15.148	15.671	15.826	15.336	15.976	16.473	16.18	15.827	14.776	16.07	15.459	0.0820158	0.973047	0.0813515	0.160897	0.996713	0.15211
GTF3C4	Q9UKN8	General transcription factor 3C polypeptide 4	4.682218640480147	0.024197948763141484	0.09250821912849282	0.5608196146223345	18.138	18.042	17.586	17.058	16.418	16.764	16.788	16.956	18.249	17.004	17.197	17.533	17.769	17.522	17.557	0.0266574	0.882849	0.991061	0.0895103	0.065627	0.979331
H1F0	P07305;P07305-2	Histone H1.0;Histone H1.0, N-terminally processed	5.396037530988655	0.015768873922966355	0.07034514071517549	0.5954114151033092	15.927	18.564	19.152	18.253	20.25	20.117	20.22	20.212	18.804	19.127	18.987	18.949	19.312	17.584	17.711	0.0155289	0.390418	0.984199	0.226854	0.0443373	0.65124
H1FX	Q92522	Histone H1x	44.90210214549234	1.8397408963141053e-06	0.0002702017837155818	0.9245056698709494	18.477	18.225	18.674	18.619	20.078	19.99	20.075	20.365	18.785	18.761	18.958	18.678	19.2	18.588	18.531	2.09092e-06	0.269323	0.390059	1.52081e-05	2.70904e-05	0.999038
H6PD	O95479;O95479-2	GDH/6PGL endoplasmic bifunctional protein;Glucose 1-dehydrogenase;6-phosphogluconolactonase	4.264204091671674	0.03158760622148133	0.10741103637982338	0.5376716153378726	18.246	18.24	17.549	17.386	17.107	17.141	17.139	17.205	18.145	17.309	17.311	17.417	17.842	17.836	17.904	0.0396006	0.536187	0.999985	0.336639	0.0562903	0.581853
HADHB	P55084-2;P55084	Trifunctional enzyme subunit beta, mitochondrial;3-ketoacyl-CoA thiolase	6.166858461645044	0.010270109409904596	0.053585322857118214	0.6271259168179717	21.123	21.128	21.01	20.854	20.867	20.633	20.548	20.661	21.044	20.819	20.711	20.683	20.962	21.247	21.025	0.0244655	0.213123	0.969062	0.55873	0.0177782	0.137133
HAPLN3	Q96S86	Hyaluronan and proteoglycan link protein 3	6.163229939169602	0.010290095046794486	0.05360383378210354	0.6269882773243342	16.984	17.536	16.663	16.462	15.714	14.926	14.821	16.18	16.439	16.274	16.232	16.686	16.384	16.218	15.167	0.00790613	0.535169	0.113124	0.0784846	0.580224	0.621323
HARS2	P49590-2;P49590	Probable histidine--tRNA ligase, mitochondrial	9.226331923382142	0.0024389886688390636	0.023000482020810262	0.7156079215352814	18.675	18.668	18.473	18.378	18.264	18.393	18.365	18.105	18.48	18.337	18.252	18.067	18.815	19.218	18.701	0.21036	0.215923	0.089923	0.999988	0.00360909	0.00370482
HAT1	O14929-2;O14929	Histone acetyltransferase type B catalytic subunit	38.51442872517582	3.974794937215575e-06	0.0003503190889259457	0.9130732231440397	19.164	19.216	19.031	18.659	17.425	17.486	17.551	17.526	19.61	18.692	18.83	19.028	19.31	19.448	19.143	2.29374e-05	0.99928	0.506656	1.99322e-05	9.29919e-06	0.571043
HCFC1	P51610-2;P51610;P51610-4;P51610-3	Host cell factor 1;HCF N-terminal chain 1;HCF N-terminal chain 2;HCF N-terminal chain 3;HCF N-terminal chain 4;HCF N-terminal chain 5;HCF N-terminal chain 6;HCF C-terminal chain 1;HCF C-terminal chain 2;HCF C-terminal chain 3;HCF C-terminal chain 4;HCF C-terminal chain 5;HCF C-terminal chain 6	15.093414664179647	0.00032505987225351556	0.00634742660729769	0.8045495324885538	19.366	19.09	19.108	18.824	18.544	18.49	18.557	18.702	18.922	18.868	18.834	18.801	19.071	19.192	19.193	0.000736944	0.0988857	0.944998	0.0468259	0.000610022	0.0551997
HDAC1	Q13547	Histone deacetylase 1	15.18254926660205	0.00031684375752584314	0.006300167642023015	0.805473783119274	19.309	19.118	18.992	18.769	18.232	18.245	18.273	18.09	19.525	18.92	19.091	19.131	19.328	19.271	18.742	0.00151795	0.879764	0.980297	0.000510385	0.00152321	0.989801
HDAC2	Q92769-3;Q92769	Histone deacetylase 2	12.311440338544628	0.0007721772504551526	0.010858934715870686	0.7705193321417377	18.864	18.493	17.799	17.535	16.744	16.598	16.531	16.564	18.614	17.514	17.633	17.764	18.295	18.075	18.164	0.00125221	0.760449	0.999989	0.00586751	0.00222591	0.790409
HDGF	P51858;P51858-2;P51858-3	Hepatoma-derived growth factor	9.128628885296141	0.002540101072610819	0.023598010341833432	0.7134363444927071	19.741	20.012	19.924	19.781	19.873	19.931	19.719	19.916	19.412	19.901	19.807	19.691	20.36	20.151	20.718	0.999973	0.616809	0.0119707	0.637879	0.0113212	0.00189887
HDLBP	Q00341;Q00341-2	Vigilin	17.824470929596206	0.00015586251057942303	0.004068119586405773	0.8293870368544721	20.912	20.872	20.687	20.439	19.762	19.797	19.854	20.057	20.968	20.479	20.439	20.53	20.857	20.764	20.584	0.000294058	0.803515	0.999934	0.00107677	0.000527559	0.811659
HEBP2	Q9Y5Z4;Q9Y5Z4-2	Heme-binding protein 2	3.746316038509585	0.04474225813418075	0.13378638577143123	0.5053722890643804	15.871	15.324	15.533	16.309	16.441	15.721	15.056	16.016	15.861	17.449	17.992	18.844	14.904	15.842	16.998	0.999789	0.0642164	0.995366	0.0731488	0.998494	0.131414
HERC4	Q5GLZ8-3;Q5GLZ8-2;Q5GLZ8;Q5GLZ8-6;Q5GLZ8-4;Q5GLZ8-5	Probable E3 ubiquitin-protein ligase HERC4	8.944717770687141	0.002744173189574372	0.024720300472933776	0.7092574027157301	19.389	19.276	18.836	18.453	17.989	18.039	18.09	18.346	19.368	18.594	18.765	19.075	19.253	18.981	19.358	0.00986213	0.99802	0.813836	0.0131428	0.00380184	0.728802
HEXA	P06865;P06865-2	Beta-hexosaminidase subunit alpha	16.8269653162291	0.0002015901387863304	0.00453369270746361	0.8210826333893908	18.383	18.799	18.646	18.496	18.25	17.617	17.819	17.505	18.329	18.627	18.515	18.221	18.805	19.085	19.085	0.00244015	0.764165	0.14437	0.0118372	0.000139121	0.0328729
HEXB	P07686	Beta-hexosaminidase subunit beta;Beta-hexosaminidase subunit beta chain B;Beta-hexosaminidase subunit beta chain A	17.96472763961202	0.00015046709822929904	0.003989213067688977	0.8304932814431483	19.46	19.311	19.176	19.336	18.879	18.997	18.984	18.818	19.347	19.32	19.323	19.253	19.458	19.774	19.399	0.00234742	0.999306	0.113451	0.00283941	0.000110651	0.0947224
HEXIM1	O94992	Protein HEXIM1	24.363645660145995	3.686504067691218e-05	0.0015818012848343504	0.8691892325737919	18.323	18.384	18.047	17.696	16.661	16.463	16.799	16.584	18.378	17.711	17.531	17.817	17.699	17.851	17.663	3.67581e-05	0.553626	0.303377	0.000202492	0.000940622	0.930105
HINT2	Q9BX68	Histidine triad nucleotide-binding protein 2, mitochondrial	9.915902352636838	0.0018460259670669455	0.01887113065393514	0.7300461597908604	21.058	20.944	20.735	20.243	19.703	19.845	19.793	19.986	21.144	20.165	20.243	20.536	21.084	20.866	21.168	0.00767005	0.74718	0.61958	0.0411846	0.00175705	0.191681
HIST1H1B	P16401	Histone H1.5	6.789605286549929	0.007427230194111002	0.04468449598446697	0.6493332725973415	20.998	21.046	23.34	22.522	24.323	23.596	23.996	24.427	21.79	23.134	23.455	23.125	20.497	22.577	20.713	0.0277702	0.505758	0.722846	0.271819	0.00730047	0.138547
HIST1H1C	P16403	Histone H1.2	4.451693708056675	0.02798605361513678	0.09919839221626199	0.5483488663446257	20.556	20.196	22.406	22.144	23.304	22.953	23.093	23.593	20.069	22.644	22.646	22.529	20.309	21.576	20.719	0.0609503	0.764413	0.916541	0.277882	0.029945	0.445008
HIST1H2AJ;HIST1H2AH;H2AFJ;HIST1H2AD;HIST1H2AG	Q99878;Q96KK5;Q9BTM1;P20671;P0C0S8;Q9BTM1-2	Histone H2A type 1-J;Histone H2A type 1-H;Histone H2A.J;Histone H2A type 1-D;Histone H2A type 1	4.402632405109235	0.028879719578375703	0.10147742264830298	0.545602829433895	17.513	16.57	15.532	17.515	19.563	19.643	19.462	16.44	15.938	18.311	18.609	18.242	16.718	14.264	15.329	0.174585	0.690992	0.528231	0.684924	0.0235867	0.130113
HK1	P19367-4;P19367-2;P19367;P19367-3;Q2TB90;P52790	Hexokinase-1	56.9193019048907	5.490299829022943e-07	0.00010531686907319892	0.9394799364751261	19.16	19.235	19.213	19.155	18.533	18.49	18.358	18.214	19.15	19.056	19.092	19.108	19.154	19.231	19.453	1.85222e-06	0.633186	0.689752	6.0998e-06	1.38263e-06	0.174029
HLA-A	P04439-2;P04439;P17693-6;P17693-2;P30511-2;P17693-5;P17693;P30511;P30511-3	HLA class I histocompatibility antigen, A-3 alpha chain	7.479400252755453	0.005294979071354081	0.03666014172332411	0.6710349315885168	22.514	22.304	22.536	22.342	22.088	21.769	21.785	22.142	22.336	22.279	22.19	22.21	22.549	22.175	22.263	0.00420416	0.414741	0.839548	0.0597813	0.0286241	0.910921
HLA-H	P01893	Putative HLA class I histocompatibility antigen, alpha chain H	4.1988734517441655	0.03296844453225291	0.1095923523136358	0.5338315472977987	19.104	19.011	18.866	18.528	18.53	18.272	18.309	18.326	19.126	18.519	18.443	18.545	19.21	18.677	18.932	0.053799	0.608195	0.986824	0.363141	0.0447412	0.474133
HLTF	Q14527;Q14527-2	Helicase-like transcription factor	7.259424647346592	0.005885362530103784	0.03874227497142894	0.6644118595307745	17.882	17.468	16.653	16.813	16.272	16.029	15.629	15.995	17.649	16.664	16.835	16.915	17.288	16.857	16.971	0.00690152	0.914515	0.951028	0.0201286	0.0276997	0.999829
HMGCL	P35914;P35914-3;P35914-2	Hydroxymethylglutaryl-CoA lyase, mitochondrial	4.4219790638225245	0.028523371887922803	0.10055644943407163	0.5466896698361259	18.762	18.498	18.241	17.822	17.936	18.057	17.99	17.911	18.559	17.639	17.651	17.967	18.94	18.73	18.532	0.430864	0.38793	0.395259	0.99974	0.0429082	0.0375719
HMGCS1	Q01581;P54868-3;P54868-2;P54868	Hydroxymethylglutaryl-CoA synthase, cytoplasmic	28.136076051121943	1.8543879065571605e-05	0.000980714774234402	0.8847059607655868	17.852	17.923	17.195	16.914	15.226	15.351	15.686	14.655	18.132	17.474	17.179	17.331	17.785	17.298	17.998	7.78067e-05	0.997455	0.905751	6.14866e-05	6.61519e-05	0.958227
HMOX1	P09601	Heme oxygenase 1	76.63842287615311	1.1733192048517946e-07	3.826193927021702e-05	0.9543407934971351	18.921	18.892	18.628	18.602	19.934	19.823	19.854	20.201	18.436	18.11	18.061	18.128	18.687	18.93	18.61	4.08158e-06	0.00262543	0.998904	7.16072e-08	7.50892e-06	0.00581342
HN1	Q9UK76-2;Q9UK76;Q9UK76-3	Hematological and neurological expressed 1 protein;Hematological and neurological expressed 1 protein, N-terminally processed	8.77227037602531	0.002953311460769009	0.026099589901267584	0.7052266882546144	19.58	19.952	15.607	19.75	19.497	19.171	19.282	18.999	19.584	19.861	19.889	19.205	15.347	16.029	15.407	0.912672	0.665223	0.0166885	0.956621	0.00616701	0.00292531
HNRNPA0	Q13151	Heterogeneous nuclear ribonucleoprotein A0	6.30109410642092	0.009561874232395885	0.051712411949170166	0.6321474050052979	21.422	21.56	21.037	20.692	20.591	20.336	20.378	20.142	21.382	20.626	20.739	20.727	21.118	21.086	21.132	0.00987152	0.464641	0.990362	0.119907	0.0264842	0.696701
HNRNPA3	P51991-2	Heterogeneous nuclear ribonucleoprotein A3	7.689612944330767	0.0047950064355372765	0.0338931985992632	0.6771243054709694	16.635	15.696	18.559	18.446	18.568	18.33	18.444	17.857	17.191	18.547	19.121	18.785	15.482	15.65	15.477	0.434884	0.347326	0.0834674	0.997778	0.00751737	0.00572746
HNRNPAB	Q99729-3;Q99729-2;Q99729-4;Q99729	Heterogeneous nuclear ribonucleoprotein A/B	3.7896049598768937	0.04342380554641767	0.13148099339542066	0.5082439521632084	21.611	21.424	21.002	20.84	20.698	20.874	20.775	20.352	21.436	20.885	20.85	21.071	21.303	21.652	21.094	0.0876468	0.862804	0.932493	0.286287	0.0458061	0.574579
HNRNPF	P52597	Heterogeneous nuclear ribonucleoprotein F;Heterogeneous nuclear ribonucleoprotein F, N-terminally processed	8.598891862819142	0.0031827988143589476	0.027028924306313876	0.7010599510937738	23.389	23.226	22.926	22.836	22.631	22.756	22.76	22.605	23.321	22.997	22.858	23.025	23.366	23.269	23.464	0.0356691	0.984764	0.248421	0.0636185	0.0020429	0.153856
HNRNPH1	P31943	Heterogeneous nuclear ribonucleoprotein H;Heterogeneous nuclear ribonucleoprotein H, N-terminally processed	4.765534834475806	0.022979385545843646	0.08942216738066365	0.5651590315803208	23.268	23.178	22.982	22.836	22.617	22.875	22.888	22.585	23.425	22.775	22.866	22.574	23.274	23.49	23.441	0.267248	0.788805	0.299929	0.748198	0.0170693	0.0806947
HNRNPK	P61978;P61978-2	Heterogeneous nuclear ribonucleoprotein K	6.513814705058334	0.008553820139202799	0.04910916808792311	0.6398336647567207	23.072	23.202	23.326	22.888	22.928	22.787	22.795	22.623	23.167	23.032	22.95	22.942	23.065	23.655	23.435	0.0919585	0.864915	0.283816	0.296187	0.00550388	0.0959458
HNRNPLL	Q8WVV9-5;Q8WVV9-4;Q8WVV9;Q8WVV9-3;Q8WVV9-2	Heterogeneous nuclear ribonucleoprotein L-like	3.768681333827281	0.04405531462396479	0.13268809985269808	0.5068601138207544	18.732	19.282	18.937	18.888	18.19	18.457	18.236	18.286	19.195	18.618	18.63	18.444	18.49	19.623	18.913	0.0615066	0.736945	0.997173	0.300074	0.0633898	0.669389
HP1BP3	Q5SSJ5;Q5SSJ5-2;Q5SSJ5-3;Q5SSJ5-5	Heterochromatin protein 1-binding protein 3	20.078802026111916	9.076795938291726e-05	0.002996480760484392	0.8455845738778041	20.95	20.812	20.77	21.047	20.947	20.993	20.923	20.93	20.889	20.896	20.804	20.758	20.352	20.565	20.455	0.831303	0.795986	0.000249413	0.339029	8.8877e-05	0.000832544
HSD17B10	Q99714;Q99714-2	3-hydroxyacyl-CoA dehydrogenase type-2	10.59541427374897	0.0014213041571222152	0.016377642602033723	0.7429080172812559	21.61	21.555	21.371	21.176	21.116	21.006	20.912	20.998	21.593	21.046	21.089	21.101	21.621	21.852	21.796	0.0331486	0.363364	0.144016	0.445955	0.00110217	0.0105741
HSD17B11	Q8NBQ5	Estradiol 17-beta-dehydrogenase 11	9.361464354294984	0.002306857673336833	0.022190745937319803	0.7185577378085027	19.679	19.513	19.417	19.083	18.777	18.932	18.91	18.653	19.547	18.996	19.044	19.356	19.563	19.581	19.518	0.00644136	0.573905	0.829488	0.0570893	0.00273334	0.223087
HSD17B4	P51659;P51659-3;P51659-2	Peroxisomal multifunctional enzyme type 2;(3R)-hydroxyacyl-CoA dehydrogenase;Enoyl-CoA hydratase 2	6.301014527061166	0.009562276726571483	0.051712411949170166	0.6321444681663857	20.058	19.928	19.776	19.463	19.387	19.231	19.183	19.361	19.849	19.313	19.3	19.368	19.738	19.815	19.889	0.0177918	0.123779	0.999935	0.653991	0.0256476	0.152013
HSD17B7	P56937-3;P56937-2;P56937	3-keto-steroid reductase	11.749911504188116	0.000935946799008011	0.012440164701017812	0.7621607969011864	17.922	17.687	17.66	17.406	16.317	16.684	16.656	16.875	18.296	16.874	17.473	17.367	18.177	18.209	18.057	0.00715554	0.905963	0.328491	0.0217436	0.000721675	0.13253
HSP90AB2P	Q58FF8	Putative heat shock protein HSP 90-beta 2	4.213502744427868	0.03265318496336323	0.10918847341628792	0.5346969747243827	21.39	21.353	21.057	20.561	20.384	20.696	20.805	20.51	21.628	20.463	20.76	21.27	21.689	21.584	21.41	0.262919	0.994952	0.354458	0.362387	0.0206897	0.263097
HSP90B1	P14625;Q58FF3	Endoplasmin	4.495608248837655	0.027213558155137593	0.09787894874333915	0.5507788325406932	21.751	21.619	21.705	21.778	22.074	21.904	21.85	21.974	21.606	21.739	21.697	21.494	21.651	22.071	21.712	0.0954753	0.81824	0.751985	0.0224243	0.513143	0.319312
HSPA13	P48723	Heat shock 70 kDa protein 13	5.741156446496409	0.012961989200654481	0.06117083470815378	0.6102534430588514	18.567	18.252	18.775	18.322	18.796	18.036	18.309	18.585	19.315	18.561	18.307	18.504	18.992	19.663	19.728	0.997526	0.870978	0.0192579	0.781402	0.014426	0.0622299
HSPA1A;HSPA1B	P0DMV8;P0DMV9;P0DMV8-2	Heat shock 70 kDa protein 1A;Heat shock 70 kDa protein 1B	4.714990749611752	0.0237097865724953	0.09150013492651736	0.562536800949958	21.777	21.725	21.584	21.482	21.377	21.151	21.119	21.288	21.769	21.444	21.45	21.416	21.449	21.684	22.152	0.0603572	0.821413	0.859314	0.235544	0.0232712	0.423103
HSPA5	P11021	78 kDa glucose-regulated protein	171.31433063545015	1.6357838170467609e-09	5.334291027389487e-06	0.9790453436475967	23.647	23.621	23.422	23.358	24.824	24.809	24.806	24.866	23.399	23.189	23.143	23.083	23.502	23.633	23.508	1.59724e-08	0.00980728	0.972675	1.67986e-09	4.82456e-08	0.00790719
HSPA9	P38646	Stress-70 protein, mitochondrial	13.004866035682475	0.000614347090109048	0.009506140392627187	0.7800642129232661	22.616	22.577	22.579	22.585	22.895	22.794	22.836	22.662	22.61	22.525	22.402	22.378	23.02	23.031	22.734	0.0729171	0.479808	0.00682061	0.006241	0.401	0.000809249
HSPB1	P04792	Heat shock protein beta-1	4.5321777242849315	0.026589317181126493	0.09655652931809966	0.5527825030179533	21.753	21.589	21.243	21.213	21.291	21.064	21.099	21.22	21.757	21.404	21.403	21.434	21.538	21.639	21.97	0.24582	0.983757	0.344251	0.144395	0.0185152	0.511292
HSPBP1	Q9NZL4-3;Q9NZL4;Q9NZL4-2	Hsp70-binding protein 1	3.7457930862618967	0.044758469853221704	0.13378638577143123	0.5053373928650317	18.211	17.757	18.278	17.79	17.645	17.956	17.823	17.904	18.264	17.491	17.779	18.215	18.121	18.715	18.798	0.831234	0.985334	0.140375	0.956533	0.0391107	0.0845322
HSPG2	P98160	Basement membrane-specific heparan sulfate proteoglycan core protein;Endorepellin;LG3 peptide	6.671431827193427	0.007887128318317874	0.04650981093315477	0.6453248468425467	16.971	17.638	16.845	16.45	14.955	16.208	15.505	15.612	16.52	17.266	16.886	16.594	15.81	16.975	15.984	0.00889773	0.966448	0.27593	0.0190584	0.311582	0.473803
HSPH1	Q92598-2;Q92598;Q92598-3;Q92598-4	Heat shock protein 105 kDa	4.358926786523467	0.02970414734138914	0.10298554586825077	0.5431282822818312	20.124	20.016	19.715	19.472	19.655	19.542	19.562	19.682	20.143	19.472	19.475	19.514	20.295	20.016	20.396	0.603492	0.736284	0.203043	0.995323	0.0308549	0.0441925
HTATIP2	Q9BUP3-3;Q9BUP3;Q9BUP3-2	Oxidoreductase HTATIP2	5.403800433643208	0.01569831765245237	0.07020603057726543	0.5957576797184566	18.047	17.966	17.911	17.49	15.385	17.224	17.265	16.826	17.944	17.31	17.598	17.619	18.251	18.05	17.82	0.0311095	0.910216	0.961192	0.0925449	0.0208465	0.700544
HYOU1	Q9Y4L1;Q9Y4L1-2	Hypoxia up-regulated protein 1	5.113499845529918	0.01861020124217106	0.07790483472492918	0.5823921264393702	21.659	21.471	21.367	21.132	21.511	21.487	21.493	21.638	21.457	21.004	21	21.081	21.507	21.767	21.544	0.75087	0.188332	0.482178	0.03738	0.945173	0.0221807
IARS	P41252	Isoleucine--tRNA ligase, cytoplasmic	14.87675161297181	0.0003461032542953488	0.006600249779281475	0.802265870759501	19.836	19.7	19.595	19.533	19.527	19.407	19.403	19.574	19.491	19.331	19.394	19.528	19.932	20.161	19.849	0.165044	0.0741449	0.0216656	0.956673	0.000773626	0.000396304
ICAM1	P05362	Intercellular adhesion molecule 1	14.514986728378735	0.00038494048517941017	0.00703060561111907	0.798331505556813	20.536	20.437	20.202	20.233	20.451	20.359	20.322	20.466	20.468	20.09	20.129	19.937	20.983	20.81	20.945	0.970682	0.321405	0.00272537	0.171578	0.00519485	0.000235498
IDH1	O75874	Isocitrate dehydrogenase [NADP] cytoplasmic	3.89692478159894	0.040346612247081685	0.12494973464641733	0.5152214801994014	18.38	18.547	18.334	18.173	17.951	18.249	18.221	18.115	18.559	17.893	18.001	18.105	18.645	18.751	18.384	0.436558	0.456615	0.462499	0.99997	0.0542932	0.0575766
IDI1	Q13907;Q13907-2	Isopentenyl-diphosphate Delta-isomerase 1	41.52347699849583	2.7281516515371566e-06	0.00032950009391343214	0.9188613629149992	19.103	19.445	19.148	18.929	18.105	18.104	17.969	17.864	18.915	18.933	18.923	18.706	19.262	19.406	19.839	1.75345e-05	0.199494	0.136312	0.00024925	2.80005e-06	0.00519894
IFI35	P80217;P80217-2	Interferon-induced 35 kDa protein	6.768595087804123	0.007506637564035521	0.04483359907750885	0.6486272454933147	17.964	18.536	18.76	18.383	17.841	17.971	18.144	18.438	18.95	18.289	18.413	17.962	18.955	19.147	19.659	0.593107	0.99998	0.0364783	0.610294	0.00512822	0.0348374
IFIT5	Q13325-2;Q13325	Interferon-induced protein with tetratricopeptide repeats 5	5.336182621608804	0.016325596533294944	0.07165244992607646	0.5927215318997048	16.676	16.85	16.035	16.195	16.186	16.515	16.355	16.103	17.235	16.316	16.81	16.834	17.283	16.869	17.405	0.910449	0.424215	0.0468426	0.170974	0.0169078	0.427677
IGF2BP1	Q9NZI8;Q9NZI8-2	Insulin-like growth factor 2 mRNA-binding protein 1	7.195918790175303	0.006070016317898853	0.03907958664578361	0.662449912938806	19.92	19.753	19.582	19.342	19.571	19.313	19.309	19.348	19.677	19.173	19.353	19.25	19.859	20.028	19.969	0.253552	0.199565	0.212573	0.998299	0.0107648	0.00837241
IGF2BP2	Q9Y6M1-1;Q9Y6M1;Q9Y6M1-5;Q9Y6M1-6;Q9Y6M1-3;Q9Y6M1-4	Insulin-like growth factor 2 mRNA-binding protein 2	7.578514738058651	0.005051952416488229	0.03527712383333643	0.6739344137991493	19.47	19.466	19.147	18.973	18.992	18.915	19.067	19.021	19.442	18.793	18.873	18.993	19.684	19.581	19.726	0.306349	0.389206	0.103085	0.997647	0.0061414	0.00810942
IGF2R	P11717	Cation-independent mannose-6-phosphate receptor	9.607080766312372	0.002087690839980992	0.02069288701877816	0.7237655240029113	20.35	20.209	20.155	19.941	19.986	19.988	19.995	20.161	20.133	19.827	19.808	19.762	20.378	20.423	20.432	0.53001	0.0525833	0.129404	0.423029	0.0154571	0.00146289
IKBIP	Q70UQ0;Q70UQ0-2	Inhibitor of nuclear factor kappa-B kinase-interacting protein	3.69449651438553	0.04638262942835649	0.13663587657204798	0.5018903159075796	17.268	16.859	17.557	17.308	17.899	17.702	17.237	17.873	16.786	17.266	17.069	16.794	16.975	17.753	17.599	0.251789	0.615059	0.839289	0.034957	0.749708	0.252704
IL13RA1	P78552-2;P78552	Interleukin-13 receptor subunit alpha-1	4.37936123768403	0.029315297534962433	0.10226759017023522	0.544288596776553	16.886	16.451	16.425	15.453	15.462	15.187	15.649	14.364	16.836	16.032	16.132	16.235	16.49	15.527	16.262	0.0428385	0.999991	0.949485	0.0418752	0.147627	0.946135
IL18	Q14116-2;Q14116	Interleukin-18	4.084990215507989	0.03554853305302136	0.11534703113025138	0.5269828473576584	15.738	15.671	15.349	17.129	17.422	17.166	17.314	17.302	17.644	17.162	17.313	17.587	17.918	15.649	17.011	0.0614462	0.0390665	0.330699	0.99252	0.811382	0.674101
ILF2	Q12905	Interleukin enhancer-binding factor 2	3.5912857532661	0.049864252327554405	0.14251299460136277	0.4948070124300109	21.348	21.378	21.122	20.811	21.023	20.936	20.891	20.358	21.405	20.67	20.777	20.78	21.304	21.681	21.386	0.323679	0.596553	0.557133	0.951002	0.0500672	0.110968
INF2	Q27J81;Q27J81-2;Q27J81-3	Inverted formin-2	3.8570191096773767	0.041460033408469765	0.1273080686864594	0.5126502121878359	20.635	20.498	20.254	19.986	19.996	19.941	19.998	20.16	20.617	19.865	19.923	19.993	20.767	20.471	20.589	0.316876	0.532867	0.525558	0.971981	0.0445238	0.0859177
INTS2	Q9H0H0	Integrator complex subunit 2	3.7534035232922376	0.04452321979273343	0.13378638577143123	0.5058447463706573	17.716	17.226	17.251	17.109	17.643	17.298	16.719	17.701	16.004	15.622	17.435	16.087	15.666	17.182	16.055	0.999975	0.123858	0.172227	0.117211	0.163961	0.999979
INTS3	Q68E01-2;Q68E01;Q68E01-4;Q68E01-3	Integrator complex subunit 3	6.453062474927786	0.008828371476001122	0.049563030704165366	0.6376714618184978	18.337	17.62	17.872	17.149	16.917	16.882	16.197	16.802	18.282	17.554	17.41	17.54	17.585	17.881	17.41	0.0133595	0.997984	0.977069	0.0178682	0.041833	0.994869
IPO7	O95373	Importin-7	7.017622803794909	0.006626104182263926	0.04179444049973436	0.6568169856494668	20.282	20.515	20.324	20.584	20.543	20.721	20.741	20.711	20.333	20.385	20.17	20.367	21.125	20.645	20.624	0.170788	0.752866	0.0461398	0.0337504	0.764021	0.00985787
IRF2BP2	Q7Z5L9;Q7Z5L9-2;Q7Z5L9-3	Interferon regulatory factor 2-binding protein 2	3.694638116153381	0.046378052018840744	0.13663587657204798	0.5018998975257752	17.857	15.115	18.855	18.932	15.996	16.01	15.697	16.651	18.134	19.193	19.118	19.111	15.883	19.017	17.225	0.285514	0.514882	0.985201	0.0302895	0.520281	0.389378
IRF2BPL	Q9H1B7	Interferon regulatory factor 2-binding protein-like	105.78336819030802	2.148463637256684e-08	1.4012279842188092e-05	0.9664991731482029	18.195	18.077	18.042	17.729	16.701	16.506	16.561	16.405	17.877	17.728	17.691	17.581	18.288	18.413	18.204	9.70981e-08	0.065945	0.09384	9.56396e-07	3.26219e-08	0.00130626
ISOC2	Q96AB3-2;Q96AB3;Q96AB3-3	Isochorismatase domain-containing protein 2, mitochondrial	5.351376886933435	0.016182111793209466	0.07121439481465056	0.5934077447205394	20.694	20.529	19.883	19.729	19.689	19.712	19.728	19.596	20.086	19.913	19.976	19.952	20.211	20.579	20.573	0.0726405	0.640575	0.639457	0.424695	0.0138762	0.155041
ISYNA1	Q9NPH2-2;Q9NPH2-3;Q9NPH2	Inositol-3-phosphate synthase 1	3.756563291688269	0.044425972003481744	0.13364676633150735	0.5060550882517402	15.634	15.982	16.429	15.59	17.99	16.309	14.84	15.247	16.603	18.467	18.678	17.506	16.468	15.655	15.868	0.991365	0.0597012	0.999255	0.0953271	0.998939	0.103931
ITGAV	P06756-3;P06756;P06756-2	Integrin alpha-V;Integrin alpha-V heavy chain;Integrin alpha-V light chain	18.16074305122679	0.00014329178707229122	0.003989213067688977	0.8320154927196495	20.577	20.309	20.02	19.963	19.459	19.566	19.488	19.636	20.594	19.89	19.998	20.127	20.825	20.894	20.702	0.00654693	0.976501	0.0260931	0.0127395	7.59867e-05	0.0139561
ITGB4	P16144-4;P16144-2;P16144;P16144-5	Integrin beta-4	6.60788217606323	0.008148292640226124	0.04744925410674534	0.6431311269437257	19.585	19.409	19.053	18.599	18.349	18.21	18.075	18.37	19.485	18.68	18.559	18.529	19.05	19.394	19.382	0.0151776	0.511179	0.971899	0.15739	0.0117363	0.345958
ITGB5	P18084	Integrin beta-5	22.056629541723865	5.879361133570406e-05	0.0021542243434351793	0.8574573555052148	19.081	19.16	18.914	18.688	17.827	17.927	17.924	18.029	19.346	18.663	18.708	18.863	18.835	18.718	18.697	8.96504e-05	0.966844	0.549347	0.000162185	0.0012304	0.788218
ITPA	Q9BY32;Q9BY32-2;Q9BY32-3	Inosine triphosphate pyrophosphatase	12.31508926068233	0.000771229376654399	0.010858934715870686	0.7705717267029443	18.937	19.143	19.055	18.624	18.574	18.634	18.678	18.678	19.035	18.728	18.589	18.453	19.719	19.24	19.936	0.320721	0.500997	0.0118089	0.98259	0.000848639	0.00140569
ITPR2	Q14571	Inositol 1,4,5-trisphosphate receptor type 2	4.091950614073117	0.03538420471894045	0.11492817887297292	0.5274071997636866	17.915	17.49	17.175	16.591	15.929	16.51	16.602	16.442	17.689	16.688	16.835	17.186	17.134	17.298	17.074	0.0364095	0.90597	0.977469	0.109695	0.103783	0.995887
ITPR3	Q14573;Q14571-2	Inositol 1,4,5-trisphosphate receptor type 3	4.522845433988629	0.026747007427377786	0.09702112482834145	0.5522728800445544	19.037	18.984	18.807	18.679	18.791	18.706	18.764	18.988	19.39	18.699	18.909	18.84	19.435	19.297	19.243	0.964297	0.929319	0.0492282	0.713143	0.0238141	0.122107
IVD	P26440;P26440-2	Isovaleryl-CoA dehydrogenase, mitochondrial	8.15339135642326	0.003875943936343145	0.0299513108445853	0.6897928369299028	17.788	18.041	18.198	18.165	17.821	18.299	18.072	17.893	18.049	18.069	17.924	18.015	18.467	18.791	18.464	0.995968	0.992019	0.00930109	0.999905	0.00665462	0.00610014
JAK1	P23458	Tyrosine-protein kinase JAK1	17.34060400079507	0.00017631444219309717	0.004286676309342087	0.825457255980141	16.95	17.095	17.074	16.826	14.877	15.466	15.258	15.882	17.088	17.01	16.68	16.309	17.022	17.242	16.316	0.000268064	0.832599	0.966243	0.000892163	0.00101581	0.987873
JUP	P14923	Junction plakoglobin	16.10512542526522	0.00024473589620821907	0.005320558383566682	0.8145506158663841	19.41	19.237	18.818	18.499	17.525	17.578	17.542	17.543	19.307	18.311	18.424	18.626	18.909	18.976	18.674	0.000291052	0.517342	0.942634	0.00231792	0.00127712	0.874407
KDELR1	P24390;P24390-2	ER lumen protein-retaining receptor 1	4.465070437979661	0.027748050570111017	0.09878427173486029	0.5490918337028383	17.274	17.333	17.319	17.072	17.172	17.288	17.238	17.045	17.495	16.902	17.164	15.943	17.954	19.125	17.579	0.997738	0.71762	0.105078	0.814273	0.080072	0.0205888
KDM1A	O60341;O60341-2	Lysine-specific histone demethylase 1A	18.30757071616225	0.0001381809776833996	0.003967598764082751	0.8331379331720578	18.282	17.958	17.921	18.043	15.607	16.699	16.8	16.538	18.54	18.025	17.859	18.438	17.637	16.79	17.035	0.000476142	0.931062	0.0499068	0.000208429	0.116031	0.0198274
KDM3B	Q7LBC6;Q7LBC6-2	Lysine-specific demethylase 3B	6.404706279041234	0.00905434201380947	0.05047215266159433	0.6359317953537522	15.686	15.201	15.528	16.519	15.389	14.684	14.854	15.087	15.636	16.484	16.658	16.648	16.002	15.66	15.433	0.142639	0.23982	0.999541	0.00516675	0.218049	0.255421
KHSRP	Q92945	Far upstream element-binding protein 2	3.6253893053736794	0.048681046321301116	0.14098480644206302	0.49716970347928924	20.78	20.656	20.423	20.257	20.11	20.005	20.033	20.321	20.601	20.114	20.247	20.258	20.22	20.252	20.264	0.0343001	0.341085	0.22396	0.482942	0.788869	0.971316
KIAA0020	Q15397	Pumilio domain-containing protein KIAA0020	15.41326224528685	0.0002966909298771649	0.005972278532897745	0.8078259786193694	16.839	16.462	16.586	16.726	17.085	17.336	17.439	17.098	16.438	16.707	16.459	16.341	16.813	16.449	16.627	0.00221051	0.524576	0.99768	0.000284092	0.00293668	0.689362
KIAA0196	Q12768	WASH complex subunit strumpellin	5.413619562551457	0.015609603731294537	0.06992159034031797	0.5961948143365529	18.095	17.962	17.901	17.426	17.271	17.186	17.243	17.448	18.301	17.28	17.431	17.772	18.061	18.288	18.115	0.0819774	0.88425	0.532909	0.251689	0.0114293	0.225702
KIAA1429	Q69YN4-3;Q69YN4;Q69YN4-2;Q69YN4-4	Protein virilizer homolog	4.655531595817364	0.024604206232455787	0.09329571688841665	0.5594112816086371	19.431	19.101	18.707	18.043	17.772	17.925	17.933	17.735	19.34	18.044	18.187	18.405	19.205	18.833	18.863	0.0435575	0.735542	0.972377	0.224703	0.0312354	0.534181
KIDINS220	Q9ULH0-2;Q9ULH0-4;Q9ULH0;Q9ULH0-3;Q9ULH0-5	Kinase D-interacting substrate of 220 kDa	6.57877826415802	0.008271292131244818	0.047900680027381286	0.6421173808045127	17.157	17.272	16.929	16.491	15.821	16.094	15.944	16.285	17.503	16.358	16.645	16.822	17.082	16.995	16.718	0.0118593	0.946142	0.999358	0.0294241	0.0233185	0.979505
KIF23	Q02241;Q02241-2;Q02241-3	Kinesin-like protein KIF23	21.602145025592005	6.476982011663307e-05	0.002321037180223521	0.8548935853683225	17.298	17.209	16.696	16.032	14.873	15.445	15.389	15.21	16.977	17.234	16.895	17.247	15.857	16.191	16.235	0.000302494	0.691511	0.0940044	7.04248e-05	0.0377058	0.0170772
KIF4A	O95239;O95239-2;Q2VIQ3	Chromosome-associated kinesin KIF4A	4.791800099895653	0.022610281761864276	0.08894104804033703	0.5665093015247645	15.169	16.874	16.547	17.639	15.647	16.154	16.128	15.074	16.584	17.457	17.658	18.296	17.079	17.269	17.566	0.417539	0.29542	0.540009	0.0232633	0.064726	0.983659
KLC2	Q9H0B6;Q9H0B6-2	Kinesin light chain 2	4.121589616303338	0.03469435110076518	0.11344671797062326	0.5292056997810548	15.7	15.266	15.742	17.111	17.502	17.438	17.258	17.042	15.95	17.498	17.596	16.553	15.752	15.974	16.566	0.0447004	0.198887	0.990112	0.788478	0.106267	0.375442
KMT2A	Q03164-2;Q03164;Q03164-3	Histone-lysine N-methyltransferase 2A;MLL cleavage product N320;MLL cleavage product C180	8.01101982201028	0.004134026614942312	0.031000878011976072	0.6860108660887598	15.93	16.453	16.602	16.171	15.786	15.787	15.831	16.05	16.641	16.244	16.544	16.463	16.426	16.625	16.375	0.0489538	0.577493	0.624646	0.00559861	0.00922548	0.999989
KPNA2	P52292	Importin subunit alpha-1	12.928206645123016	0.0006297849717997428	0.009641919216145357	0.7790482278607264	19.932	19.773	19.824	19.588	18.981	19.052	19.215	19.369	20.141	19.67	19.865	19.788	19.538	19.667	19.926	0.0020856	0.899774	0.956068	0.000740572	0.00841745	0.672859
KPNB1	Q14974;Q14974-2	Importin subunit beta-1	17.25752718066017	0.00018013703460406812	0.004290404392607379	0.8247642564669175	20.77	21.003	20.96	21.259	21.377	21.566	21.547	21.522	21.219	21.127	21.24	21.25	21.503	21.638	21.541	0.000530972	0.123925	0.000408164	0.0253095	0.923371	0.0137118
KRI1	Q8N9T8	Protein KRI1 homolog	5.822231831989663	0.012390637619955125	0.05986054707951654	0.6135835295123157	15.267	16.162	16.399	17.928	17.907	17.888	17.531	17.569	16.046	17.178	17.75	16.543	14.944	15.491	15.885	0.118128	0.829411	0.329145	0.401493	0.00832952	0.101952
KRR1	Q13601;Q13601-2	KRR1 small subunit processome component homolog	7.451468389485421	0.00536593950623569	0.03699435249436487	0.6702084793764256	18.978	19.134	19.349	19.109	19.376	19.128	19.255	19.17	19.015	19.032	18.916	18.807	19.308	19.283	19.448	0.714164	0.138166	0.170021	0.0238523	0.605441	0.00457226
L1CAM	P32004-3;P32004-2;P32004	Neural cell adhesion molecule L1	19.12029416762767	0.00011349359725829614	0.0034915341571632426	0.8390892627880265	19.61	19.657	20.065	20.076	19.354	19.089	19.088	19.144	20.065	20.065	19.949	19.543	20.216	20.557	20.279	0.00375196	0.983385	0.0434698	0.00213524	7.4593e-05	0.0752816
L2HGDH	Q9H9P8;Q9H9P8-2	L-2-hydroxyglutarate dehydrogenase, mitochondrial	4.382679979167226	0.029252710090914402	0.10226759017023522	0.5444764863537804	18.256	17.822	18.153	17.461	17.966	17.763	17.762	17.446	17.644	17.257	17.297	17.899	14.676	17.513	16.433	0.977293	0.83235	0.0276467	0.969275	0.0513021	0.100726
LAMA5	O15230;O15230-2	Laminin subunit alpha-5	74.59909196133755	1.3509228677589336e-07	4.004872247056257e-05	0.9531510748641143	18.193	18.76	18.374	18.329	16.958	16.627	17.063	16.971	18.526	18.383	18.658	18.491	18.178	18.162	18.159	4.27012e-07	0.841032	0.288478	2.19337e-07	5.67931e-06	0.0903411
LAMB1	P07942	Laminin subunit beta-1	33.093769178633345	8.419945778449845e-06	0.0005383812388926459	0.9002550817923595	18.653	18.673	18.167	17.953	16.717	16.862	16.58	16.778	18.58	17.884	18.003	18.035	18.15	18.062	18.206	1.13308e-05	0.582827	0.679127	5.03877e-05	9.35869e-05	0.999843
LAMC1	P11047	Laminin subunit gamma-1	62.65480788388485	3.346233745394766e-07	7.27471216248822e-05	0.9447137342540256	19.086	18.977	18.895	18.616	17.682	17.783	17.801	17.601	18.956	18.759	18.661	18.722	19.001	19.153	18.863	1.09733e-06	0.671628	0.753478	3.21161e-06	9.51966e-07	0.22595
LAMP2	P13473;P13473-2;P13473-3	Lysosome-associated membrane glycoprotein 2	8.270666030244467	0.003677539263279028	0.0292599733023017	0.6928403723207412	20.338	20.339	20.454	19.915	18.651	19.732	19.657	18.897	20.86	19.95	19.915	20.28	21.434	20.773	20.382	0.0331482	0.999977	0.338908	0.035	0.00273046	0.325717
LAMTOR1	Q6IAA8	Ragulator complex protein LAMTOR1	9.501426661226892	0.002178814164744637	0.02120929251114108	0.7215491586090386	19.243	18.907	19.385	18.598	17.775	18.186	17.785	17.956	18.821	18.383	17.741	18.364	18.842	18.791	19.35	0.00353658	0.05597	0.998707	0.380994	0.00783322	0.102198
LAMTOR3	Q9UHA4;Q9UHA4-2	Ragulator complex protein LAMTOR3	13.101546470360496	0.0005955098074489618	0.009471424975721988	0.781332296011313	19.385	19.283	18.954	18.763	18.497	18.376	18.263	18.204	19.339	18.577	18.536	18.681	19.419	19.57	19.57	0.00741726	0.364427	0.200071	0.124881	0.000448035	0.0151879
LAMTOR5	O43504	Ragulator complex protein LAMTOR5	29.821202868858183	1.3997615670937617e-05	0.0007870038741884063	0.8905076161152334	19.013	19.091	18.913	18.842	18.206	17.993	17.857	17.786	19.247	18.626	19.053	18.732	19.079	19.309	19.169	7.37282e-05	0.982178	0.472151	0.000117711	2.35624e-05	0.308628
LANCL1	O43813	LanC-like protein 1	10.469657449404018	0.0014903980182686253	0.01687565256102079	0.7406209254569746	17.797	18.128	17.992	17.66	16.919	17.631	17.448	17.417	18.722	17.624	17.883	18.24	18.703	18.723	18.603	0.129719	0.752702	0.0336827	0.0250521	0.000923056	0.152222
LCLAT1	Q6UWP7-2;Q6UWP7-3;Q6UWP7	Lysocardiolipin acyltransferase 1	6.090357634180572	0.010701333610128238	0.054685100852558566	0.6242023639985937	17.482	15.777	15.907	16.135	18.196	18.371	17.555	16.992	17.645	17.364	15.281	17.501	14.882	15.297	15.59	0.102909	0.696586	0.345893	0.486616	0.00777235	0.0744881
LDHA	P00338;P00338-4;P00338-3;P00338-5;P00338-2	L-lactate dehydrogenase A chain	4.388873788955507	0.029136321230046978	0.10205536362103457	0.5448267329962196	23.943	23.38	23.544	23.497	24.054	24.106	23.857	23.925	23.903	23.504	23.663	23.788	23.923	24.293	23.87	0.0620339	0.804417	0.0545134	0.253288	0.990864	0.205287
LDLR	P01130-3;P01130-4;P01130;P01130-2;P01130-6;P01130-5	Low-density lipoprotein receptor	26.02502839748175	2.6951650305676177e-05	0.0013117810693553734	0.8765086783107231	18.341	18.064	18.031	17.98	17.74	17.545	17.563	17.872	18.049	17.951	18.013	17.967	18.455	18.511	18.475	0.0019468	0.590411	0.00805665	0.015455	1.43539e-05	0.00123469
LEO1	Q8WVC0-2;Q8WVC0	RNA polymerase-associated protein LEO1	8.66291683788677	0.0030956847696710296	0.026565863247097966	0.7026122848908457	15.82	15.83	15.961	16.72	16.541	16.674	16.498	16.585	15.999	15.466	16.445	15.644	15.24	15.548	14.998	0.232998	0.851034	0.0397899	0.0661223	0.00184364	0.134146
LGALS1	P09382	Galectin-1	4.766413068427223	0.02296692994805468	0.08942216738066365	0.5652043165905339	23.892	24.141	23.863	23.933	23.818	23.415	23.39	23.301	23.928	24.011	23.834	23.66	23.927	23.852	24.63	0.0722597	0.936245	0.768681	0.180951	0.0202524	0.466133
LGALS3BP	Q08380	Galectin-3-binding protein	12.040009622240015	0.0008467073467492098	0.01164777911535597	0.7665536234896264	18.699	18.737	18.768	18.089	17.025	17.327	17.491	17.509	19.065	18.149	18.095	18.446	18.248	18.967	18.775	0.00190647	0.945835	0.985948	0.00450067	0.00200734	0.832931
LGALS8	O00214;O00214-2	Galectin-8	16.41922620030441	0.00022474100938024981	0.004985581167272072	0.817450651014072	18.141	18.308	18.444	17.891	14.66	15.542	16.669	16.437	17.631	17.521	17.557	17.511	17.671	17.962	18.523	0.000276862	0.362249	0.98366	0.00351371	0.000899743	0.621878
LIMA1	Q9UHB6;Q9UHB6-2;Q9UHB6-3	LIM domain and actin-binding protein 1	34.57943011034325	6.783452439278949e-06	0.0004914214716148507	0.9041296504570178	19.788	19.833	19.685	19.988	20.435	20.362	20.397	20.68	19.634	19.878	19.927	19.628	19.543	19.284	19.22	0.000365485	0.947429	0.00717003	0.000174959	4.38737e-06	0.0163706
LIMS1	P48059-2;P48059;P48059-4;P48059-5;P48059-3;Q7Z4I7-4;Q7Z4I7-3;Q7Z4I7;Q7Z4I7-5;Q7Z4I7-2;P0CW19-2	LIM and senescent cell antigen-like-containing domain protein 1	10.491415829174352	0.001478164544934772	0.016795451501854672	0.741019543589765	18.043	17.435	17.381	17.544	16.688	17.008	16.808	17.011	17.691	17.449	17.663	17.313	17.25	16.898	16.945	0.00312225	0.964872	0.0247824	0.00660224	0.796775	0.0510018
LIN7C	Q9NUP9	Protein lin-7 homolog C	5.311053552738151	0.016566196471344555	0.07222241536504624	0.5915815399614056	14.818	16.145	15.791	17.489	17.524	17.24	17.318	17.002	18.226	17.353	14.361	16.415	19.865	18.475	19.313	0.431746	0.900365	0.0134362	0.812082	0.147533	0.0388277
LLGL2	Q6P1M3;Q6P1M3-2;Q6P1M3-3	Lethal(2) giant larvae protein homolog 2	5.941265640186072	0.011604584746118344	0.05690609151442393	0.6183708888070056	18.588	18.48	18.296	16.858	16.413	16.019	17.095	16.384	18.099	17.908	17.59	16.908	17.815	17.603	17.609	0.00946341	0.702262	0.808497	0.0582461	0.068716	0.999391
LLPH	Q9BRT6	Protein LLP homolog	5.067855271765978	0.01912378928865402	0.07904014812458905	0.5802098051259086	16.521	16.921	15.447	17.636	17.747	17.604	17.671	17.861	16.373	17.192	17.325	16.977	16.255	15.808	16.467	0.0693235	0.822047	0.70463	0.264969	0.0160438	0.287277
LMAN2	Q12907	Vesicular integral-membrane protein VIP36	17.76486916630266	0.00015822427699480355	0.004068119586405773	0.8289125569327593	20.07	20.013	19.78	19.716	17.925	18.018	17.884	17.757	18.765	19.638	19.426	19.663	17.482	17.371	19.028	0.000386804	0.4223	0.00096613	0.00423769	0.997735	0.00980208
LMNA	P02545;P02545-3;P02545-6;P02545-5;P02545-4	Prelamin-A/C;Lamin-A/C	4.371143426307995	0.029470952979464424	0.1025209393678642	0.5438226800268064	22.502	22.653	22.422	22.674	22.983	23.08	23.154	22.395	22.697	22.956	22.957	22.942	22.741	22.06	21.98	0.331061	0.36665	0.487456	0.999794	0.0417672	0.0471533
LNPEP	Q9UIQ6-3;Q9UIQ6-2;Q9UIQ6	Leucyl-cystinyl aminopeptidase;Leucyl-cystinyl aminopeptidase, pregnancy serum form	4.079064931730265	0.0356891285954002	0.11545857971190482	0.5266210015041671	18.685	17.984	18.238	18.024	17.675	17.364	17.911	18.017	18.285	17.81	17.872	18.191	19.025	18.695	18.07	0.210541	0.839778	0.499521	0.594739	0.0262735	0.179611
LONP1	P36776;P36776-2;P36776-3	Lon protease homolog, mitochondrial	9.397426477049834	0.0022731292443219663	0.02199606666389891	0.7193324767107742	19.827	19.463	19.553	19.414	19.526	19.216	19.167	19.367	19.536	19.136	19.119	19.101	19.969	20.041	19.717	0.28599	0.0930519	0.12218	0.878848	0.00677164	0.00226988
LPP	Q93052	Lipoma-preferred partner	3.805645576044779	0.04294684342525099	0.13040005252303863	0.5092995919378017	18.842	18.823	18.308	17.85	17.512	17.638	17.505	17.894	18.902	17.814	18.053	18.453	18.585	18.057	18.6	0.0514556	0.944811	0.998918	0.125748	0.0934211	0.982192
LRWD1	Q9UFC0	Leucine-rich repeat and WD repeat-containing protein 1	3.6619353200747664	0.047449380725786444	0.13840110066796923	0.4996771999215908	18.369	18.539	17.927	17.536	17.232	17.368	17.398	17.476	18.357	17.46	17.522	17.798	18.081	17.813	18.053	0.0419647	0.566122	0.970264	0.328796	0.125545	0.858086
LSM4	Q9Y4Z0	U6 snRNA-associated Sm-like protein LSm4	5.35210328883846	0.016175289358188457	0.07121439481465056	0.5934404930210572	18.994	19.638	18.907	19.371	19.462	19.399	19.267	19.392	18.963	19.222	19.43	19.502	19.055	16.671	17.878	0.979021	0.999116	0.0358293	0.993701	0.0196126	0.0292037
LSM6	P62312	U6 snRNA-associated Sm-like protein LSm6	7.777257807424264	0.0046031291964695655	0.033141969296481416	0.6795970932027726	15.324	16.392	15.381	15.708	17.64	17.213	17.264	17.698	15.705	17.263	15.243	15.895	14.923	16.071	15.895	0.00759328	0.866826	0.998535	0.0272291	0.0097251	0.820863
LTA4H	P09960;P09960-2;P09960-4;P09960-3	Leukotriene A-4 hydrolase	4.310298057647699	0.030654104458306502	0.10522424698793421	0.5403431263159029	19.57	19.439	19.411	19.062	19.296	19.164	19.096	19.276	19.784	18.963	19.101	19.345	20.061	19.766	19.67	0.778161	0.973269	0.113863	0.950243	0.026598	0.0601935
LUC7L3	O95232;O95232-2	Luc7-like protein 3	3.5998688344007945	0.04956332863456837	0.14207371456925194	0.4954037359167887	19.369	19.418	19.108	19.005	18.632	18.854	18.786	18.856	19.62	19.017	19.059	18.986	18.915	19.235	19.099	0.0500627	0.981783	0.808707	0.0919765	0.285387	0.944559
LUZP1	Q86V48-2;Q86V48-3;Q86V48	Leucine zipper protein 1	6.617307043817233	0.008108923836980602	0.04735865191878898	0.6434581835882448	16.447	15.901	17.324	16.956	16.549	17.218	16.854	17.606	15.728	16.313	16.657	16.684	15.301	15.347	15.781	0.648979	0.793884	0.0342856	0.210679	0.00558068	0.138388
LYAR	Q9NX58	Cell growth-regulating nucleolar protein	13.14787458789691	0.0005867253412091618	0.00942517900336491	0.7819347782877211	17.681	17.832	17.61	17.491	18.008	17.83	17.83	17.916	17.589	17.337	17.63	17.438	17.351	17.38	17.46	0.0511726	0.276832	0.0567258	0.00222509	0.000671136	0.661953
M6PR	P20645	Cation-dependent mannose-6-phosphate receptor	3.8969050368847884	0.04034715442584405	0.12494973464641733	0.5152202146844204	19.472	19.158	19.548	19.332	19.219	19.161	19.089	19.197	19.294	19.348	18.838	18.885	19.322	20.181	19.589	0.648342	0.41398	0.386672	0.973445	0.0756553	0.039581
MAGT1	Q9H0U3;Q9H0U3-2	Magnesium transporter protein 1	3.9008599660647936	0.04023872443029751	0.12494973464641733	0.5154735695534379	16.041	18.288	17.574	18.488	18.573	18.641	15.891	18.578	15.673	18.385	18.366	18.3	15.024	14.831	15.674	0.978576	0.999594	0.0807673	0.990949	0.0443702	0.0693061
MAP1B	P46821	Microtubule-associated protein 1B;MAP1B heavy chain;MAP1 light chain LC1	6.880219846390044	0.007095896202896063	0.043414104160683045	0.6523460585142876	19.642	19.3	19.094	18.766	19.568	19.513	19.561	19.649	19.182	18.762	18.719	18.984	19.407	19.601	19.926	0.211683	0.402098	0.151852	0.014931	0.980945	0.0126629
MAPK1	P28482;P28482-2;Q16659	Mitogen-activated protein kinase 1	5.153744627125698	0.018170777973373704	0.0765828305902178	0.5842975407227103	18.292	18.025	17.845	17.646	17.514	17.371	17.342	17.742	18.203	17.708	17.731	18.017	17.94	18.164	18.173	0.0543628	0.994857	0.836284	0.0806675	0.0193976	0.720409
MARCH5	Q9NX47	E3 ubiquitin-protein ligase MARCH5	7.5132537259813486	0.005210452374661024	0.0362287530784	0.6720310576560197	18.714	18.691	18.395	17.975	17.428	17.62	17.665	17.775	18.929	17.906	18.151	18.344	18.906	18.659	18.425	0.0167004	0.958264	0.801675	0.0383079	0.00586525	0.543583
MATR3	P43243;P43243-2	Matrin-3	4.685297569737322	0.024151586916504125	0.09245365977435697	0.5609815172956988	21.919	21.82	21.429	21.144	20.772	20.924	20.881	20.918	21.958	21.134	21.131	21.262	21.474	21.364	21.569	0.0220843	0.737774	0.957079	0.120239	0.0783123	0.968338
MBOAT7	Q96N66;Q96N66-2;Q96N66-3	Lysophospholipid acyltransferase 7	67.92287229079282	2.2017341387138312e-07	5.983212521954836e-05	0.9487820885556267	20.142	19.95	19.825	19.574	18.559	18.567	18.637	18.355	20.348	19.907	19.884	20.127	20.325	20.353	20.142	3.14203e-06	0.485833	0.0691179	8.05805e-07	4.86953e-07	0.495209
MBP	P02686-2;P02686;P02686-6;P02686-5;P02686-4;P02686-3	Myelin basic protein	5.391974332069801	0.015805952626889472	0.07041422338290515	0.5952299393277527	15.875	16.15	15.119	19.121	15.022	14.897	15.194	15.173	16.571	19.291	19.272	17.999	15.735	15.512	16.518	0.316485	0.216525	0.884975	0.0112475	0.775874	0.0892515
MCCC2	Q9HCC0;Q9HCC0-2	Methylcrotonoyl-CoA carboxylase beta chain, mitochondrial	14.83080746544842	0.00035077003551971193	0.0066119137909235876	0.8017747374328993	19.07	19.045	19.094	18.926	18.691	18.731	18.548	18.541	19.132	18.997	18.749	18.727	19.147	19.288	19.307	0.00403191	0.480674	0.180828	0.0464518	0.000251004	0.0193434
MCM2	P49736	DNA replication licensing factor MCM2	12.628158940261319	0.0006947859339534934	0.010069764136099299	0.7749796926266134	19.517	19.192	19.008	18.748	18.567	18.483	18.364	18.413	19.147	18.808	18.78	18.963	19.205	19.471	19.401	0.003873	0.566906	0.441323	0.0344339	0.000609169	0.0730002
MCM3	P25205;P25205-2	DNA replication licensing factor MCM3	5.007834393179658	0.01982471938477963	0.08081051239220796	0.5773051797019869	20.313	20.064	19.687	19.325	19.231	19.092	19.06	19.179	20.17	19.317	19.354	19.525	19.945	19.889	20.001	0.0350245	0.65882	0.975141	0.226242	0.0261899	0.473657
MCM4	P33991	DNA replication licensing factor MCM4	4.514398378220323	0.026890686948940243	0.0973588381028615	0.5518105959861224	20.14	20.05	19.553	19.473	19.359	19.243	19.144	19.287	20.087	19.603	19.578	19.598	19.933	20.005	19.557	0.0409919	0.956997	0.998788	0.0937042	0.0472518	0.926357
MCM5	P33992	DNA replication licensing factor MCM5	16.77782248441695	0.00020422579615261125	0.004561509049682638	0.820652566098854	19.981	19.837	19.665	19.619	19.429	19.388	19.295	19.301	20.072	19.644	19.837	19.763	20.103	20.012	20.015	0.00466918	0.941048	0.0965874	0.00192315	0.000164141	0.216333
MCM6	Q14566	DNA replication licensing factor MCM6	6.478805114257018	0.008710786694917379	0.04920793172918108	0.6385908170814666	20.32	20.354	20.001	19.646	19.492	19.388	19.497	19.468	20.501	19.688	19.762	20.066	20.435	20.216	20.21	0.0311136	0.976537	0.742465	0.0610332	0.00857552	0.528546
MCM7	P33993;P33993-3;P33993-2	DNA replication licensing factor MCM7	6.917589932358333	0.006964344346691071	0.04285042814067846	0.6535735285362949	21.225	21.027	20.717	20.515	20.206	20.259	20.192	20.115	21.327	20.527	20.641	20.766	21.013	20.778	21.059	0.0154535	0.989572	0.977183	0.0257396	0.0125513	0.901397
MED4	Q9NPJ6;Q9NPJ6-2	Mediator of RNA polymerase II transcription subunit 4	10.502308702168484	0.001472084650746334	0.016784853307985296	0.7412186434643998	17.891	17.841	17.385	16.777	15.525	16.331	16.119	15.64	18.052	16.87	16.82	17.058	17.579	17.454	17.354	0.00230376	0.828958	0.999977	0.00903132	0.00429888	0.872154
METTL1	Q9UBP6	tRNA (guanine-N(7)-)-methyltransferase	4.566070527085307	0.02602572814827096	0.09568104109259351	0.5546236226938728	17.007	17.582	17.371	17.1	17.445	18.136	17.591	17.456	17.785	16.715	16.93	17.494	18.07	18.291	17.918	0.419673	0.998983	0.0415846	0.352906	0.395995	0.0335676
MFF	Q9GZY8-5;Q9GZY8-2;Q9GZY8-4;Q9GZY8-3;Q9GZY8	Mitochondrial fission factor	7.718616389572467	0.004730484442704538	0.03360808228248257	0.6779468153268853	18.856	19.042	18.51	18.176	18.208	17.723	17.876	17.742	18.732	18.037	18.046	18.034	18.669	18.971	19.066	0.0222538	0.246432	0.701738	0.471464	0.00562794	0.0560755
MFGE8	Q08431;Q08431-4;Q08431-3;Q08431-2	Lactadherin;Lactadherin short form;Medin	92.32788929086963	4.411324614378726e-08	2.397554927914838e-05	0.9618033894725381	20.945	21.076	21.105	21.194	19.845	19.933	20.106	19.924	20.969	20.974	21.04	20.754	20.901	20.798	20.788	5.45092e-08	0.26219	0.0419661	2.31216e-07	1.62507e-06	0.577992
MGMT	P16455	Methylated-DNA--protein-cysteine methyltransferase	6.281443400364868	0.009661871680756674	0.051992349093972795	0.6314207782221712	17.456	17.492	17.735	17.287	14.736	15.444	15.091	15.951	17.652	17.751	16.97	15.656	16.219	15.524	17.702	0.00779045	0.79723	0.338582	0.0357408	0.226935	0.79593
MIA2	Q96PC5;Q96PC5-14;Q96PC5-11;Q96PC5-10;Q96PC5-9;Q96PC5-7;Q96PC5-13;Q96PC5-5;Q96PC5-8;Q96PC5-6;Q96PC5-12;Q96RT6;A4FU28;A4D2H0;P0CG41;Q86UF2;Q8IX94;Q8IX95	Melanoma inhibitory activity protein 2	9.961125213321154	0.0018134781810314935	0.018714406165644622	0.7309419824607754	16.39	16.769	17.048	16.793	17.172	17.033	17.415	17.38	15.989	16.427	16.401	16.542	17.337	16.748	17.35	0.077313	0.168964	0.242687	0.00194232	0.948968	0.00822147
MICB	Q29980-2;Q29980	MHC class I polypeptide-related sequence B	4.9044294349839905	0.021104427205981095	0.085059627536096	0.57220562887394	16.468	15.745	15.996	17.729	15.37	15.358	14.448	16.188	16.116	17.797	17.951	17.373	16.132	15.638	16.197	0.191718	0.435656	0.819991	0.0149178	0.675139	0.15274
MIF	P14174	Macrophage migration inhibitory factor	4.64094090865389	0.024829705739395035	0.09382348831537335	0.558637473734406	22.08	22.114	21.663	21.989	21.663	21.526	21.286	21.417	22.057	22.083	22.415	21.606	21.909	22.399	21.882	0.0793468	0.970191	0.95078	0.0382927	0.0464475	0.999341
MINPP1	Q9UNW1;Q9UNW1-3;Q9UNW1-2;Q9UNW1-4	Multiple inositol polyphosphate phosphatase 1	4.505833984130524	0.027037288227516783	0.09763964220369017	0.5513409146918821	15.606	17.759	18.731	18.349	15.242	15.434	15.516	13.962	18.283	15.046	18.031	17.061	17.331	17.738	17.653	0.0349245	0.918794	0.999959	0.0994208	0.0559154	0.946266
MIPEP	Q99797	Mitochondrial intermediate peptidase	6.282506904828994	0.00965642835252005	0.051992349093972795	0.6314601770370505	16.446	16.018	17.742	17.778	17.589	17.512	17.334	17.754	16.776	17.791	17.931	17.829	16.201	15.756	15.763	0.537348	0.489377	0.111333	0.999737	0.0134647	0.0117944
MKI67	P46013-2;P46013	Antigen KI-67	39.068218111265	3.7015403555513727e-06	0.000344877802841515	0.9141996828651767	16.987	17.199	17.006	16.532	15.354	15.517	15.804	15.672	17.535	17.118	17.129	17.436	16.852	16.958	16.475	3.23728e-05	0.175361	0.787068	2.97423e-06	0.000223815	0.0509581
MLEC	Q14165	Malectin	7.267679104248016	0.005861850765372767	0.03869533470826031	0.6646651986788285	19.261	19.132	19.089	19.322	18.251	19.355	18.816	18.712	19.726	19.471	19.38	18.745	20.064	19.703	20.332	0.382159	0.952893	0.0441808	0.185773	0.00344867	0.0972896
MMAB	Q96EY8	Cob(I)yrinic acid a,c-diamide adenosyltransferase, mitochondrial	18.045866332858523	0.00014744661839879606	0.003989213067688977	0.8311267199111753	18.1	18.044	18.229	17.856	16.931	17.226	17.318	17.223	17.827	17.468	17.628	17.422	17.845	18.311	17.867	0.000197691	0.0216053	0.985464	0.0452337	0.000629752	0.0590999
MORF4L1	Q9UBU8;Q9UBU8-2;Q9UBU8-3	Mortality factor 4-like protein 1	9.047217168902188	0.0026281473750132587	0.024074125252579317	0.711601371061087	16.14	15.432	15.988	16.534	15.562	14.679	13.635	14.706	16.074	16.65	16.747	16.484	15.933	17.028	16.194	0.0220217	0.649895	0.829703	0.00318398	0.00826203	0.994587
MPG	P29372-5;P29372-4;P29372-2;P29372	DNA-3-methyladenine glycosylase	8.133986289873873	0.003909977764557619	0.030062120270544397	0.6892827303565089	15.969	17.894	17.362	16.366	15.514	16.095	15.412	15.499	17.792	17.13	17.088	17.484	15.502	16.296	16.215	0.0337485	0.629016	0.207023	0.00451304	0.811594	0.0337699
MPP1	Q00013-2;Q00013-3;Q00013	55 kDa erythrocyte membrane protein	4.537695729123645	0.02649659143244876	0.09643458109510648	0.5530832879166763	15.844	16.384	15.612	16.931	17.556	17.68	17.713	17.729	15.36	16.886	16.885	16.735	14.966	17.239	15.172	0.0640898	0.949925	0.887945	0.150137	0.0275916	0.634312
MRPL15	Q9P015	39S ribosomal protein L15, mitochondrial	6.258550145043205	0.009779926863649438	0.052196958269002974	0.6305706226648171	19.002	19.256	18.747	18.609	18.423	18.324	18.423	18.395	18.997	18.302	18.414	18.415	19.005	18.958	19.067	0.0348003	0.147694	0.923169	0.81185	0.0183705	0.0721489
MRPL19	P49406	39S ribosomal protein L19, mitochondrial	11.36917536312936	0.0010705017719857385	0.013636352650177708	0.7561382555496023	18.254	18.32	18.684	18.427	17.384	17.806	16.675	17.38	17.689	18.518	18.404	18.033	18.615	18.528	18.871	0.00337331	0.702989	0.769311	0.0200489	0.00128293	0.253539
MRPL2	Q5T653	39S ribosomal protein L2, mitochondrial	4.0727018180707235	0.03584083942246861	0.11571977956105953	0.5262318012254351	15.349	19.239	18.591	18.363	17.242	16.865	17.001	17.715	18.896	17.797	17.943	17.781	15.69	16.123	15.234	0.765196	0.988645	0.056994	0.586694	0.236339	0.0350989
MRPL20	Q9BYC9;Q9BYC9-2	39S ribosomal protein L20, mitochondrial	4.9350041361344905	0.020716192957987538	0.08391988228074206	0.5737262270636296	18.271	17.679	17.545	17.134	14.847	16.797	15.941	15.236	18.142	17.178	15.971	15.377	17.389	18.784	17.669	0.0407305	0.42291	0.971886	0.446548	0.0292164	0.281639
MRPL21	Q7Z2W9;Q7Z2W9-2	39S ribosomal protein L21, mitochondrial	6.485106168771549	0.008682286974451427	0.04920793172918108	0.6388151383897284	18.194	18.951	18.856	18.517	17.538	18.14	18.102	18.03	19.384	18.395	18.547	18.602	19.527	19.049	18.802	0.0927321	0.97746	0.32872	0.0481414	0.00661603	0.513934
MRPL3	P09001	39S ribosomal protein L3, mitochondrial	15.750732608595328	0.0002698728324246917	0.005534939034823395	0.8111659231657226	18.493	18.628	18.443	18.279	17.541	17.576	17.608	17.538	18.127	18.325	18.146	18.136	18.1	18.915	18.269	0.000345858	0.277838	0.996563	0.00625993	0.000901809	0.437321
MRPL30	Q8TCC3-2;Q8TCC3;Q8TCC3-3	39S ribosomal protein L30, mitochondrial	3.857548174529387	0.04144503822001627	0.1273080686864594	0.5126844801677923	16.424	16.014	15.404	17.6	17.152	16.979	17.199	17.413	15.936	17.361	17.652	17.345	16.155	15.289	15.553	0.342192	0.459678	0.541419	0.9949	0.0510253	0.0735392
MRPL37	Q9BZE1	39S ribosomal protein L37, mitochondrial	15.931923774401504	0.0002566586159936795	0.005399766108099283	0.8129117153760562	19.054	18.984	18.438	18.198	17.239	17.449	17.364	17.513	18.864	18.105	18.21	18.384	18.863	18.682	18.469	0.0004112	0.572614	0.999991	0.00293382	0.000770028	0.62179
MRPL38	Q96DV4;Q96DV4-2	39S ribosomal protein L38, mitochondrial	5.554270112927691	0.014401380151816367	0.0660531831633112	0.602354212558871	17.764	18.19	18.174	18.092	16.247	16.883	17.972	17.853	18.587	18.045	18.366	17.84	18.838	18.559	18.588	0.132198	0.966964	0.388109	0.0632552	0.0114705	0.618104
MRPL4	Q9BYD3;Q9BYD3-2	39S ribosomal protein L4, mitochondrial	18.278893511601673	0.0001391620359759777	0.003967598764082751	0.8329198873539079	18.805	19.214	18.431	18.272	17.001	17.605	17.429	17.421	19.037	18.336	18.261	18.457	19.456	19.127	18.866	0.00094806	0.911368	0.321301	0.00257743	0.00013462	0.131962
MRPL44	Q9H9J2	39S ribosomal protein L44, mitochondrial	10.61316056672367	0.0014118613248154397	0.0163265240433445	0.7432275190211722	18.862	18.754	18.452	18.068	17.828	17.821	17.753	17.607	18.702	17.96	18.112	18.343	18.964	18.909	18.634	0.00769012	0.5544	0.482	0.0722218	0.00121708	0.0800224
MRPL50	Q8N5N7;Q8N5N7-2	39S ribosomal protein L50, mitochondrial	7.18991132170608	0.006087835024856814	0.03907958664578361	0.6622631301876504	18.644	18.46	18.277	18.094	17.04	17.34	17.103	17.292	18.913	18.237	18.173	18.313	18.247	18.498	16.953	0.0105443	0.999053	0.492283	0.00844098	0.185262	0.425953
MRPL51	Q4U2R6	39S ribosomal protein L51, mitochondrial	3.8712241085198333	0.04105961885539312	0.1266749452104418	0.5135686127561397	16.4	15.801	16.438	15.271	16.171	15.323	14.853	15.371	17.491	15.786	18.287	17.318	16.764	15.434	14.86	0.768083	0.182145	0.962326	0.0379893	0.973714	0.111656
MRPL9	Q9BYD2	39S ribosomal protein L9, mitochondrial	6.506856889737948	0.008584748682588924	0.04920011503325568	0.6395873419530874	18.376	18.752	18.344	18.237	17.412	17.742	17.702	17.645	18.864	18.06	17.957	18.14	18.279	18.453	18.002	0.00778817	0.812647	0.820171	0.0339495	0.0551346	0.999935
MRPS12	O15235	28S ribosomal protein S12, mitochondrial	6.452609508206368	0.008830457172376596	0.049563030704165366	0.6376552429934376	18.188	18.65	18.11	17.984	17.94	17.673	17.632	17.839	18.2	17.345	17.959	17.681	18.727	18.574	18.317	0.132116	0.16209	0.480162	0.999119	0.0154274	0.0189116
MRPS16	Q9Y3D3;Q9Y3D3-2	28S ribosomal protein S16, mitochondrial	8.692482306840594	0.003056408170760607	0.026497785212912187	0.7033236936842144	19.255	19.008	18.73	18.554	18.448	18.336	18.384	18.641	18.72	18.453	18.362	18.53	16.229	18.258	16.599	0.621801	0.72555	0.00236653	0.997748	0.0149564	0.0113197
MRPS17	Q9Y2R5	28S ribosomal protein S17, mitochondrial	6.337698995410151	0.009378832063829423	0.05157566839822555	0.6334933377569589	18.768	18.876	19.014	18.843	19.101	18.621	18.638	18.439	18.691	18.859	18.653	18.199	19.034	19.822	19.501	0.801616	0.513463	0.0753667	0.954274	0.0186112	0.00846772
MRPS22	P82650;P82650-2	28S ribosomal protein S22, mitochondrial	7.401844497206363	0.005494792881721127	0.03748559050589153	0.6687299120558823	19.192	19.232	18.999	18.677	18.365	18.283	18.294	18.442	19.282	18.557	18.897	18.843	19.038	19.12	18.721	0.00647469	0.846974	0.9807	0.0249132	0.0203422	0.981049
MRPS23	Q9Y3D9	28S ribosomal protein S23, mitochondrial	5.783616455387806	0.012658987928629366	0.06022975334165377	0.6120045696716078	18.47	17.986	18.18	18.141	17.834	17.602	17.701	17.874	16.558	18.039	17.96	18.109	18.702	18.925	18.908	0.457462	0.314971	0.21933	0.990325	0.0224814	0.014195
MRPS27	Q92552;Q92552-2	28S ribosomal protein S27, mitochondrial	8.129475418709482	0.003917939624342646	0.030062120270544397	0.6891639113763908	19.514	19.083	18.767	18.342	17.866	18.151	17.965	17.958	19.286	18.332	18.404	18.646	19.372	19.162	19.134	0.0142372	0.732406	0.699414	0.0799839	0.00375553	0.2267
MRPS28	Q9Y2Q9	28S ribosomal protein S28, mitochondrial	4.113808002703426	0.034873931461230946	0.11372389049507411	0.528734836564474	18.171	18.072	17.817	17.124	17.254	16.861	16.868	17.159	17.84	16.922	16.751	17.215	17.89	17.634	17.706	0.0599248	0.147353	0.997569	0.942194	0.115031	0.251859
MRPS30	Q9NP92	28S ribosomal protein S30, mitochondrial	9.563331110383377	0.002124867237123302	0.020934114985677	0.7228520572371372	18.038	17.787	18.248	17.591	17.109	16.966	16.938	17.17	18.823	17.949	17.731	18.18	18.495	17.84	17.942	0.0151441	0.702385	0.895475	0.00258404	0.00753628	0.989019
MRPS7	Q9Y2R9	28S ribosomal protein S7, mitochondrial	3.6682627571840283	0.04723985620468533	0.13816069155468955	0.5001088006731306	18.442	18.535	18.221	18.18	18.057	17.748	17.834	18.07	18.483	18.201	18.219	18.233	17.576	18.322	18.051	0.0761204	0.977345	0.18031	0.14422	0.985641	0.306706
MRPS9	P82933	28S ribosomal protein S9, mitochondrial	3.6402313585569654	0.04817638519449556	0.13971493959278294	0.4981910717777609	18.205	18.134	17.277	17.213	16.513	17.015	17.011	17.084	18.496	17.189	17.497	17.102	18.152	17.829	17.998	0.123651	0.974377	0.848529	0.232922	0.044353	0.6416
MRRF	Q96E11-2;Q96E11-3;Q96E11;Q96E11-8;Q96E11-7;Q96E11-5;Q96E11-6;Q96E11-4	Ribosome-recycling factor, mitochondrial	10.44241038109457	0.0015058863902915574	0.016877832682843548	0.7401200195977046	18.41	17.62	17.426	17.769	17.624	18.234	17.501	17.55	17.458	17.628	18.097	16.769	16.635	15.296	15.773	0.995763	0.802953	0.00190292	0.90259	0.00262876	0.00720528
MSH2	P43246;P43246-2	DNA mismatch repair protein Msh2	4.877295265100005	0.021456151263199337	0.08595639959372608	0.5708470267132272	19.551	19.017	18.666	18.233	17.91	17.922	17.934	18.129	19.285	18.365	18.318	18.526	18.919	18.838	18.92	0.0290024	0.800772	0.999718	0.128957	0.037841	0.78996
MSH6	P52701;P52701-3;P52701-4;P52701-2	DNA mismatch repair protein Msh6	3.700738194017622	0.04618136225871624	0.13653438107495344	0.5023123153943104	17.11	17.821	17.743	17.667	17.289	17.286	17.247	17.436	18.06	17.62	17.773	17.819	17.422	17.782	17.516	0.327895	0.448976	0.999829	0.0293324	0.425383	0.47088
MSRB3;Msrb3	Q8IXL7-2;Q8IXL7;Q8BU85	Methionine-R-sulfoxide reductase B3;Methionine-R-sulfoxide reductase B3, mitochondrial	8.248285195289942	0.0037144607488392672	0.029400137140691385	0.6922634091058302	15.802	16.23	16.918	16.883	15.385	15.135	15.437	15.251	16.181	17.153	16.912	17.818	16.294	16.009	15.236	0.037321	0.450267	0.437644	0.00299143	0.531209	0.0522645
MT-CO2	P00403	Cytochrome c oxidase subunit 2	7.112580654912684	0.006322800166671768	0.04027080340530593	0.6598401950267678	20.258	19.821	19.39	19.071	19.49	18.918	18.999	19.168	19.318	19.152	18.819	19.24	19.852	20.302	20.431	0.24425	0.228299	0.207871	0.999948	0.010085	0.00938825
MTA2	O94776;O94776-2	Metastasis-associated protein MTA2	22.225886833076313	5.6736122136059235e-05	0.0021122914455053107	0.8583891439404359	19.013	19.208	18.735	18.461	17.727	17.586	17.494	17.741	18.881	18.512	18.337	18.618	18.616	18.69	18.412	5.08632e-05	0.379105	0.399091	0.000463596	0.000995944	0.99976
MTG1	Q9BT17;Q9BT17-2	Mitochondrial ribosome-associated GTPase 1	19.57567957839555	0.0001019477763439137	0.0031966509486298323	0.8422419738521174	16.685	16.528	16.294	16.279	14.97	15.418	15.318	15.05	15.935	16.687	16.623	16.319	15.695	16.239	15.88	0.000153515	0.990195	0.108663	0.000228979	0.014902	0.167505
MTHFD2	P13995;P13995-2	Bifunctional methylenetetrahydrofolate dehydrogenase/cyclohydrolase, mitochondrial;NAD-dependent methylenetetrahydrofolate dehydrogenase;Methenyltetrahydrofolate cyclohydrolase	6.136653959839654	0.010437877873538722	0.053942820516021825	0.6259770738546799	20.205	20.225	19.719	19.288	19.165	19.199	19.064	19.257	20.249	19.269	19.282	19.504	20.537	20.185	20.111	0.0747864	0.674715	0.439343	0.403852	0.00790034	0.0961103
MTOR	P42345	Serine/threonine-protein kinase mTOR	7.21901469207433	0.006002081725876217	0.038970471859703204	0.6631660852609467	16.937	16.957	17.142	16.911	16.803	16.944	16.766	16.639	17.472	16.667	16.736	17.125	17.343	17.682	17.73	0.630475	0.999777	0.0266261	0.583623	0.00417278	0.0301894
MTPN	P58546	Myotrophin	6.582853260551532	0.008253939289639738	0.047900680027381286	0.6422596675060245	21.531	21.536	21.253	20.999	20.916	20.841	20.731	20.988	21.394	21.138	21.132	21.086	21.294	21.287	21.433	0.0112506	0.63639	0.999873	0.0835116	0.0163477	0.650678
MTX3	Q5HYI7-2;Q5HYI7-4;Q5HYI7;Q5HYI7-5	Metaxin-3	5.64722033222634	0.013663191552407514	0.06358536785018487	0.6063226162071255	14.823	15.855	15.249	15.737	16.222	16.316	17.46	16.012	15.337	15.548	15.924	15.023	14.701	15.086	15.519	0.0433271	0.999336	0.840038	0.0528743	0.0159217	0.785093
MYL12B;MYL12A	O14950;P19105;P24844-2	Myosin regulatory light chain 12B;Myosin regulatory light chain 12A	10.708641856824306	0.001362308473086366	0.016021253314845083	0.7449330106080927	19.034	19.421	19.324	18.873	18.121	19.492	19.263	18.375	19.737	19.639	19.274	19.83	20.739	20.789	20.142	0.655454	0.453966	0.00570216	0.0830657	0.00105013	0.0597624
MYL6	P60660;P60660-2;P14649	Myosin light polypeptide 6	4.811060358747807	0.022344041108913068	0.08830506809235016	0.56749413425618	22.898	22.693	23.036	22.773	22.642	22.813	22.798	22.894	22.925	23.048	22.892	23.099	23.097	22.999	23.421	0.922817	0.531894	0.0565433	0.2423	0.0216056	0.391889
MYO1C	O00159;O00159-3;O00159-2	Unconventional myosin-Ic	4.64731079658585	0.02473096171784771	0.0935587774500016	0.5589756307527651	20.943	20.812	20.508	20.107	20.015	20.182	20.101	19.963	21.058	20.18	20.269	20.497	20.822	20.852	20.88	0.0992273	0.968295	0.652116	0.199614	0.0193543	0.420317
MYO5A	Q9Y4I1-2;Q9Y4I1;Q9Y4I1-3;Q9NQX4-2;Q9NQX4	Unconventional myosin-Va	4.706036821938738	0.02384200353253004	0.09177506376836626	0.5620689695202137	18.265	17.955	17.67	17.13	15.988	16.622	16.283	17.127	18.614	17.298	17.051	17.392	17.811	17.433	17.368	0.0265255	0.968104	0.945614	0.0562865	0.099297	0.999172
MYO6	Q9UM54-6;Q9UM54-5;Q9UM54-2;Q9UM54-4;Q9UM54-1;Q9UM54	Unconventional myosin-VI	6.324958771922721	0.009442067259729396	0.051650906086510656	0.6330260087107183	18.276	18.549	18.064	17.764	17.404	17.96	17.763	17.663	18.593	17.851	17.907	18.253	18.69	18.425	19.075	0.205702	0.999914	0.13663	0.223253	0.00537518	0.125982
NAA10	P41227;P41227-2	N-alpha-acetyltransferase 10	4.099577665426524	0.03520515883808645	0.11446064104785635	0.5278713223694816	16.441	17.263	17.86	17.399	17.101	17.451	17.344	17.772	18.669	17.702	17.737	18.399	17.795	18.145	18.535	0.944492	0.07462	0.0898418	0.178446	0.199117	0.999693
NAA15	Q9BXJ9;Q9BXJ9-4;Q6N069-5;Q6N069-4;Q6N069-3;Q6N069-2;Q6N069	N-alpha-acetyltransferase 15, NatA auxiliary subunit	5.905493041535809	0.011834477438543734	0.05774405183762489	0.6169446834945028	18.19	17.842	17.706	17.695	17.656	18.29	17.809	17.997	18.067	17.427	17.58	17.909	18.449	18.618	18.411	0.966627	0.914703	0.02722	0.694438	0.0552494	0.0100464
NAA50	Q9GZZ1;Q9GZZ1-2	N-alpha-acetyltransferase 50	5.209726695348709	0.017579641753365346	0.07484420566239562	0.5869193131573707	18.541	18.814	18.153	17.797	17.661	17.626	17.71	17.939	18.109	17.742	17.782	17.989	18.284	18.368	19.022	0.0853448	0.279669	0.767343	0.86304	0.0236169	0.078192
NACA	Q13765;E9PAV3-2;E9PAV3;Q9BZK3	Nascent polypeptide-associated complex subunit alpha;Nascent polypeptide-associated complex subunit alpha, muscle-specific form	8.4249979932405	0.003434395916257985	0.02835332932384124	0.6967608042568046	21.178	21.133	20.807	20.449	19.744	20.197	20.176	20.131	21.397	20.615	20.456	21.036	20.936	21.35	21.225	0.016024	0.999845	0.669857	0.0180109	0.00384054	0.63239
NAP1L1	P55209-2;P55209	Nucleosome assembly protein 1-like 1	6.102689512284412	0.010630399843707698	0.05459170691390678	0.6246767341161318	21.605	21.501	21.151	21.052	20.858	21.207	21.104	20.844	21.777	21.187	21.108	21.453	21.587	21.994	21.844	0.300522	0.989176	0.106082	0.193101	0.00618915	0.16611
NARS	O43776;O43776-2	Asparagine--tRNA ligase, cytoplasmic	10.994584470922122	0.001225734558620007	0.014859183626988263	0.7499076557480147	19.543	19.663	19.192	19.414	19.576	19.654	19.7	19.61	19.683	19.169	19.29	19.536	20.376	19.989	20.091	0.526371	0.993685	0.00203916	0.39068	0.0164833	0.00141576
NASP	P49321;P49321-3;P49321-4;P49321-2	Nuclear autoantigenic sperm protein	4.481937912952117	0.027451317251725553	0.09837224786579893	0.5500252060533529	19.674	19.67	19.295	19.198	19.181	19.316	19.306	19.308	19.536	19.311	19.307	19.092	20.127	19.433	20.03	0.686317	0.799838	0.155862	0.996618	0.0287534	0.0396823
NCOA5	Q9HCD5	Nuclear receptor coactivator 5	8.625528538253977	0.003146209493224693	0.026858086799491424	0.7017077417385239	17.908	18.091	17.185	16.877	15.594	16.706	16.081	15.27	18.299	17.043	17.143	17.392	18	17.429	17.575	0.00790946	0.99936	0.98273	0.00960521	0.00719419	0.963539
NCSTN	Q92542-2;Q92542	Nicastrin	4.043031636691757	0.03655830011701955	0.11713515755100715	0.5244085407246832	19.44	19.905	19.373	15.188	16.115	14.951	15.15	17.962	16.628	18.765	18.54	18.953	20.078	19.783	19.593	0.148754	0.994527	0.643531	0.215288	0.0280758	0.513686
NDRG3	Q9UGV2;Q9UGV2-3;Q9UGV2-2	Protein NDRG3	6.201274251343687	0.010082804832742851	0.053032300902539416	0.6284263660340229	18.325	17.725	17.517	16.8	16.363	16.402	16.513	16.469	18.102	16.814	17.003	17.467	18.25	17.473	17.818	0.024669	0.883551	0.894084	0.0827934	0.0116935	0.537521
NDUFA11	Q86Y39;Q86Y39-2	NADH dehydrogenase [ubiquinone] 1 alpha subcomplex subunit 11	4.15640507337726	0.033904055718127546	0.11156521261030669	0.5313009021893389	19.486	19.296	18.785	18.417	18.552	18.637	18.625	18.545	19.225	18.327	18.37	18.701	19.41	19.406	19.379	0.361195	0.503862	0.431024	0.991996	0.0387822	0.0595784
NDUFA2	O43678	NADH dehydrogenase [ubiquinone] 1 alpha subcomplex subunit 2	14.592046510906878	0.00037625325394739426	0.006971374210923026	0.7991826351064932	17.626	18.103	17.947	17.782	17.477	17.114	17.158	16.786	17.517	17.849	17.452	16.751	18.39	18.739	18.743	0.0315313	0.205155	0.0388028	0.661111	0.000331195	0.0015921
NDUFA9	Q16795	NADH dehydrogenase [ubiquinone] 1 alpha subcomplex subunit 9, mitochondrial	8.418867259069295	0.0034436858017485076	0.028358230806822936	0.696606977465964	19.513	19.426	19.266	19.193	19.113	19.074	19.027	19.133	19.498	19.004	19.365	19.15	19.677	19.676	19.537	0.10163	0.787663	0.106639	0.396171	0.00215025	0.0255389
NDUFAF2	Q8N183	Mimitin, mitochondrial	4.276123122371804	0.031343061147268834	0.1068022177651449	0.5383653899884285	16.535	17.49	18.512	18.62	18.276	18.183	18.221	18.441	16.578	19.16	18.123	18.012	16.42	16.264	16.281	0.796499	0.98642	0.108221	0.935231	0.0266336	0.0654377
NDUFB4	O95168;O95168-2	NADH dehydrogenase [ubiquinone] 1 beta subcomplex subunit 4	6.00295287123397	0.01122038040658194	0.055706371380054694	0.6208054875070366	19.064	19.733	19.462	18.934	18.86	18.553	18.42	18.914	19.384	18.982	18.803	18.378	19.406	19.954	19.688	0.102893	0.355251	0.472156	0.834397	0.0118138	0.0433111
NDUFB9	Q9Y6M9	NADH dehydrogenase [ubiquinone] 1 beta subcomplex subunit 9	3.9472899942474275	0.03899096778204935	0.12214173481005085	0.5184282193922464	18.089	15.839	15.529	18.195	20.643	17.714	20.556	20.759	15.617	19.932	20.888	16.215	16.029	15.034	15.648	0.130434	0.749009	0.752055	0.517163	0.0339664	0.269911
NDUFS1	P28331-4;P28331;P28331-2;P28331-5;P28331-3	NADH-ubiquinone oxidoreductase 75 kDa subunit, mitochondrial	11.742255120411302	0.0009384484871052995	0.012440164701017812	0.7620426193777192	19.95	19.914	19.548	19.191	18.719	18.604	18.528	18.758	20.025	19.178	19.191	19.336	19.69	19.891	19.816	0.00230595	0.714773	0.905544	0.0129341	0.00143296	0.387292
NDUFS2	O75306;O75306-2	NADH dehydrogenase [ubiquinone] iron-sulfur protein 2, mitochondrial	6.264909844739852	0.009746961799622526	0.05210629906322796	0.6308071873125619	18.896	19.123	18.739	18.438	18.426	18.264	18.086	18.33	18.938	18.458	18.472	18.496	18.936	18.977	18.788	0.0221184	0.528888	0.920883	0.210749	0.0119658	0.27595
NDUFS5	O43920	NADH dehydrogenase [ubiquinone] iron-sulfur protein 5	4.045750665378633	0.036491854490696515	0.11713515755100715	0.5245762114776169	18.71	19.028	18.662	18.729	18.211	18.121	15.444	16.084	19.084	18.591	19.017	18.837	18.622	16.737	18.603	0.0585241	0.998429	0.650672	0.0448358	0.459938	0.564904
NDUFS6	O75380	NADH dehydrogenase [ubiquinone] iron-sulfur protein 6, mitochondrial	7.664487396596853	0.004851741656330243	0.03417177006758731	0.6764083652737293	18.629	18.229	18.442	18.458	18.023	17.755	17.55	17.966	18.084	18.376	18.468	17.991	18.46	18.323	18.894	0.0116749	0.569155	0.896107	0.104498	0.00596629	0.27464
NDUFS7	O75251-2;O75251	NADH dehydrogenase [ubiquinone] iron-sulfur protein 7, mitochondrial	20.607982812508713	8.053730593641916e-05	0.002764548996406978	0.8489507883600046	18.189	18.387	18.532	17.917	17.632	17.465	17.579	17.796	18.518	17.587	17.829	17.698	16.558	14.833	15.679	0.252108	0.707564	7.06855e-05	0.805016	0.000855661	0.000261639
NDUFS8	O00217	NADH dehydrogenase [ubiquinone] iron-sulfur protein 8, mitochondrial	15.752012299632492	0.0002697767264501383	0.005534939034823395	0.8111783673322931	19.793	19.877	19.87	20.011	19.568	19.675	19.519	19.081	19.803	20.002	19.865	19.55	20.371	20.47	20.328	0.0261779	0.910434	0.015859	0.0781911	0.000139974	0.00581291
NDUFV1	P49821-2;P49821	NADH dehydrogenase [ubiquinone] flavoprotein 1, mitochondrial	22.613340124433932	5.233805677660752e-05	0.0020563181102230977	0.8604769513260423	19.578	19.553	19.36	19.36	19.187	18.87	19.11	19.146	19.769	19.6	19.449	19.398	20.097	19.983	19.825	0.0131847	0.803301	0.00342769	0.00303955	2.74471e-05	0.0133815
NDUFV2	P19404	NADH dehydrogenase [ubiquinone] flavoprotein 2, mitochondrial	16.016891898566435	0.0002507259309659602	0.005329581884442604	0.8137193203904162	19.538	19.607	19.336	19.091	18.759	18.647	18.579	18.637	19.578	19.152	19.032	19.106	19.425	19.699	19.574	0.000922377	0.575601	0.643755	0.00713568	0.000299858	0.133416
NDUFV3	P56181-2;P56181	NADH dehydrogenase [ubiquinone] flavoprotein 3, mitochondrial	4.835630006997578	0.022009734321135982	0.08751868769362245	0.5687439750221701	15.576	16.079	16.044	15.534	15.488	15.32	14.699	15.591	15.643	15.538	15.777	16.069	16.375	16.216	15.847	0.123984	0.995055	0.504236	0.17879	0.0155976	0.389886
NEDD8	Q15843	NEDD8	7.244182212540287	0.00592907145001298	0.03874642924257641	0.6639430435468395	20.248	20.029	19.383	19.31	18.804	18.829	18.791	18.676	19.991	18.944	19.44	19.303	20.043	19.581	20.394	0.0178638	0.633365	0.797979	0.131427	0.00615897	0.233582
NELFA	Q9H3P2;Q9H3P2-7	Negative elongation factor A	7.9619020516988295	0.00422773026762482	0.03133324636982849	0.6846846111958953	16.554	15.58	17.162	16.889	16.885	16.918	16.963	17.042	16.171	17.004	16.961	17.296	14.918	15.246	15.799	0.64223	0.795911	0.0287511	0.992157	0.00462858	0.00701092
NFIX	Q14938-6;Q14938-4;Q14938-5;Q14938-3;Q14938;Q14938-2	Nuclear factor 1 X-type	4.370177608177045	0.029489310373215772	0.1025209393678642	0.5437678594639722	16.217	14.939	17.784	15.975	14.666	15.346	15.408	17.079	18.127	16.876	16.605	16.899	18.537	18.314	17.234	0.799398	0.550049	0.112402	0.165499	0.0279594	0.604923
NFKB2	Q00653;Q00653-4;Q00653-3	Nuclear factor NF-kappa-B p100 subunit;Nuclear factor NF-kappa-B p52 subunit	5.357724482998197	0.016122608799086183	0.07121439481465056	0.5936937344739501	17.024	16.633	16.263	16.28	16.608	16.596	16.848	16.519	17.595	16.847	17.117	17.436	16.463	16.111	16.779	0.971325	0.0323833	0.972271	0.0666654	0.838883	0.0237027
NFU1	Q9UMS0-2;Q9UMS0-3;Q9UMS0	NFU1 iron-sulfur cluster scaffold homolog, mitochondrial	4.358220585742258	0.029717693548612072	0.10298554586825077	0.5430880769613305	18.351	18.217	18.022	17.701	15.031	17.099	14.571	16.201	16.172	18.058	15.972	16.248	17.522	18.209	15.905	0.0213571	0.18609	0.642502	0.564509	0.224199	0.838309
NHP2L1	P55769	NHP2-like protein 1;NHP2-like protein 1, N-terminally processed	5.827559326106138	0.012354143150309421	0.05986054707951654	0.6138003593491658	19.748	20.232	20.451	20.319	20.674	20.738	20.83	20.12	20.101	20.191	20.401	20.169	19.905	19.799	19.751	0.147515	0.998363	0.250671	0.189055	0.00746307	0.201392
NID1	P14543-2;P14543	Nidogen-1	40.28745904815597	3.174387100341984e-06	0.0003384334185899927	0.9165796928721492	19.132	18.614	18.476	18.105	16.773	15.627	15.916	15.609	19.076	18.693	18.394	18.758	18.219	17.823	18.135	8.67615e-06	0.951203	0.363273	5.02457e-06	0.000147332	0.183642
NIT1	Q86X76-2;Q86X76-4;Q86X76;Q86X76-3;Q86X76-5	Nitrilase homolog 1	17.360049566438416	0.00017543358668380512	0.004286676309342087	0.825618673595178	16.792	17.014	17.269	17.103	17.207	17.631	17.103	17.452	17.063	16.978	17.041	16.896	16.46	15.432	15.556	0.484359	0.994688	0.000890113	0.361574	0.000133467	0.0012444
NIT2	Q9NQR4	Omega-amidase NIT2	4.075688105202648	0.035769545730456445	0.11560405215760006	0.5264145373460604	19.434	19.481	19.282	19.307	19.237	19.269	19.203	19.286	18.132	19.567	19.264	19.289	20.067	19.787	19.982	0.950873	0.584438	0.188403	0.866953	0.0877096	0.0269519
NKAP;NKAPL	Q8N5F7;Q5M9Q1	NF-kappa-B-activating protein;NKAP-like protein	16.006618938137045	0.00025143454063909456	0.005329581884442604	0.8136220486845694	15.854	15.678	16.027	16.857	17.682	17.609	17.696	17.719	16.341	14.854	14.875	14.139	15.663	15.57	15.75	0.00963889	0.0869652	0.729224	0.00017555	0.00289189	0.506445
NLN	Q9BYT8	Neurolysin, mitochondrial	5.355660730611857	0.016141926342723163	0.07121439481465056	0.5936007966444808	18.187	18.087	17.742	17.353	17.041	17.241	17.227	17.485	18.253	17.329	17.438	17.763	18.347	18.148	18.051	0.0876379	0.910389	0.516913	0.241967	0.0116106	0.23744
NME2	P22392-2;P22392;O60361	Nucleoside diphosphate kinase B	4.902596938873384	0.02112796636131179	0.085059627536096	0.5721141470900537	22.492	22.714	22.419	22.7	22.761	22.958	22.906	23.03	22.925	22.873	22.857	22.985	22.551	22.475	21.324	0.461789	0.470929	0.26009	0.999988	0.0277719	0.0285173
NME3	Q13232	Nucleoside diphosphate kinase 3	5.549681326283255	0.0144390225012161	0.0660531831633112	0.6021562261460291	20.24	20.18	19.526	19.431	19.228	19.114	19.049	18.922	19.829	19.314	19.351	19.72	19.407	19.47	19.447	0.0091097	0.453573	0.258695	0.114711	0.337139	0.945573
NOC4L	Q9BVI4	Nucleolar complex protein 4 homolog	3.846955663063852	0.041746473270029755	0.12746746192281558	0.5119974752845776	15.514	14.881	16.555	16.901	17.254	16.98	17.514	17.272	16.561	17.133	17.142	16.584	16.48	16.819	15.841	0.0356	0.177929	0.773795	0.755517	0.240507	0.700532
NOL6	Q9H6R4-4;Q9H6R4;Q9H6R4-2;Q9H6R4-3	Nucleolar protein 6	44.589882790300976	1.90574701792652e-06	0.0002702017837155818	0.9240172223682014	18.205	18.561	18.322	18.3	18.689	18.592	18.497	18.766	18.43	17.963	18.561	18.218	16.979	17.269	17.122	0.164814	0.973167	1.20073e-05	0.0842316	1.46533e-06	1.85607e-05
NOL9	Q5SY16	Polynucleotide 5-hydroxyl-kinase NOL9	14.142481935405183	0.00043042794907660435	0.007546373881391435	0.7941133094795951	18.068	18.014	18.019	17.519	17.542	17.296	17.305	17.106	18.012	17.426	17.607	17.616	18.423	18.486	18.196	0.0126224	0.442769	0.0737245	0.161265	0.000280455	0.00679406
NOMO2;NOMO3	Q5JPE7-2;Q5JPE7;P69849;Q5JPE7-3	Nodal modulator 2;Nodal modulator 3	6.926230831886458	0.006934336631523406	0.04274644944309608	0.6538561175384267	19.749	19.685	19.483	19.044	18.883	18.925	18.988	18.894	19.646	18.977	19.006	19.242	19.835	19.582	19.648	0.02832	0.413484	0.707009	0.349216	0.00709679	0.102643
NOP10	Q9NPE3	H/ACA ribonucleoprotein complex subunit 3	6.169071053413747	0.010257945048551095	0.053585322857118214	0.6272097964567634	16.345	16.494	15.997	17.767	18.139	18.123	18.053	18.069	15.993	17.65	14.797	16.121	15.346	16.598	15.334	0.102737	0.80119	0.487153	0.0228584	0.0123506	0.921177
NOP14	P78316;P78316-2	Nucleolar protein 14	3.721853807952935	0.04550801191810538	0.13515630862016542	0.5037346544193687	16.814	17.338	17.863	18.092	17.846	18.271	17.367	17.574	15.818	17.955	17.637	16.738	16.905	15.735	15.785	0.958688	0.742473	0.0878826	0.462683	0.0412851	0.357543
NOP2	P46087;P46087-4;P46087-2;P46087-3	Probable 28S rRNA (cytosine(4447)-C(5))-methyltransferase	9.277933136714836	0.002387505809118191	0.022765077320276085	0.7167415970860044	19.499	19.486	19.26	19.126	19.548	19.434	19.497	19.379	19.253	18.937	18.989	19.042	19.07	18.577	18.958	0.735085	0.127007	0.0151854	0.0232136	0.00320333	0.487633
NPC2	P61916-2;P61916	Epididymal secretory protein E1	55.56289082768511	6.214582073014194e-07	0.00011258751188944049	0.9380939716286699	21.448	21.694	21.543	21.382	20.237	20.575	20.472	20.312	21.255	21.326	21.39	21.26	20.895	20.579	20.875	7.61387e-07	0.185036	9.67585e-05	6.08986e-06	0.015008	0.00166878
NPEPPS	P55786;P55786-2;A6NEC2;A6NEC2-3;A6NEC2-2	Puromycin-sensitive aminopeptidase	8.731393795649828	0.0030056079998407505	0.026216665685828765	0.7042548164842894	20.37	20.108	20.024	19.777	19.891	19.801	19.69	19.746	20.038	19.802	19.627	19.8	20.307	20.358	20.359	0.112687	0.180569	0.18432	0.989756	0.00411162	0.00646945
NPLOC4	Q8TAT6;Q8TAT6-2	Nuclear protein localization protein 4 homolog	7.397049804297986	0.005507434955290019	0.03748559050589153	0.6685863492354149	19.864	19.593	19.315	19.017	18.463	18.731	18.639	18.761	19.834	18.906	18.906	19.222	19.779	19.746	19.518	0.0177639	0.727248	0.761725	0.10068	0.00547918	0.262946
NRAS	P01111	GTPase NRas	5.242773447522472	0.01724130530452709	0.07417400606604596	0.5884515054063669	20.051	19.845	19.631	19.21	19.174	19.179	19.072	18.866	19.893	19.213	19.099	19.176	19.777	19.835	19.833	0.0437004	0.362431	0.926197	0.537407	0.0230437	0.183555
NRP1	O14786;O14786-3;O14786-2	Neuropilin-1	34.13179942462722	7.233434724781611e-06	0.0004914214716148507	0.9029942998795073	16.405	17.229	17.082	16.782	14.903	15.458	15.541	16.003	17.25	17.055	17.158	17.088	18.297	17.809	17.719	0.000488342	0.687683	0.00703703	0.000107612	5.25789e-06	0.0392143
NSF	P46459;P46459-2	Vesicle-fusing ATPase	5.6825891763093015	0.013394057455458321	0.0627412749143987	0.6078119234033575	19.52	19.562	19.645	19.395	19.546	19.175	19.21	19.171	19.336	19.103	19.036	19.048	19.395	19.338	19.193	0.097749	0.00844254	0.213984	0.48234	0.988758	0.37804
NSUN2	Q08J23;Q08J23-2;Q08J23-3	tRNA (cytosine(34)-C(5))-methyltransferase	9.93974430601307	0.001828781307227023	0.018812794456994707	0.7305191887832174	19.914	19.922	19.972	19.896	20.173	20.198	20.163	20.334	19.343	19.821	19.723	19.741	20.112	19.796	20.166	0.0715505	0.100847	0.816777	0.00109626	0.364457	0.0325489
NSUN5	Q96P11-2;Q96P11;Q96P11-4;Q96P11-5	Probable 28S rRNA (cytosine-C(5))-methyltransferase	5.744338208106995	0.012938989975741182	0.06115079175491593	0.610385212264078	17.84	17.674	17.58	17.354	17.839	18.007	17.973	18.316	17.574	17.482	17.251	17.482	18.179	17.554	17.802	0.0711419	0.701204	0.507704	0.0115279	0.663256	0.126053
NT5DC1	Q5TFE4;Q5TFE4-2	5-nucleotidase domain-containing protein 1	6.315857648056221	0.009487547606813826	0.051650906086510656	0.6326914364477105	18.708	18.619	18.513	18.06	18.742	18.695	18.546	18.677	18.786	18.204	18.191	18.222	18.943	19.062	19.148	0.634584	0.857461	0.0264344	0.246088	0.163932	0.00784051
NT5E	P21589;P21589-2	5-nucleotidase	6.623720807726143	0.008082260884229012	0.04735865191878898	0.6436804079738484	19.545	19.911	19.196	19.261	18.677	18.841	18.477	17.42	19.938	19.177	19.146	19.133	19.358	19.932	20.544	0.0363475	0.9819	0.62246	0.0671414	0.00699289	0.432205
NUBP1	P53384-2;P53384	Cytosolic Fe-S cluster assembly factor NUBP1	9.46939943201028	0.0022073581781971788	0.02142319946161012	0.7208702636601402	17.315	17.076	17.172	17.081	17.709	17.656	17.534	17.967	16.852	17.149	17.419	17.479	16.894	16.707	15.839	0.10073	0.990431	0.0569768	0.160576	0.00118645	0.0360769
NUCB1	Q02818	Nucleobindin-1	12.877336300450011	0.0006402824096876734	0.009724774619315465	0.7783688340751247	19.812	19.445	19.173	18.733	17.929	18.028	17.981	18.203	19.618	18.762	18.9	19.138	19.187	19.203	18.992	0.000809861	0.840372	0.905395	0.00285533	0.00430464	0.999668
NUCB2	P80303-2;P80303	Nucleobindin-2;Nesfatin-1	6.8487708440391275	0.007208877872384579	0.043805465589915576	0.6513063138900665	18.771	18.482	18.45	18.204	17.966	18.254	18.223	17.886	19.029	18.649	18.205	18.502	18.938	19.655	18.809	0.313904	0.944025	0.0693785	0.139929	0.00425894	0.157067
NUDCD1	Q96RS6;Q96RS6-2;Q96RS6-3	NudC domain-containing protein 1	4.978710255811828	0.020175692903080744	0.08203607800117993	0.5758812253595196	14.871	16.58	16.703	17.217	17.545	17.979	18.283	17.878	16.614	17.253	17.272	17.422	17.279	17.689	17.435	0.0141393	0.281584	0.117775	0.297229	0.75163	0.885849
NUDT5	Q9UKK9	ADP-sugar pyrophosphatase	4.254499180635756	0.03178837797363205	0.10758932965563105	0.5371051765169945	18.756	18.48	18.056	17.965	17.445	18.091	17.809	17.344	18.417	18.028	17.636	18.34	18.741	18.199	18.797	0.100961	0.834426	0.760521	0.349838	0.0271625	0.339706
NUMA1	Q14980;Q14980-2;Q14980-4;Q14980-3;Q14980-5	Nuclear mitotic apparatus protein 1	8.631507681297618	0.0031380645983480047	0.026858086799491424	0.701852765872228	19.583	19.585	19.23	18.966	18.554	18.487	18.506	18.739	19.695	18.98	19.11	19.204	19.189	19.117	19.311	0.00377868	0.942604	0.876997	0.00932867	0.0224004	0.995517
NUP153	P49790;P49790-2;P49790-3	Nuclear pore complex protein Nup153	17.518209837408417	0.00016845898870845906	0.004212351675967596	0.826920555049667	18.645	18.592	18.254	18.381	17.86	17.69	17.854	17.952	18.317	18.072	17.956	18.061	18.369	18.534	18.598	0.000381557	0.0200685	0.990978	0.106652	0.000479896	0.0191931
NUP210	Q8TEM1;Q8TEM1-2	Nuclear pore membrane glycoprotein 210	4.200864832746385	0.03292532130282941	0.10956068649849664	0.5339495409786139	18.075	17.897	17.52	17.286	16.854	16.925	16.934	17.062	18.053	16.83	17.183	17.632	17.923	17.695	17.588	0.0450658	0.694086	0.998588	0.257203	0.0509028	0.652308
NUP50	Q9UKX7-2;Q9UKX7	Nuclear pore complex protein Nup50	5.4898876226511835	0.014940255037037222	0.0677610176297335	0.599558245294931	16.582	17.563	16.683	16.809	16.24	16.219	16.11	16.073	17.783	16.865	16.949	16.764	16.679	16.681	16.88	0.0443966	0.876984	0.923732	0.0127925	0.174072	0.576359
NUP62	P37198	Nuclear pore glycoprotein p62	9.875063565933752	0.0018760122615916644	0.0189989937423926	0.7292320402425742	18.619	19.124	18.628	18.317	18.535	18.562	18.509	18.164	18.74	18.157	18.131	18.595	19.608	19.501	19.183	0.64689	0.53752	0.0176459	0.997407	0.00294392	0.00223515
NUP88	Q99567	Nuclear pore complex protein Nup88	5.3547801725045465	0.016150177001732165	0.07121439481465056	0.5935611291587993	17.816	17.321	17.761	17.752	17.894	18.063	18.128	18.428	17.898	17.986	17.807	17.769	17.827	17.589	17.622	0.0186636	0.435433	0.999324	0.233706	0.0356938	0.565246
NXF1	Q9UBU9;Q9UBU9-2	Nuclear RNA export factor 1	3.9259228214508206	0.03955947179359381	0.12333024619398605	0.5170729732714967	18.445	18.562	18.146	17.722	17.647	17.542	17.571	17.65	18.501	17.577	17.723	17.848	18.315	18.16	18.223	0.0525496	0.479329	0.999884	0.470843	0.0683152	0.505429
NXN	Q6DKJ4;Q6DKJ4-2;Q6DKJ4-3	Nucleoredoxin	7.213185933631186	0.006019141603698111	0.038970471859703204	0.6629856302863619	18.095	18.311	18.054	17.326	17.265	17.105	17.113	17.16	18.124	17.643	17.434	17.814	18.082	17.882	18.531	0.0184105	0.812715	0.790478	0.0802874	0.0061802	0.346564
OCIAD1	Q9NX40;Q9NX40-3;Q9NX40-2;Q9NX40-4	OCIA domain-containing protein 1	5.203597017702012	0.01764325322262929	0.07491490723827358	0.5866338592472594	19.3	19.349	18.772	19.479	18.487	18.497	18.749	18.687	19.152	19.424	19.395	19.223	19.615	20.649	19.048	0.177195	0.993226	0.319325	0.117735	0.0119562	0.434719
OCIAD2	Q56VL3;Q56VL3-2	OCIA domain-containing protein 2	18.03364167479129	0.0001478970806945777	0.003989213067688977	0.8310315867880281	18.886	17.93	18.467	18.739	15.817	17.151	16.794	17.031	18.898	18.478	18.48	18.456	18.52	18.87	18.169	0.000459795	0.994874	0.999958	0.000328444	0.00081924	0.997849
OGT	O15294;O15294-2;O15294-3;O15294-4	UDP-N-acetylglucosamine--peptide N-acetylglucosaminyltransferase 110 kDa subunit	17.448683969988497	0.0001714838390947521	0.004236430297636262	0.826350661669737	18.193	18.263	18.182	17.917	17.114	17.478	17.397	17.423	18.033	17.619	17.694	18.036	18.146	18	18.045	0.000177034	0.1173	0.933167	0.00717412	0.0008081	0.362568
OSBP	P22059	Oxysterol-binding protein 1	25.68414764609169	2.8699347974841962e-05	0.0013763025550876417	0.87507444844306	18.525	18.427	18.546	18.312	17.415	17.469	17.427	17.666	18.2	17.948	17.911	17.953	18.281	18.588	18.01	2.41783e-05	0.0117056	0.596243	0.00506973	0.000258965	0.153056
OSBPL8	Q9BZF1-3;Q9BZF1-2;Q9BZF1	Oxysterol-binding protein-related protein 8	8.439608821433634	0.0034123750710351925	0.028295113188779322	0.6971267777384741	19.137	18.764	18.378	18.414	18.345	17.928	18.115	18.113	18.689	18.273	18.289	18.187	18.999	19.252	18.848	0.0449283	0.341197	0.295156	0.573462	0.00302608	0.022116
OSGEP	Q9NPF4	Probable tRNA N6-adenosine threonylcarbamoyltransferase	6.147989281951851	0.010374541184749399	0.053871622298515595	0.6264090472592903	16.25	16.231	14.777	16.837	16.995	17.779	17.93	17.884	15.792	16.513	16.05	16.79	18.443	18.621	16.651	0.0400355	0.955409	0.0272765	0.0925716	0.965713	0.0597912
OSTM1	Q86WC4	Osteopetrosis-associated transmembrane protein 1	4.604465257525912	0.025404138324690802	0.0946775943735048	0.5566910671631435	17.849	18.024	18.092	18.405	17.979	17.676	17.409	15.456	16.478	18.27	18.21	17.606	16.498	15.715	15.782	0.336995	0.83924	0.0197871	0.784937	0.272526	0.0712099
OXCT1	P55809;P55809-2;Q9BYC2	Succinyl-CoA:3-ketoacid coenzyme A transferase 1, mitochondrial	5.109622713717976	0.01865319082023702	0.077984686236914	0.5822076383600325	18.124	18.125	17.615	17.329	17.301	17.098	17.171	17.403	18.295	17.33	17.286	17.258	18.093	18.436	18.22	0.169971	0.73211	0.371754	0.632676	0.0139116	0.0897698
OXSR1	O95747	Serine/threonine-protein kinase OSR1	8.26476042018896	0.00368723949972919	0.0292599733023017	0.692688339795825	15.593	16.104	16.41	16.559	16.543	16.803	16.871	16.979	16.2	16.728	16.745	16.657	15.757	15.928	15.813	0.036895	0.21258	0.438084	0.701068	0.0041534	0.0219059
PABPN1	Q86U42-2;Q86U42;Q92843-2;A6NDY0-2;A6NDY0;A6NDY0-4	Polyadenylate-binding protein 2	8.38455322478582	0.003496232311755183	0.028423876515022973	0.6957431115112831	19.363	19.324	19.174	18.916	18.735	18.969	18.864	18.391	18.739	18.892	18.706	19.098	19.43	19.293	19.783	0.0589658	0.197752	0.313238	0.869742	0.00412781	0.0130627
PADI2	Q9Y2J8;Q9Y2J8-2	Protein-arginine deiminase type-2	27.523212765434927	2.0616645935920017e-05	0.0010504825374536746	0.8824404988596134	20.337	19.818	19.671	19.554	18.578	18.625	18.455	18.4	20.124	19.524	19.424	19.589	20.023	19.924	20.102	6.41124e-05	0.748768	0.810826	0.000237059	4.25532e-05	0.314657
PAF1	Q8N7H5;Q8N7H5-3;Q8N7H5-2	RNA polymerase II-associated factor 1 homolog	8.528124065822556	0.003282473331592736	0.027588003954443073	0.6993251670241478	19.029	18.999	18.648	18.501	18.315	18.205	18.184	18.286	19.015	18.476	18.526	18.621	18.996	18.805	19.026	0.0106463	0.768647	0.759568	0.0537168	0.00344697	0.288296
PAFAH1B2	P68402;P68402-3;P68402-2;P68402-4	Platelet-activating factor acetylhydrolase IB subunit beta	3.8532417533790655	0.041567279145106856	0.12731936157731097	0.5124054095004035	21.065	20.64	19.979	20.264	20.258	19.989	19.856	20.226	20.993	20.301	20.37	20.438	20.606	21.347	21.019	0.401432	0.998573	0.290359	0.329138	0.026431	0.351765
PAFAH1B3	Q15102	Platelet-activating factor acetylhydrolase IB subunit gamma	5.047292420350078	0.01936059329316549	0.07937849989892229	0.5792192010483763	17.636	17.076	18.496	17.905	18.652	17.688	17.947	18.072	16.878	17.891	17.512	18	18.23	19.939	19.522	0.879066	0.958797	0.0368448	0.619791	0.113489	0.0171419
PAICS	P22234;P22234-2	Multifunctional protein ADE2;Phosphoribosylaminoimidazole-succinocarboxamide synthase;Phosphoribosylaminoimidazole carboxylase	9.782833957063733	0.0019458736973895433	0.019584858417244756	0.7273752558368469	20.506	20.463	20.014	20.289	20.957	20.731	20.778	20.871	20.309	20.46	20.471	20.409	20.76	20.493	20.576	0.00190734	0.797706	0.0947237	0.00819873	0.239313	0.335071
PAIP1	Q9H074-3;Q9H074-2;Q9H074	Polyadenylate-binding protein-interacting protein 1	6.344646557284842	0.009344558524537597	0.05152698498454771	0.6337476827820778	18.163	17.311	17.708	17.53	16.491	16.239	16.318	14.478	18.746	17.416	17.233	17.761	16.897	18.5	17.584	0.0210836	0.996121	0.999978	0.0146554	0.034472	0.995224
PAK2	Q13177;O75914-2;O75914;O75914-4;O75914-3;Q13153;Q13153-2	Serine/threonine-protein kinase PAK 2;PAK-2p27;PAK-2p34	3.945637253982499	0.039034598214278377	0.12216106024641246	0.5183236632577882	19.305	19.318	19.338	19.021	19.161	18.883	18.664	19.141	19.254	18.946	18.957	19.002	19.141	19.503	19.749	0.279137	0.532155	0.544147	0.95194	0.0407434	0.0904615
PAK4	O96013;O96013-3;O96013-4;O96013-2;Q9P286;Q9NQU5-2;Q9NQU5	Serine/threonine-protein kinase PAK 4	10.780233471922955	0.0013264973912725166	0.015672855046882886	0.7461969950998343	19.388	19.364	19.117	18.949	18.678	18.725	18.613	18.579	19.483	18.847	18.987	18.93	19.559	19.303	19.591	0.0108635	0.748215	0.311092	0.0583597	0.000960882	0.0751632
PARK7	Q99497	Protein deglycase DJ-1	4.371042181030215	0.029472876728459586	0.1025209393678642	0.543816933886911	21.331	21.542	20.984	20.75	21.062	20.971	20.857	20.934	21.469	20.724	20.775	20.977	21.467	21.547	22.046	0.780695	0.852552	0.135181	0.998799	0.032147	0.040326
PARN	O95453-2;O95453;O95453-3;O95453-4	Poly(A)-specific ribonuclease PARN	5.747331111440442	0.012917399727474414	0.061137359232647404	0.6105090788109437	18.92	18.586	18.223	17.349	17.031	16.969	16.646	16.934	18.706	17.119	17.329	17.711	18.081	18.674	18.169	0.0176725	0.490307	0.999666	0.191448	0.0236896	0.498135
PARP4	Q9UKK3	Poly [ADP-ribose] polymerase 4	4.034748844200504	0.03676158454446041	0.11718428856254681	0.5238970470437837	19.096	18.936	18.463	18.256	18.074	17.924	17.943	18.427	18.904	18.129	18.149	18.462	18.798	18.712	18.993	0.0819596	0.605291	0.924426	0.496273	0.0411886	0.331133
PBDC1	Q9BVG4	Protein PBDC1	4.596364446801194	0.025533822158195316	0.09472786582238331	0.5562564613014236	18.694	18.423	18.394	18.016	17.871	18.166	18.327	18.25	18.587	17.878	17.948	18.441	18.696	18.779	19.173	0.664351	0.828489	0.145425	0.989687	0.0251381	0.0402646
PBXIP1	Q96AQ6;Q96AQ6-2;Q96AQ6-3	Pre-B-cell leukemia transcription factor-interacting protein 1	32.416573174498936	9.31850080784475e-06	0.0005843775218150333	0.8983831085344075	18.494	18.696	18.682	18.736	18.132	18.006	17.991	18.05	18.88	18.67	18.672	18.521	18.572	18.459	18.518	2.41452e-05	0.966293	0.363576	1.43705e-05	0.000475335	0.201251
PCBP1	Q15365	Poly(rC)-binding protein 1	18.256947268049622	0.00013991838634453123	0.003967598764082751	0.8327526347806893	21.685	21.945	21.724	21.493	21.554	21.53	21.389	21.458	21.833	21.659	21.55	21.674	22.071	22.271	22.284	0.120525	0.98408	0.00205409	0.207212	8.28927e-05	0.00124631
PCBP2	Q15366-2;Q15366;P57721-2;P57721-3	Poly(rC)-binding protein 2	12.81852737568322	0.0006526765971294535	0.009763203592840127	0.7775781918461422	22.025	22.151	21.943	21.848	21.747	21.394	21.65	21.652	22.15	21.843	21.844	21.994	22.174	22.19	22.376	0.0109531	0.984521	0.128792	0.0196031	0.000406913	0.0765293
PCCA	P05165-3;P05165-2;P05165	Propionyl-CoA carboxylase alpha chain, mitochondrial	17.980004974424634	0.0001498928371683032	0.003989213067688977	0.8306129123469341	16.502	16.599	16.354	16.837	16.405	16.693	16.415	17.093	16.23	16.633	16.821	16.902	15.416	15.507	15.008	0.977257	0.981159	0.0004687	0.999983	0.000279278	0.000288494
PCK2	Q16822;Q16822-3;Q16822-2;P35558;P35558-2	Phosphoenolpyruvate carboxykinase [GTP], mitochondrial	10.23771702663951	0.001628520032567906	0.01756842297983062	0.7362941970285338	19.241	19.091	18.54	18.249	19.1	18.941	18.871	19.197	18.476	17.577	17.548	17.463	18.771	19.158	19.283	0.787376	0.012535	0.743053	0.00275918	0.998656	0.00379801
PCNA	P12004	Proliferating cell nuclear antigen	17.315457491130914	0.00017746130075473222	0.004286676309342087	0.8252480712109396	19.467	19.502	19.674	19.685	19.326	19.048	19.266	18.84	19.771	20.023	19.438	19.691	20.051	20.617	20.262	0.0513404	0.772032	0.00526407	0.0102849	9.52691e-05	0.022967
PCNP	Q8WW12;Q8WW12-3;Q8WW12-2	PEST proteolytic signal-containing nuclear protein	6.808526551637621	0.007356563681943476	0.04450789270281572	0.6499666793487345	15.651	15.891	18.07	18.187	17.966	17.992	18.142	18.389	16.807	18.237	18.348	18.348	14.841	15.316	16.11	0.276087	0.412099	0.154359	0.989486	0.00832262	0.0132916
PCYOX1	Q9UHG3;Q9UHG3-2	Prenylcysteine oxidase 1	5.039722914867921	0.01944863129248357	0.07957589290437757	0.5788533659872845	19.523	19.188	18.809	18.338	17.714	18.286	18.226	18.109	19.559	18.413	18.562	18.66	19.541	19.035	19.107	0.0530066	0.941663	0.842569	0.13166	0.0193758	0.557486
PCYOX1L	Q8NBM8	Prenylcysteine oxidase-like	6.627712825568141	0.008065717628918095	0.04735865191878898	0.643818583778412	15.856	16.272	15.663	15.777	15.254	15.439	15.444	15.442	16.27	15.41	15.712	15.503	16.679	16.099	16.226	0.114644	0.831479	0.224615	0.390129	0.00517863	0.0656356
PCYT1A	P49585;Q9Y5K3-2;Q9Y5K3-4;Q9Y5K3-3;Q9Y5K3	Choline-phosphate cytidylyltransferase A	8.972258014993258	0.0027124149949650646	0.024501898334019598	0.7098909314660852	19.507	19.218	18.859	18.661	18.477	18.529	18.405	18.498	19.529	18.934	18.92	19.047	19.33	19.416	19.586	0.0338386	0.993703	0.256869	0.0220106	0.00202528	0.354578
PDCD4	Q53EL6-2;Q53EL6	Programmed cell death protein 4	8.131488959429749	0.00391438328795592	0.030062120270544397	0.6892169604411436	16.449	17.555	16.78	16.87	15.431	14.991	15.939	16.125	17.471	16.714	17.019	16.73	17.736	17.532	16.48	0.0164469	0.997026	0.812981	0.0118113	0.00600018	0.894952
PDDC1	Q8NB37;Q8NB37-3;Q8NB37-2	Parkinson disease 7 domain-containing protein 1	6.002479559888941	0.011223270774822427	0.055706371380054694	0.6207869256753576	18.134	17.906	17.513	17.629	16.779	17.378	16.938	16.843	17.91	17.184	17.556	17.517	17.357	17.952	18.125	0.0151135	0.659182	0.999859	0.104427	0.0214262	0.670206
PDE5A	O76074-2;O76074	cGMP-specific 3,5-cyclic phosphodiesterase	11.422098166958232	0.0010504936466069923	0.01343395992778589	0.7569935838289692	17.661	18.07	17.993	17.56	16.979	17.128	16.969	17.329	18.185	17.66	17.657	17.985	17.608	17.711	17.618	0.00233468	0.985242	0.696554	0.00137579	0.0253074	0.513931
PDIA4	P13667	Protein disulfide-isomerase A4	7.713684610002872	0.004741383262975443	0.033612284392528086	0.6778072506264747	21.605	21.689	21.619	21.554	21.499	21.574	21.52	21.428	21.776	21.573	21.487	21.573	22.002	22.086	21.687	0.562553	0.998024	0.025527	0.662651	0.00336997	0.0195147
PDLIM1	O00151	PDZ and LIM domain protein 1	5.401833316957721	0.015716161398774537	0.07020603057726543	0.595669992469778	20.461	20.795	20.37	20.54	20.776	20.798	20.872	20.757	20.51	20.279	20.34	20.253	20.536	20.434	20.942	0.16983	0.368389	0.866369	0.010417	0.574218	0.146783
PDLIM5	Q96HC4;Q96HC4-7;Q96HC4-4;Q96HC4-6;Q96HC4-3;Q96HC4-2	PDZ and LIM domain protein 5	7.1554360607495076	0.006191292051281455	0.039665625499467234	0.6611872240523353	17.059	17.017	17.2	16.721	17.037	16.622	16.864	16.942	16.844	16.797	16.875	16.193	17.467	17.304	17.666	0.849876	0.262157	0.083964	0.67009	0.0242734	0.00422813
PDS5A	Q29RF7;Q29RF7-3;Q9NTI5-4	Sister chromatid cohesion protein PDS5 homolog A	4.614729768738154	0.02524092552857506	0.09417695440352777	0.5572405336144943	18.388	18.586	18.41	18.368	17.883	18.082	18.005	17.564	18.889	18.182	18.257	18.385	18.896	18.432	18.172	0.0521347	0.999927	0.989198	0.0568754	0.0450674	0.983513
PDXDC1	Q6P996-3;Q6P996-4;Q6P996-5;Q6P996;Q6P996-2;Q6P474	Pyridoxal-dependent decarboxylase domain-containing protein 1	10.242780396216762	0.0016253475228355312	0.01756842297983062	0.7363901922132505	18.83	18.925	18.345	18.202	17.303	17.505	17.542	17.852	18.87	17.969	18.084	18.433	18.879	18.622	18.589	0.00344153	0.714416	0.955709	0.0197954	0.00265969	0.471408
PEG10	Q86TG7-2;Q86TG7	Retrotransposon-derived protein PEG10	4.676471839361978	0.02428476275679928	0.0926229372513713	0.5605171046822272	16.396	16.434	15.158	15.203	14.405	14.566	14.716	14.911	16.382	15.155	15.517	16.284	15.314	15.554	15.001	0.0381533	0.999588	0.58186	0.0321949	0.398884	0.528306
PEPD	P12955-3;P12955;P12955-2	Xaa-Pro dipeptidase	40.18423938611687	3.2154142761358373e-06	0.0003384334185899927	0.9163833316863947	20.269	20.191	19.902	19.967	19.373	19.548	19.45	19.41	20.149	20.009	19.904	19.933	20.529	20.332	20.542	9.04727e-05	0.78403	0.0092515	0.000315595	1.98591e-06	0.0022859
PEX11B	O96011-2;O96011	Peroxisomal membrane protein 11B	4.858723255718815	0.021700861808448737	0.08651162635373023	0.569912144776048	18.5	18.421	18.456	18.098	18.238	17.967	17.994	17.935	18.503	17.839	17.791	18.004	17.531	17.823	16.299	0.65262	0.654141	0.0147157	0.999998	0.0900412	0.0896866
PEX14	O75381-2;O75381	Peroxisomal membrane protein PEX14	3.7042646206611827	0.046068102126638526	0.1363231225362688	0.5025504208714545	17.978	17.559	18.182	19.029	19.011	19.082	18.988	19.248	14.889	18.974	19.036	18.484	17.559	15.562	14.658	0.749503	0.97986	0.14521	0.530744	0.0317196	0.24682
PFKL	P17858;P17858-2	ATP-dependent 6-phosphofructokinase, liver type	3.7419809462426135	0.04487685561162417	0.13378638577143123	0.5050828628591212	17.883	18.032	17.891	17.794	17.84	18.064	17.816	17.683	18.456	17.671	18.041	18.217	18.277	18.209	18.529	0.986868	0.571857	0.080217	0.393944	0.0484269	0.467563
PFKP	Q01813;Q01813-2	ATP-dependent 6-phosphofructokinase, platelet type	4.060352146359639	0.0361374458977043	0.11621717068285375	0.5254746034155691	20.859	20.912	20.586	20.664	21.004	20.879	20.927	21.145	20.83	20.649	20.685	20.607	20.78	20.667	20.933	0.0969528	0.895896	0.978296	0.0306015	0.238812	0.730973
PGK1	P00558;P00558-2;P07205	Phosphoglycerate kinase 1	4.264927223186196	0.031572705968108586	0.10741103637982338	0.5377137662888226	22.906	23.033	22.625	22.506	22.943	22.86	22.718	23.059	23.048	22.144	22.587	22.636	23.232	23.187	23.35	0.88155	0.783375	0.0972101	0.379978	0.272856	0.0228956
PGP	A6NDG6	Phosphoglycolate phosphatase	15.483150241043829	0.00029088760709583024	0.005903426722367081	0.8085273251260007	18.252	18.114	17.978	17.784	17.872	17.64	17.425	17.759	17.621	17.554	17.376	17.302	18.121	18.394	18.357	0.0618798	0.00376092	0.272083	0.370528	0.00365769	0.000349733
PGRMC1	O00264;O00264-2	Membrane-associated progesterone receptor component 1	6.311063826370573	0.009511607121420948	0.05169558470492285	0.6325149622726955	19.974	19.833	19.361	19.337	19.306	19.281	19.353	19.04	19.73	19.311	19.183	19.173	19.892	20.153	19.878	0.168657	0.398688	0.280543	0.924734	0.00971985	0.025132
PHAX	Q9H814	Phosphorylated adapter RNA export protein	3.7122309261087723	0.045813438483728604	0.1356926638469019	0.5030874706464769	16.681	16.417	17.339	17.177	17.077	16.936	17.097	17.291	16.049	17.217	17.28	17.416	15.902	16.54	15.722	0.922184	0.99223	0.116235	0.984733	0.0451778	0.0769649
PHF6	Q8IWS0-3;Q8IWS0;Q8IWS0-5;Q8IWS0-4;Q8IWS0-2	PHD finger protein 6	15.123040661441836	0.00032230143569738956	0.00634742660729769	0.8048577020046763	17.948	17.565	16.815	17.891	17.499	17.525	17.565	17.682	17.878	18.028	18.221	17.887	16.782	15.901	15.674	0.999943	0.385008	0.00214596	0.408707	0.0020025	0.000227958
PHGDH	O43175	D-3-phosphoglycerate dehydrogenase	18.008444333671974	0.00014883070822876803	0.003989213067688977	0.8308351608160447	19.095	19.085	19.01	18.749	18.527	18.373	18.428	18.59	18.747	18.334	18.442	18.638	19.154	19.08	19.403	0.00378851	0.00923916	0.279907	0.944679	0.000361976	0.00074986
PIN1	Q13526	Peptidyl-prolyl cis-trans isomerase NIMA-interacting 1	7.686587593068139	0.0048017963056913825	0.0338931985992632	0.6770382673740705	18.916	18.911	18.628	18.249	18.227	17.957	17.986	18.383	18.825	18.285	18.25	18.541	18.814	19.169	19.152	0.0522682	0.689103	0.2845	0.294704	0.00331369	0.0574441
PKM	P14618;P14618-3;P30613-2;P30613	Pyruvate kinase PKM	11.827783752382018	0.0009109445468477526	0.012292074471556553	0.763356132841026	23.912	24.013	23.821	23.811	24.378	24.034	24.029	24.14	24.03	23.853	23.697	23.639	24.315	24.334	24.461	0.0961449	0.823992	0.00398913	0.0230369	0.205449	0.00115765
PKN2	Q16513-3;Q16513;Q16513-2;Q16513-4;Q16513-5	Serine/threonine-protein kinase N2	10.89958523873778	0.0012692352640202788	0.015161084966923552	0.748276585460791	18.655	18.589	18.13	17.794	17.241	17.319	17.29	17.258	18.684	17.712	17.759	17.988	18.624	18.497	18.495	0.00416232	0.674259	0.744123	0.0272015	0.00143865	0.221752
PLBD1	Q6P4A8	Phospholipase B-like 1;Phospholipase B-like 1 chain A;Phospholipase B-like 1 chain B;Phospholipase B-like 1 chain C	10.657444973696018	0.0013886186287264824	0.016114894477854302	0.7440213565262448	17.69	18.005	17.987	18.337	17.467	17.438	17.701	17.612	17.738	18.282	18.288	17.934	17.252	17.022	16.155	0.255155	0.994567	0.00245211	0.178326	0.0490179	0.00172773
PLCB3	Q01970-2;Q01970	1-phosphatidylinositol 4,5-bisphosphate phosphodiesterase beta-3	7.362069921873324	0.005600710495750873	0.03795653620543946	0.6675352033997516	17.793	17.817	16.887	17.974	13.312	16.105	16.062	14.656	16.8	17.147	15.875	17.19	17.703	16.943	16.962	0.00487912	0.481853	0.911065	0.0563909	0.024745	0.890583
PLEKHG2	Q9H7P9;Q9H7P9-3;Q9H7P9-2	Pleckstrin homology domain-containing family G member 2	19.0784433501533	0.00011463025090718177	0.003493544375778689	0.8387931883400355	18.082	18.244	18.163	18.015	17.543	17.631	17.6	17.752	18.185	17.989	18.132	18.336	18.151	18.081	18.365	0.000562098	0.976152	0.854486	0.000316525	0.000335725	0.973836
PLOD1	Q02809;Q02809-2	Procollagen-lysine,2-oxoglutarate 5-dioxygenase 1	10.964831062661156	0.0012391667939369547	0.014911154668001511	0.7493990885624041	20.058	19.847	19.658	19.476	19.161	19.019	18.965	18.956	20.026	19.528	19.527	19.292	19.833	19.826	19.803	0.00238806	0.695227	0.9813	0.014219	0.00234139	0.527625
PLRG1	O43660-2;O43660	Pleiotropic regulator 1	33.478375775205656	7.955281650916468e-06	0.0005294321115028286	0.9012878590082493	18.089	18.023	17.931	18.144	18.193	17.745	17.909	17.963	17.933	17.991	18.118	17.835	16.907	16.819	16.181	0.918382	0.951874	1.31982e-05	0.99944	2.56227e-05	2.27161e-05
PLXNB2	O15031	Plexin-B2	8.861200363345743	0.002843198877216285	0.025401839831787138	0.7073191583305753	18.798	18.704	18.195	18.426	17.845	17.704	17.373	17.748	17.982	18.32	17.917	17.663	18.459	18.408	18.012	0.002361	0.0387745	0.614797	0.363872	0.0324537	0.375624
PMVK	Q15126	Phosphomevalonate kinase	4.225488856991588	0.032397518357641264	0.10894396826609144	0.535403647878564	15.751	15.524	15.271	16.649	16.691	16.506	16.874	16.708	16.216	16.848	17.077	17.209	16.127	16.702	17.211	0.0753863	0.0363493	0.112366	0.970223	0.999962	0.968386
PNKP	Q96T60;Q96T60-2	Bifunctional polynucleotide phosphatase/kinase;Polynucleotide 3-phosphatase;Polynucleotide 5-hydroxyl-kinase	3.838703724518145	0.04198308182131145	0.12783084016741048	0.5114609305660344	15.169	16.495	16.639	15.201	17.095	17.269	17.113	17.108	16.851	16.428	15.175	15.956	15.883	16.115	16.421	0.0412397	0.942605	0.929753	0.103081	0.158897	0.99975
PNN	Q9H307	Pinin	6.752239280873619	0.007569146816403013	0.045028808363244445	0.6480756535159721	18.493	18.333	18.636	18.514	18.44	18.781	18.774	18.449	18.4	18.752	18.693	18.36	17.039	18.087	17.991	0.940848	0.99225	0.0214803	0.991219	0.00902731	0.014029
PNO1	Q9NRX1	RNA-binding protein PNO1	4.704454633798201	0.023865456631577613	0.09177506376836626	0.5619861981377515	17.631	16.909	17.297	17.258	17.995	17.977	17.91	18.075	17.413	17.218	17.188	17.423	17.846	16.688	16.257	0.0986934	0.999089	0.666405	0.122092	0.0200681	0.595026
PNPLA6	Q8IY17-5;Q8IY17-2;Q8IY17-3;Q8IY17	Neuropathy target esterase	3.6166372370054973	0.04898153315491833	0.14148575370354483	0.49656547150010144	19.602	19.324	19.029	18.561	18.321	18.416	18.338	18.439	19.422	18.325	18.348	18.738	19.149	19.038	19.001	0.0532486	0.384809	0.994639	0.578214	0.113431	0.581921
PODXL	O00592-2;O00592	Podocalyxin	3.971795108883815	0.03835071766868055	0.1207159172949491	0.5199731602502625	16.101	15.41	19.798	20.069	20.218	20.337	20.361	20.655	15.746	20.379	20.006	19.891	16.178	15.674	16.303	0.211925	0.775449	0.542172	0.671665	0.0300588	0.168316
POGZ	Q7Z3K3-5;Q7Z3K3-7;Q7Z3K3-2;Q7Z3K3-3;Q7Z3K3-6;Q7Z3K3;Q7Z3K3-4	Pogo transposable element with ZNF domain	4.23334396502764	0.032231240342385024	0.10869294183714329	0.5358656035276397	17.2	17.089	16.832	16.352	16.344	16.538	16.238	15.714	17.542	16.796	16.999	16.8	17.477	16.98	16.622	0.11582	0.920963	0.943656	0.0414095	0.0637001	0.999981
POLD1	P28340	DNA polymerase delta catalytic subunit	8.585722723518353	0.003201073841938762	0.02711351116509689	0.7007386437127185	17.284	17.858	17.511	17.349	15.027	16.032	15.956	15.395	15.347	17.057	16.546	17.511	17.349	17.024	17.503	0.00317111	0.187207	0.962744	0.114984	0.0120765	0.445021
POLDIP3	Q9BY77;Q9BY77-2	Polymerase delta-interacting protein 3	3.6947232228145936	0.046375301120793425	0.13663587657204798	0.5019056561715347	18.591	18.536	18.618	18.166	18.174	17.843	17.94	18.111	18.759	18.229	18.289	18.416	18.183	18.507	18.883	0.0765077	0.98743	0.99365	0.129093	0.0700886	0.94213
POLR2A	P24928;P24928-2	DNA-directed RNA polymerase II subunit RPB1	6.174256522347499	0.010229502847316985	0.05354479740786628	0.627406230468304	17.426	18.094	18.215	18.198	17.453	17.79	17.556	17.327	18.284	18.475	18.344	18.017	17.986	18.007	18.313	0.114249	0.395229	0.926998	0.00751815	0.0573303	0.79839
POLR2B	P30876	DNA-directed RNA polymerase II subunit RPB2	7.570833330891714	0.00507031019069533	0.03532966139285784	0.6737115312602145	18.229	18.746	18.246	18.201	17.114	17.498	17.28	17.18	18.284	18.064	18.292	18.379	17.152	18.56	17.395	0.00692058	0.978998	0.148929	0.0131354	0.441785	0.254498
POLR2C	P19387	DNA-directed RNA polymerase II subunit RPB3	10.697650882418337	0.001367906799938655	0.016021253314845083	0.7447378440265524	18.005	17.837	17.59	16.917	16.416	16.469	16.422	16.267	17.951	17.015	17.02	17.411	17.734	17.495	18.008	0.00315666	0.78746	0.937253	0.0144426	0.00220751	0.5017
POLR2I	P36954	DNA-directed RNA polymerase II subunit RPB9	4.440204791548875	0.02819238253867553	0.09971297121325479	0.5477087942536883	15.686	16.139	17.017	16.659	15.885	15.732	16.15	15.706	16.628	17.182	16.272	16.566	16.06	15.287	15.637	0.352767	0.762948	0.166855	0.0812405	0.911503	0.0383323
PON2	Q15165;Q15165-3;Q15165-1	Serum paraoxonase/arylesterase 2	6.5140665794962915	0.008552702983136467	0.04910916808792311	0.6398425753814337	21.582	21.502	21.241	21.016	20.672	20.704	20.724	20.627	21.612	20.974	20.83	21.211	21.561	21.168	21.336	0.0122335	0.723713	0.99951	0.0706629	0.0164487	0.706986
PPA1	Q15181	Inorganic pyrophosphatase	4.70711819360331	0.023825989711493537	0.09177506376836626	0.5621255229444179	19.708	20.276	19.835	19.875	20.121	20.198	20.176	20.2	20.588	20.067	19.943	19.916	20.751	20.994	20.254	0.556874	0.696775	0.0160193	0.994661	0.124911	0.0871294
PPL	O60437	Periplakin	3.6153019396100126	0.049027568747318506	0.14148575370354483	0.49647315651619395	20.297	20.358	20.069	19.853	19.798	19.703	19.82	20.019	20.565	20.096	20.093	20.201	20.159	20.112	20.459	0.181612	0.904816	0.911922	0.062096	0.0838697	0.999979
PPP1CA	P62136;P62136-2;P62136-3	Serine/threonine-protein phosphatase PP1-alpha catalytic subunit	4.62225683222341	0.025122022273190645	0.09415126294842086	0.5576425977199996	20.812	20.638	20.215	19.993	19.647	19.791	19.813	19.861	20.664	19.975	20.064	20.372	20.553	20.338	20.234	0.0287823	0.868489	0.997332	0.101865	0.0599122	0.953454
PPP1R10	Q96QC0	Serine/threonine-protein phosphatase 1 regulatory subunit 10	13.722282206915501	0.000489577317280935	0.00831516474819338	0.7891381075806612	17.895	17.788	17.418	16.854	16.077	16.282	16.362	16.227	17.78	16.911	16.989	17.305	17.521	17.771	17.602	0.00114046	0.732779	0.940705	0.00575817	0.000888999	0.457236
PPP1R7	Q15435;Q15435-2;Q15435-3;Q15435-5;Q15435-4	Protein phosphatase 1 regulatory subunit 7	4.744798923087993	0.02327579209074487	0.09046764959227535	0.5640870633611409	18.184	17.881	17.553	17.815	16.659	17.506	16.96	17.333	17.788	16.873	17.187	17.469	17.648	18.362	17.801	0.0529588	0.207418	0.990869	0.825416	0.0470664	0.169477
PPP1R9B	Q96SB3	Neurabin-2	17.21133351859724	0.0001823048640707604	0.004290404392607379	0.8243765382637236	17.019	18.272	17.179	17.434	17.145	17.118	17.335	17.545	16.905	17.274	17.496	16.789	15.226	15.408	15.945	0.897013	0.573196	0.00019525	0.9236	0.000474899	0.00109743
PPP2CA;PPP2CB	P67775;P67775-2;P62714	Serine/threonine-protein phosphatase 2A catalytic subunit alpha isoform;Serine/threonine-protein phosphatase 2A catalytic subunit beta isoform	22.203658044208975	5.700142508569989e-05	0.0021122914455053107	0.858267466386874	18.744	18.347	18.337	18.369	17.871	17.932	18.048	17.727	18.454	18.318	18.145	18.358	18.734	19.068	19.271	0.00591743	0.746932	0.00784382	0.0315853	2.9495e-05	0.00177208
PPP2R1A	P30153	Serine/threonine-protein phosphatase 2A 65 kDa regulatory subunit A alpha isoform	7.876073743252666	0.0043975506962218094	0.03208146044827589	0.6823400218274257	20.166	20.022	20.028	19.809	19.489	19.612	19.54	19.733	20.421	19.802	20.145	19.925	20.04	20.268	20.33	0.0366566	0.952823	0.480596	0.0153943	0.00469535	0.752937
PPP6R1	Q9UPN7	Serine/threonine-protein phosphatase 6 regulatory subunit 1	6.483715608962383	0.00868856703147095	0.04920793172918108	0.6387656575782086	16.526	16.244	17.755	17.355	17.454	17.651	17.955	18.507	15.912	17.331	15.136	16.486	15.172	16.133	16.058	0.288897	0.448101	0.17299	0.0249994	0.00988963	0.848048
PQBP1	O60828-2;O60828;O60828-6;O60828-5;O60828-4;O60828-3	Polyglutamine-binding protein 1	6.366717972213257	0.009236650887965691	0.05113874116410207	0.634553363731504	17.054	15.785	17.959	18.093	17.508	17.518	17.539	17.989	16.166	18.202	18.24	17.978	15.152	15.409	15.529	0.870876	0.864587	0.0399673	0.99999	0.0123509	0.012077
PRCP	P42785;P42785-2	Lysosomal Pro-X carboxypeptidase	5.808650709401681	0.01248424671152008	0.060008785501793414	0.6130296726600941	18.855	18.534	18.443	18.141	17.542	17.893	17.822	17.845	18.95	18.01	18.155	18.549	19.308	18.486	18.591	0.0519324	0.987877	0.660987	0.0880928	0.010804	0.491218
PRDX2	P32119;P32119-2	Peroxiredoxin-2	4.381902259678142	0.02926736286016928	0.10226759017023522	0.5444324698935202	15.716	16.677	19.438	19.831	19.985	19.802	19.873	19.399	16.155	19.703	19.794	19.124	16.31	15.855	15.794	0.29544	0.859196	0.322014	0.70742	0.0208539	0.109264
PRDX3	P30048-2;P30048	Thioredoxin-dependent peroxide reductase, mitochondrial	4.3496349529708045	0.02988296260782836	0.1033386437583545	0.5425987143891314	21.983	21.735	21.885	22.088	22.515	22.164	22.2	22.131	21.701	21.923	21.844	21.442	21.886	22.642	22.112	0.244893	0.647869	0.400879	0.037199	0.996002	0.0792371
PRDX5	P30044;P30044-3;P30044-4	Peroxiredoxin-5, mitochondrial	4.305030543394852	0.030759129010342893	0.10536294086421027	0.540039395620952	23.51	23.438	23.006	22.638	22.553	22.519	22.37	22.576	23.367	22.534	22.444	22.599	23.145	23.184	23.31	0.059404	0.29834	0.992573	0.727631	0.0541247	0.247567
PRDX6	P30041	Peroxiredoxin-6	3.9599390761056856	0.03865893198326668	0.12156873403802568	0.5192269286842938	20.388	20.235	20.062	20.335	20.633	20.583	20.386	20.495	20.422	20.647	20.432	20.388	20.912	20.936	20.339	0.217369	0.377333	0.0261797	0.976849	0.487309	0.306721
PRKACB	P22694;P22694-4;P22694-3;P22694-5;P22694-7;P22694-6;P22694-9;P22694-2;P22694-10;P22694-8	cAMP-dependent protein kinase catalytic subunit beta	7.399535904779528	0.005500875627595424	0.03748559050589153	0.6686608036502367	18.567	18.315	18.308	18.327	18.667	18.58	18.72	18.897	18.629	18.062	18.224	18.291	18.668	18.752	18.786	0.0516093	0.898605	0.0572826	0.0162776	0.99847	0.0196943
PRKAG1	P54619-2;P54619;P54619-3	5-AMP-activated protein kinase subunit gamma-1	3.589642694980087	0.04992210151632776	0.14254690679346818	0.49469262073543263	16.971	16.419	15.176	15.559	15.509	16.24	16.074	15.415	16.753	15.324	15.499	14.992	17.116	17.096	17.082	0.956564	0.813277	0.171654	0.980316	0.0821358	0.0459416
PRKAR1A	P10644;P10644-2	cAMP-dependent protein kinase type I-alpha regulatory subunit;cAMP-dependent protein kinase type I-alpha regulatory subunit, N-terminally processed	5.086314916437266	0.01891410158466425	0.07867204753519148	0.5810951237753645	19.647	19.658	19.098	19.152	18.712	18.889	18.791	18.98	19.806	18.951	19.119	19.157	19.809	19.39	19.674	0.0707555	0.90642	0.686091	0.203128	0.0154905	0.350785
PRKAR2A	P13861-2;P13861;P31323	cAMP-dependent protein kinase type II-alpha regulatory subunit	4.587372440825464	0.02567868424578972	0.09494125773868511	0.5557730440920179	19.747	19.588	19.344	19.081	18.785	18.922	19.022	18.992	19.75	19.051	19.022	19.321	19.512	19.45	19.852	0.0692796	0.829915	0.833996	0.258827	0.0241549	0.403537
PRKCSH	P14314-2;P14314	Glucosidase 2 subunit beta	5.423340933163814	0.015522353392018625	0.06981847505016929	0.5966266665459062	19.82	20.081	20.084	21.098	21.124	21.17	21.134	21.353	19.844	21.114	21.047	20.521	20.177	19.964	19.381	0.068795	0.697345	0.631723	0.360437	0.0128974	0.174698
PRMT1	Q99873-2;Q99873-3;Q99873;Q99873-5	Protein arginine N-methyltransferase 1	9.179544694710513	0.0024868041633555977	0.023370225869459957	0.7145721362104709	19.471	19.396	19.085	18.916	18.687	18.739	18.608	18.611	19.518	18.818	18.997	19.128	19.891	19.571	19.347	0.031733	0.929661	0.209137	0.0858706	0.00154119	0.0878954
PRMT5	O14744;O14744-2;O14744-5;O14744-3;O14744-4	Protein arginine N-methyltransferase 5;Protein arginine N-methyltransferase 5, N-terminally processed	14.855799227000961	0.0003482223410341407	0.0066020526401879805	0.8020421963405958	18.818	18.823	18.644	18.52	18.805	18.72	18.697	18.84	18.609	18.271	18.232	18.583	19.046	19.208	19.127	0.911414	0.0671691	0.0092546	0.0225201	0.0254088	0.000182077
PRPF4B	Q13523	Serine/threonine-protein kinase PRP4 homolog	4.922904444835598	0.020868821618459394	0.08432865836158127	0.5731257569127466	18.782	18.555	18.104	17.731	17.713	17.775	17.688	17.253	18.698	17.781	17.669	17.958	18.746	18.654	18.519	0.0938975	0.741381	0.622532	0.414694	0.0168545	0.190341
PRPF6	O94906-2;O94906	Pre-mRNA-processing factor 6	8.18611179683908	0.0038193445955829186	0.029900942737609345	0.6906491859308606	18.009	18.37	18.216	18.374	18.802	19.018	18.767	18.74	18.849	18.702	18.915	18.104	18.274	17.932	17.909	0.0227374	0.142442	0.688388	0.686847	0.00552362	0.0306341
PRRC1	Q96M27;Q96M27-3;Q96M27-2;Q96M27-4;Q96M27-5	Protein PRRC1	10.585586590445732	0.0014265655504447972	0.016380388239438326	0.7427307387456881	17.209	17.209	16.521	18.204	17.736	18.056	18.208	18.079	16.905	18.02	18.158	17.768	15.116	16.332	15.959	0.282707	0.693946	0.0201148	0.855493	0.00120212	0.00375842
PRSS23	O95084-2;O95084	Serine protease 23	6.622044359498223	0.008089220141634254	0.04735865191878898	0.6436223490637375	16.98	18.749	18.561	18.554	15.994	15.032	15.549	13.866	15.475	19.011	18.897	18.522	16.772	17.235	17.279	0.00954725	0.989789	0.56235	0.0157798	0.14048	0.723461
PSAT1	Q9Y617;Q9Y617-2	Phosphoserine aminotransferase	29.15566871690207	1.561538232369076e-05	0.0008630807077551791	0.8882874535337835	18.802	18.833	18.867	18.641	18.839	18.62	18.685	18.626	18.616	18.255	18.401	18.345	19.429	19.545	20.087	0.890723	0.0591587	0.000266719	0.183735	0.000111167	1.01115e-05
PSMA2	P25787	Proteasome subunit alpha type-2	5.8030525644627255	0.012523074518990377	0.060008785501793414	0.6128009102304328	20.488	20.304	20.117	19.874	20.065	19.821	19.846	20.003	20.51	19.853	19.787	19.995	20.413	20.785	20.841	0.474462	0.801256	0.106167	0.935049	0.0107652	0.0264849
PSMA3	P25788-2;P25788	Proteasome subunit alpha type-3	7.882833762250508	0.004383887027292959	0.03206912170228413	0.6825259508639686	20.136	20.299	20.5	20.202	20.318	20.194	20.232	20.259	20.349	20.125	19.949	20.183	20.653	20.559	20.583	0.980225	0.464509	0.0304505	0.680489	0.0168799	0.00307395
PSMA4	P25789;P25789-2	Proteasome subunit alpha type-4	5.141012937779267	0.018308460044031676	0.07703727510140296	0.583696633922082	20.604	20.455	20.259	19.845	19.599	19.849	19.76	20.156	19.933	19.722	19.756	19.976	20.461	20.273	20.235	0.0703666	0.0746263	0.997564	0.999973	0.0729346	0.0770064
PSMA7	O14818;O14818-2;O14818-4;Q8TAA3-2;Q8TAA3-5;Q8TAA3	Proteasome subunit alpha type-7	6.399813407454071	0.009077583939847422	0.05051536045706902	0.6357548378709791	21.057	20.897	20.602	20.406	20.512	20.449	20.54	20.399	20.755	20.36	20.357	20.299	20.88	21.046	21.199	0.300829	0.218843	0.264509	0.995721	0.0167449	0.0118374
PSMB2	P49721	Proteasome subunit beta type-2	4.2836173575949505	0.031190437572016713	0.10666451341653822	0.538800544046323	20.865	20.613	20.358	19.902	20.054	19.952	20.002	20.198	20.572	19.899	19.917	20.174	20.85	20.569	20.846	0.280017	0.489399	0.48201	0.969617	0.0339211	0.0670889
PSMB4	P28070	Proteasome subunit beta type-4	17.75964341555436	0.00015843336015747723	0.004068119586405773	0.8288708297137374	19.596	19.548	19.284	19.461	19.155	19.56	19.48	19.402	19.669	19.572	19.431	19.528	20.029	20.185	20.036	0.862593	0.839641	0.000420544	0.413596	0.000157074	0.00129101
PSMB8	P28062-2;P28062	Proteasome subunit beta type-8	4.176418301385685	0.033459322518776966	0.11054797440094395	0.5324968833561932	15.647	17.017	16.261	17.554	17.421	17.904	17.747	17.553	15.66	17.545	17.753	17.437	15.866	15.587	16.154	0.2034	0.761262	0.509036	0.670945	0.026079	0.148006
PSMC1	P62191;P62191-2	26S protease regulatory subunit 4	3.873829956533381	0.04098665702061572	0.12656959142445823	0.5137367139207601	19.724	19.84	19.575	19.138	19.22	19.224	19.37	19.354	19.872	19.264	19.258	19.422	19.806	19.967	19.834	0.356813	0.888195	0.356069	0.74813	0.0295505	0.136439
PSMC4	P43686;P43686-2	26S protease regulatory subunit 6B	7.358034432591565	0.005611590681302463	0.03795653620543946	0.6674135077536597	20.516	20.51	20.349	19.939	19.899	19.941	19.883	20.044	20.376	19.919	19.912	20.041	20.39	20.687	20.74	0.0823397	0.296363	0.325327	0.833741	0.00585079	0.0211989
PSMD14	O00487	26S proteasome non-ATPase regulatory subunit 14	4.992819565319783	0.020004758226737078	0.0814425924811356	0.5765722620907097	19.15	18.93	18.919	19.037	19.406	19.234	19.234	19.127	19.068	19.119	18.928	19.173	19.588	20.468	19.274	0.633448	0.988464	0.0197526	0.808086	0.125412	0.0322349
PSMD2	Q13200;Q13200-3;Q13200-2	26S proteasome non-ATPase regulatory subunit 2	5.800972236584723	0.012537539538808252	0.060008785501793414	0.6127158308279528	19.618	19.593	19.441	19.357	19.845	19.657	19.929	19.616	19.62	19.271	19.476	19.43	19.674	20.124	19.824	0.1577	0.964279	0.0469465	0.074634	0.794858	0.022701
PSME3	P61289;P61289-2;P61289-3	Proteasome activator complex subunit 3	6.998283947778663	0.006689957830923798	0.041798824768028424	0.6561946886373495	19.593	19.335	19.054	18.79	18.616	18.577	18.517	18.616	19.428	18.506	18.691	18.853	19.694	19.321	19.566	0.0511358	0.425043	0.461553	0.518368	0.00597728	0.0523032
PSMF1	Q92530	Proteasome inhibitor PI31 subunit	4.325011244167108	0.03036297181863107	0.10433472191839402	0.541189383809373	15.759	15.206	15.648	17.36	17.696	17.517	17.202	17.49	15.291	15.332	17.389	15.962	15.892	16.106	15.442	0.063572	1	0.987845	0.0636226	0.0530573	0.987796
PTBP3	O95758-1;O95758-6;O95758-2;O95758;O95758-5;O95758-4;O95758-7	Polypyrimidine tract-binding protein 3	3.6597674908192848	0.04752141539354606	0.1384873419109506	0.4995291586808071	18.602	18.341	17.819	17.437	17.361	17.389	17.341	17.227	18.68	17.23	17.51	17.693	18.227	18.626	18.294	0.152054	0.817575	0.756718	0.498806	0.0401279	0.322511
PTCD3	Q96EY7;Q96EY7-2	Pentatricopeptide repeat domain-containing protein 3, mitochondrial	6.952856032826204	0.0068428272714506485	0.04242292724752959	0.6547239673171218	18.794	18.758	18.224	18.259	17.863	17.735	17.735	17.861	18.686	18.109	18.047	18.188	18.646	18.685	18.228	0.00925515	0.511933	0.999907	0.0980767	0.0137937	0.539044
PTGIS	Q16647	Prostacyclin synthase	17.057198567122988	0.00018976462153672395	0.004379051634849362	0.8230703285655286	18.133	18.07	17.658	17.502	15.23	15.903	15.628	15.523	18.185	17.448	17.503	17.726	14.94	17.023	16.502	0.000475638	0.987133	0.00828655	0.000763963	0.515345	0.0136897
PTK7	Q13308-4;Q13308;Q13308-6;Q13308-2;Q13308-3;Q13308-5	Inactive tyrosine-protein kinase 7	86.46151668480886	6.233316182486749e-08	2.90383486729847e-05	0.9593172021190346	18.657	18.985	18.875	18.688	17.866	17.811	17.724	17.726	18.688	18.473	18.559	18.496	18.876	18.835	18.953	1.56116e-07	0.0299749	0.709798	2.67456e-06	1.48834e-07	0.00753106
PTPN11	Q06124-1;Q06124;Q06124-3	Tyrosine-protein phosphatase non-receptor type 11	3.6049127369042084	0.04938747983918342	0.14204245427251452	0.49575374713421044	16.134	16.771	16.292	17.184	17.082	16.668	15.838	17.178	16.171	16.871	17.055	17.113	15.167	15.547	16.169	0.993006	0.938031	0.119038	0.989393	0.0800461	0.0500968
PTPN23	Q9H3S7	Tyrosine-protein phosphatase non-receptor type 23	6.582016049881599	0.008257500939225212	0.047900680027381286	0.6422304438456075	15.664	15.066	15.681	16.858	17.286	16.946	17.125	18.188	18.054	16.755	17.048	17.675	15.712	16.81	15.539	0.0246616	0.024957	0.975375	0.999995	0.0746937	0.075503
PTRF	Q6NZI2;Q6NZI2-2;Q6NZI2-3	Polymerase I and transcript release factor	6.90258462706338	0.0070168184563542055	0.04301098681611102	0.6530817023111345	20.728	20.785	20.649	20.22	20.12	20.069	20.061	20.233	20.933	20.54	20.425	20.489	20.688	20.916	20.589	0.0261878	0.999994	0.806384	0.0257987	0.00894563	0.810534
PUF60	Q9UHX1-4;Q9UHX1-6;Q9UHX1-2;Q9UHX1-3;Q9UHX1-5;Q9UHX1	Poly(U)-binding-splicing factor PUF60	11.296213017325174	0.0010988287064892185	0.013888683766904426	0.7549491311763016	21.213	21.016	20.832	20.512	20.413	20.323	20.332	20.287	21.121	20.608	20.548	20.592	21.434	21.264	21.175	0.0193775	0.676705	0.139862	0.126079	0.000691438	0.0249211
PURA	Q00577	Transcriptional activator protein Pur-alpha	5.260331572042549	0.017064660165604217	0.07393396232757166	0.5892609622384285	18.704	18.615	18.302	17.874	17.823	17.663	17.723	17.947	18.558	17.968	17.851	17.781	18.405	18.786	18.548	0.063927	0.399682	0.788333	0.624434	0.0192087	0.124959
PVR	P15151-3;P15151-2;P15151;P15151-4	Poliovirus receptor	11.198272063302223	0.00113825688087428	0.014147072577768876	0.7533345590403021	15.8	16.105	15.027	16.262	16.636	17.167	16.907	17.462	15.969	15.787	15.802	15.264	15.152	15.669	15.789	0.00528572	0.987354	0.829653	0.00313826	0.00229233	0.945105
PWP1	Q13610	Periodic tryptophan protein 1 homolog	3.859406134458269	0.0413924286951229	0.1273080686864594	0.5128047836424592	16.181	16.194	15.826	17.367	16.682	16.912	16.684	16.782	16.421	17.237	17.511	16.401	16.042	15.788	15.35	0.705353	0.493569	0.327166	0.981681	0.0711414	0.0402596
PYCARD	Q9ULZ3-3;Q9ULZ3-2;Q9ULZ3	Apoptosis-associated speck-like protein containing a CARD	16.3064661170918	0.00023168873649835527	0.005104979525142814	0.8164200525593919	17.833	18.145	17.911	17.679	16.569	16.949	16.392	17.053	17.933	17.73	18.04	18.053	17.813	18.066	17.224	0.000528229	0.994857	0.804088	0.000376064	0.00402007	0.683096
PYCR1	P32322;P32322-3;P32322-2	Pyrroline-5-carboxylate reductase 1, mitochondrial	4.141051691041679	0.03424994061817725	0.11225456639435988	0.530379235177372	19.619	19.64	19.319	19.346	19.212	19.529	19.511	19.539	19.484	18.982	19.325	19.156	19.9	19.488	19.881	0.994649	0.33	0.297196	0.447192	0.216082	0.0214443
QRICH1	Q2TAL8	Glutamine-rich protein 1	4.547710504031193	0.02632926889478351	0.09603998419003247	0.5536281582313608	16.915	15.863	16.79	17.417	15.94	16.19	16.42	16.722	17.232	17.229	17.315	17.212	16.88	17.43	17.322	0.464236	0.338624	0.461012	0.0320661	0.0585834	0.999353
QRSL1	Q9H0R6;Q9H0R6-2	Glutamyl-tRNA(Gln) amidotransferase subunit A, mitochondrial	4.601386344851334	0.02545333654219136	0.0947135959855487	0.5565259848287459	18.724	18.895	18.771	18.46	18.117	18.246	18.187	18.265	18.587	18.205	18.55	18.419	18.503	18.939	18.262	0.0185643	0.27188	0.780805	0.380703	0.137146	0.835725
RAB11B	Q15907;Q15907-2	Ras-related protein Rab-11B	6.019660437734334	0.011118911558534433	0.05569703624021626	0.6214595452799947	20.125	19.758	20.347	20.341	20.242	20.162	20.146	19.982	20.138	20.239	20.087	20.204	20.325	21.16	20.978	0.999912	0.998958	0.0182234	0.997176	0.0167098	0.0226179
RAB1B;RAB1C	Q9H0U4;Q92928	Ras-related protein Rab-1B;Putative Ras-related protein Rab-1C	7.351261352021928	0.005629907808620333	0.03795653620543946	0.6672090559634015	22.244	22.197	22.081	21.616	21.586	21.614	21.613	21.497	22.001	21.544	21.543	21.571	22.05	22.39	22.161	0.0407098	0.108695	0.723606	0.930518	0.0103609	0.0260694
RAB2A	P61019;P61019-2	Ras-related protein Rab-2A	3.6206612098615216	0.04884310849795043	0.14132863958457528	0.4968434618570324	20.747	20.753	20.552	20.373	20.32	20.23	20.195	20.326	20.703	20.312	20.262	20.289	20.372	20.888	20.74	0.103679	0.403968	0.973209	0.785913	0.0709548	0.271039
RAB31	Q13636	Ras-related protein Rab-31	4.1026487992673575	0.03513336370255298	0.11434121660082362	0.5280579501831489	18.671	18.348	18.148	17.984	17.492	17.518	17.539	17.629	18.67	18.065	17.788	17.318	18.184	18.266	18.382	0.0416925	0.539113	0.999965	0.34812	0.0654602	0.620919
RAB32	Q13637;P57729;O14966	Ras-related protein Rab-32	23.76405414856799	4.1463990522873913e-05	0.0016919627509845345	0.8663299192403924	18.039	18.113	18.265	18.106	18.246	18.357	18.447	18.381	17.61	17.795	17.886	17.776	17.293	16.169	16.89	0.615808	0.249243	0.00014505	0.0346163	3.46057e-05	0.00202054
RAB5B	P61020;P61020-2	Ras-related protein Rab-5B	8.435422496781797	0.003418667462857729	0.028295113188779322	0.6970220085850154	18.227	18.654	18.578	18.624	18.369	18.088	18.162	17.431	17.993	18.551	18.337	18.208	18.806	19.32	19.109	0.114769	0.626189	0.107807	0.594156	0.00242486	0.0165249
RAB5C	P51148;P51148-2	Ras-related protein Rab-5C	11.182420491140054	0.0011447941776696199	0.014147072577768876	0.7530712408311939	19.682	19.947	19.891	19.588	19.643	19.587	19.556	19.528	19.892	19.615	19.659	19.678	20.112	20.004	20.135	0.132847	0.852724	0.0241744	0.413665	0.000704271	0.00707108
RAB7A	P51149	Ras-related protein Rab-7a	13.184253757171152	0.000579934457279825	0.009362209233611432	0.7824055556348312	21.389	21.472	21.34	21.113	20.873	20.874	20.782	20.495	21.315	21.123	20.958	20.712	21.731	21.597	21.478	0.00615986	0.169923	0.286966	0.238063	0.000551915	0.0100615
RAD21	O60216;Q9H4I0	Double-strand-break repair protein rad21 homolog	6.5314572296715	0.008475982950750686	0.04883424099363602	0.6404567444034237	18.69	18.315	18.188	18.089	17.638	17.318	17.747	17.432	18.599	17.502	17.628	18.091	18.779	18.688	18.238	0.0296839	0.446683	0.769411	0.33291	0.00891652	0.135076
RALA	P11233	Ras-related protein Ral-A	4.1777148907054915	0.03343074647504216	0.11054797440094395	0.5325741564393015	16.388	16.983	15.872	18.789	18.661	18.547	18.583	18.836	15.325	18.813	18.726	18.125	15.859	16.151	15.366	0.20641	0.779241	0.49838	0.657214	0.0256425	0.150777
RAN	P62826	GTP-binding nuclear protein Ran	8.372915710479996	0.0035142676791466996	0.028423876515022973	0.6954490154387188	21.373	21.801	21.269	21.328	21.885	21.855	21.812	21.999	21.589	21.685	21.737	21.212	21.995	22.088	22.05	0.0245041	0.818786	0.00586255	0.103784	0.685747	0.0222865
RARS2	Q5T160	Probable arginine--tRNA ligase, mitochondrial	5.980454735933608	0.011358744262724173	0.05612252278900534	0.6199211647032494	18.335	18.163	17.882	17.426	16.995	17.484	17.232	17.294	18.578	17.345	17.67	17.573	18.537	18.322	18.4	0.0856361	0.925811	0.387446	0.221976	0.00756585	0.175396
RBBP4	Q09028-3;Q09028;Q09028-2;Q09028-4	Histone-binding protein RBBP4	34.68790444902502	6.67943912288286e-06	0.0004914214716148507	0.904400790831251	21.543	21.211	20.988	20.702	19.657	19.677	19.718	19.863	21.188	20.739	20.862	20.95	21.018	20.96	20.946	1.04024e-05	0.667638	0.841898	3.83873e-05	5.81621e-05	0.994758
RBBP7	Q16576;Q16576-2	Histone-binding protein RBBP7	8.730505522940158	0.003006756506133075	0.026216665685828765	0.7042336259763643	18.858	18.884	18.182	17.986	17.59	17.484	17.626	17.741	19.038	18.178	18.451	18.497	18.798	18.503	18.652	0.0118903	0.991606	0.888387	0.00745612	0.00587459	0.967361
RBFOX2;RBFOX1	O43251-8;O43251-5;O43251-6;O43251;O43251-10;O43251-2;Q9NWB1-3;O43251-4;O43251-9;Q9NWB1-4;Q9NWB1-5;Q9NWB1;O43251-7;Q9NWB1-2;A6NFN3-2;O43251-3;A6NFN3	RNA binding protein fox-1 homolog 2;RNA binding protein fox-1 homolog 1	7.899554719391796	0.004350304326213963	0.03202334629296554	0.6829849140630886	18.909	19.073	18.486	17.575	17.219	17.057	15.098	16.848	18.762	17.461	17.718	17.958	19.14	18.621	18.818	0.0100952	0.703649	0.911352	0.061893	0.00559085	0.386271
RBM14	Q96PK6;Q96PK6-2;Q96PK6-3;Q96PK6-4	RNA-binding protein 14	8.733093590647123	0.003003411665252235	0.026216665685828765	0.7042953580893675	20.354	20.602	20.239	20.411	20.67	20.517	20.663	20.747	20.334	20.222	20.112	20.259	20.377	20.04	20.297	0.0822938	0.300565	0.390596	0.00385088	0.00736846	0.99988
RBM25	P49756;P49756-2;P49756-3;P49756-4	RNA-binding protein 25	5.814312576358996	0.012445120974177826	0.0599461440129895	0.6132607642439555	18.961	19.059	18.961	18.527	18.566	18.733	18.569	18.678	19.168	18.715	18.561	18.525	19.31	19.182	19.283	0.387411	0.789578	0.126806	0.882987	0.00998994	0.0308316
RBM28	Q9NW13;Q9NW13-2	RNA-binding protein 28	13.513261402439122	0.000522553690426465	0.008731545798226025	0.7865726415199411	17.089	17.111	17.518	17.259	17.905	17.506	17.466	17.788	17.179	16.937	17.017	17.13	17.947	17.791	17.619	0.0272418	0.509624	0.00948641	0.0026442	0.813306	0.00117611
RBM3	P98179	RNA-binding protein 3	36.59718650547043	5.1239543100819e-06	0.0004075418293945628	0.908934034430564	21.864	21.667	21.612	21.276	20.257	20.504	20.494	20.355	22.001	21.409	21.475	21.675	21.9	21.917	21.632	2.94158e-05	0.994997	0.570021	2.23473e-05	1.30249e-05	0.696799
RBM4	Q9BWF3;Q9BWF3-4;Q9BWF3-3;Q9BWF3-2	RNA-binding protein 4	13.081666428423997	0.000599326909428285	0.009471424975721988	0.7810727404423635	19.382	19.566	19.093	18.917	18.482	18.441	18.459	18.466	19.398	18.845	18.93	19.069	19.291	19.155	19.295	0.000941122	0.604073	0.999941	0.00673096	0.00161212	0.629913
RBM7	Q9Y580	RNA-binding protein 7	7.322297322467283	0.005709037593568868	0.03814994178817229	0.6663319062386299	17.089	17.704	18.531	17.727	18.481	17.741	17.878	18.836	16.268	17.76	17.497	17.625	15.98	15.704	16.824	0.689368	0.683972	0.0226061	0.173396	0.00415188	0.125321
RCC1	P18754;P18754-2	Regulator of chromosome condensation	5.325680756718714	0.016425644091671906	0.07189802064824441	0.5922458848585874	19.848	19.788	19.69	19.25	19.802	19.867	19.875	19.36	19.682	19.273	19.375	19.296	19.962	20.015	20.446	0.962555	0.534469	0.0862637	0.298612	0.173202	0.0102754
RCC2	Q9P258	Protein RCC2	3.9204222799999777	0.03970738950081078	0.12367315870309832	0.5167228574171915	18.695	18.807	18.434	18.496	18.384	18.476	18.35	18.414	19.023	18.541	18.495	18.569	19.095	18.582	19.233	0.570062	0.988017	0.1858	0.397445	0.0255278	0.285105
RCN1	Q15293;Q15293-2	Reticulocalbin-1	8.321607053338754	0.0035951039205024795	0.028875945528962034	0.6941455665507603	21.593	21.191	20.819	21.081	20.664	20.937	21.022	21.095	20.74	20.804	21.024	20.78	20.489	20.329	20.325	0.402622	0.168687	0.0021408	0.922161	0.0249075	0.0652622
RCN2	Q14257;Q14257-2	Reticulocalbin-2	17.19922230258624	0.00018287832277596617	0.004290404392607379	0.8242746009015138	18.096	18.411	18.153	17.615	16.754	17.318	17.298	16.911	18.571	17.871	17.646	17.911	19.272	18.842	18.62	0.00732779	0.991221	0.0333072	0.0117682	9.91182e-05	0.0213224
RDH13	Q8NBN7-2;Q8NBN7	Retinol dehydrogenase 13	3.6031643617373823	0.049448351798941026	0.14204245427251452	0.4956324772418249	15.111	15.182	16.383	16.63	16.213	16.247	16.347	16.387	16.387	16.993	17.175	16.555	15.694	15.325	16.153	0.547643	0.0782063	0.992451	0.536222	0.452794	0.0697183
RDX	P35241;P35241-5;P35241-4;P35241-2;P35241-3	Radixin	5.244672554552216	0.017222095801642866	0.07417400606604596	0.5885392110384566	20.057	19.876	19.566	19.489	18.873	19.114	19.1	19.508	20.107	19.467	19.495	19.559	19.915	19.772	19.715	0.0300114	0.957682	0.992281	0.0688141	0.0285689	0.88017
RELA	Q04206-2;Q04206-3;Q04206;Q04206-4	Transcription factor p65	5.697585637362808	0.013281830432756462	0.062409292566597725	0.6084399963156818	18.001	18.425	17.669	17.53	17.901	17.463	17.515	17.424	18.131	17.807	17.606	17.654	15.302	17.551	16.073	0.834292	0.992595	0.0142389	0.939261	0.052242	0.0216605
RETSAT	Q6NUM9;Q6NUM9-2	All-trans-retinol 13,14-reductase	28.50384319062524	1.741829451977651e-05	0.0009466843071498533	0.8860239802560803	17.609	17.453	17.621	17.332	15.956	15.949	16.012	16.032	17.816	17.289	17.317	16.589	17.564	17.723	17.608	4.37215e-05	0.589814	0.927868	0.000226156	4.21517e-05	0.325004
RFC2	P35250-2;P35250	Replication factor C subunit 2	5.1992766921526155	0.01768825054819507	0.07500830303987532	0.5864324281951003	18.996	17.094	17.381	17.207	16.739	16.361	17.044	17.276	18.387	17.286	17.33	17.435	16.083	16.194	16.195	0.248893	0.998794	0.0251373	0.305158	0.428442	0.031553
RFC4	P35249;P35249-2	Replication factor C subunit 4	7.289738185541767	0.005799559530420054	0.03843976347296707	0.6653403451107784	18.74	18.693	18.611	18.101	17.876	17.927	17.945	17.936	19.014	18.255	18.211	18.566	18.667	18.685	18.982	0.0278935	0.999052	0.626626	0.0349738	0.00557648	0.554537
RHBDD2	Q6NTF9;Q6NTF9-2	Rhomboid domain-containing protein 2	13.77980444430974	0.000480937608803524	0.008248821564425144	0.7898333340110373	18.866	18.848	18.128	17.729	15.682	14.218	15.792	14.93	18.837	17.654	17.733	18.298	18.173	18.206	15.917	0.000606758	0.964564	0.42393	0.00120995	0.0142499	0.665931
RHOB	P62745	Rho-related GTP-binding protein RhoB	4.9633712936973655	0.020363475923197722	0.08269650683131727	0.5751273999596637	15.624	15.965	15.724	15.949	16.654	17.133	15.728	15.927	16.432	16.345	16.287	16.416	13.586	15.222	15.694	0.576653	0.563569	0.188143	0.999984	0.0263519	0.0254363
RHOG	P84095;Q9H4E5-2;P17081;Q9H4E5	Rho-related GTP-binding protein RhoG	34.33328459378525	7.026658862037426e-06	0.0004914214716148507	0.9035086481681172	20.119	20.232	20.254	20.214	20.295	20.401	20.3	20.417	20.113	20.319	20.051	20.175	19.295	19.687	19.216	0.41834	0.971484	3.21539e-05	0.23468	6.27508e-06	5.20012e-05
RHOT2	Q8IXI1;Q8IXI1-2	Mitochondrial Rho GTPase 2	4.4523527114356325	0.027974272447183642	0.09919839221626199	0.5483855258978707	18.644	18.746	18.533	18.251	18.129	18.28	18.218	18.197	18.815	18.174	18.243	18.422	18.669	18.664	18.846	0.124435	0.782729	0.622742	0.466327	0.022151	0.211669
RING1	Q06587;Q06587-2	E3 ubiquitin-protein ligase RING1	4.618999935968689	0.025173389794868866	0.09415126294842086	0.5574687176647394	15.738	17.365	17.71	16.406	15.24	14.934	15.221	15.501	16.904	15.906	17.35	16.673	15.963	17.233	15.731	0.0298798	0.996871	0.772302	0.0419262	0.209755	0.863749
RMDN3	Q96TC7;Q96TC7-2	Regulator of microtubule dynamics protein 3	8.389967828099676	0.003487878194122859	0.028423876515022973	0.6958797524915988	17.533	17.018	16.519	16.661	14.83	16.198	16.047	15.395	17.238	16.602	17.05	16.301	18.035	17.633	16.885	0.0204081	0.98265	0.491389	0.0375279	0.00289378	0.325
RNF20	Q5VTR2	E3 ubiquitin-protein ligase BRE1A	5.319274457708143	0.01648702873363698	0.07206997412920936	0.5919551868951543	17.224	17.323	17.762	17.224	16.841	16.208	16.381	16.061	18.203	17.152	17.406	17.619	17.235	16.645	15.224	0.0952931	0.94507	0.127545	0.0385809	0.999992	0.0559638
RNF213	Q63HN8;Q63HN8-4;Q63HN8-5;Q63HN8-6	E3 ubiquitin-protein ligase RNF213	4.161325942141857	0.03379406500745647	0.11131560200940964	0.5315955379747401	19.432	19.457	19.159	18.868	18.316	18.449	18.386	18.888	19.548	18.464	18.601	19.134	19.314	19.401	19.097	0.0469751	0.61725	0.998339	0.319748	0.0521294	0.575911
RNF40	O75150;O75150-4;O75150-3	E3 ubiquitin-protein ligase BRE1B	15.227574514430852	0.00031278683298459917	0.006257655597317655	0.8059373418851595	17.366	17.242	17.267	16.579	15.787	15.855	15.713	16.079	17.645	16.613	17.025	17.206	16.748	16.815	16.917	0.000581619	0.999965	0.622809	0.000548716	0.00753627	0.601111
RNMT	O43148;O43148-2	mRNA cap guanine-N7 methyltransferase	4.063078541040124	0.03607171839195733	0.116187432165493	0.5256419754934627	17.682	17.735	17.709	17.385	17.963	16.804	17.394	17.663	17.542	17.522	17.477	17.251	18.355	18.249	17.877	0.848419	0.830767	0.151014	0.999971	0.0447775	0.0422434
RNPEP	Q9H4A4	Aminopeptidase B	5.069045019378893	0.01911019253956163	0.07904014812458905	0.5802669778440827	18.64	18.298	18.897	19.042	19.178	19.162	18.971	19.002	18.905	18.991	19.318	18.849	19.254	19.399	19.376	0.137472	0.255885	0.0125255	0.97467	0.40279	0.240666
RPAP3	Q9H6T3;Q9H6T3-2;Q9H6T3-3	RNA polymerase II-associated protein 3	6.476349993424672	0.0087219210485945	0.04920793172918108	0.638503337858695	17.856	17.913	17.706	17.166	17.15	17.215	17.138	17.415	17.678	17.184	17.18	17.437	17.877	17.9	18.035	0.0907127	0.329976	0.429381	0.823992	0.00916583	0.0346481
RPL11	P62913	60S ribosomal protein L11	6.011916467256148	0.01116580754603495	0.055706371380054694	0.6211566697386486	22.55	22.541	22.593	22.446	22.796	22.602	22.615	22.912	22.723	22.26	22.446	22.463	23.025	22.85	22.766	0.253445	0.932404	0.0361387	0.102806	0.53959	0.0144534
RPL13A	P40429;Q6NVV1	60S ribosomal protein L13a	6.138730266159103	0.010426242420438195	0.053942820516021825	0.6260562737249651	21.504	21.226	21.394	21.276	21.642	21.502	21.53	21.76	21.427	21.187	21.211	21.29	21.55	21.668	22.207	0.246462	0.944481	0.0319163	0.106477	0.508155	0.0136177
RPL14	P50914	60S ribosomal protein L14	3.6882788920287055	0.046584142122833155	0.13707383273474927	0.5014692308182002	20.874	21.212	21.351	22.025	22.179	22.07	21.977	22.225	19.88	21.694	21.857	21.53	20.474	21.034	20.719	0.283918	0.988265	0.488977	0.179073	0.0351956	0.656709
RPL17	P18621-3;P18621;P18621-2	60S ribosomal protein L17	6.493695055719734	0.00864361606139041	0.04920793172918108	0.6391204597974232	20.607	21.17	20.781	20.856	21.063	21.049	21.049	21.191	20.809	20.862	20.947	20.878	20.577	20.7	20.64	0.119851	0.996207	0.214036	0.167793	0.00511953	0.158403
RPL18	Q07020-2;Q07020	60S ribosomal protein L18	3.6074580235414966	0.04929901897049951	0.14201775694593544	0.49593018777882153	23.027	23.213	22.9	22.734	23.081	22.761	22.749	23.088	22.749	22.7	22.567	22.462	22.802	23.014	23.189	0.979994	0.0782712	0.994784	0.144227	0.931493	0.0735758
RPL19	P84098	60S ribosomal protein L19	6.733172517991592	0.0076427927155242594	0.04531481280968111	0.6474304456480734	20.116	21.053	20.141	22.017	21.92	21.894	22.013	22.495	19.06	21.62	22.007	21.003	20.064	18.346	17.496	0.346984	0.999211	0.0656784	0.407364	0.00451808	0.0540781
RPL21	P46778	60S ribosomal protein L21	4.788488369377994	0.02265643548318194	0.08896248692761442	0.5663395110987887	20.121	21.077	19.974	20.838	20.892	20.837	20.933	20.82	20.201	20.679	20.784	21.244	20.348	15.524	18.272	0.96278	0.990968	0.0560385	0.997578	0.0268444	0.0357978
RPL23	P62829	60S ribosomal protein L23	6.861573076438034	0.007162631435313331	0.04366082531333334	0.6517303218642897	23.192	22.845	22.524	22.362	22.572	22.492	22.527	22.318	22.762	22.319	22.222	22.34	23.018	23.187	23.42	0.510167	0.323683	0.117317	0.981231	0.0131994	0.00745628
RPL26;RPL26L1	P61254;Q9UNX3	60S ribosomal protein L26;60S ribosomal protein L26-like 1	4.0426935588632285	0.03656657172245485	0.11713515755100715	0.524387684658406	18.37	18.388	19.38	20.139	20.344	20.147	20.253	20.879	18.608	19.984	20.216	19.706	17.657	19.325	19.014	0.0905982	0.692248	0.87859	0.448377	0.0368543	0.338133
RPL27A	P46776	60S ribosomal protein L27a	5.568703768291397	0.014283729678561029	0.06588294551879423	0.6029756800238932	20.374	20.752	20.713	21.065	20.938	21.303	21.063	21.18	20.631	21.078	20.948	20.832	20.323	20.656	20.508	0.0855351	0.756086	0.497489	0.373393	0.0107083	0.141318
RPL30	P62888	60S ribosomal protein L30	4.39082704195681	0.029099730107162037	0.10203679556930689	0.5449370735787926	21.713	22.19	21.853	22.125	22.294	22.162	22.259	22.436	22.01	22.055	22.091	21.77	22.081	22.466	22.501	0.119756	0.999725	0.0786903	0.137476	0.969378	0.0898004
RPL34	P49207	60S ribosomal protein L34	4.212273860800605	0.032679530835417664	0.10918847341628792	0.5346244011001138	16.065	15.506	18.634	18.647	18.916	18.678	18.925	18.843	15.678	18.508	18.083	17.997	15.715	16.575	14.934	0.246217	0.971338	0.381636	0.435866	0.0212183	0.220485
RPL35	P42766	60S ribosomal protein L35	9.003942144538655	0.0026764130840840825	0.024346205062840232	0.7106163783208247	19.865	19.112	20.444	20.282	20.587	20.172	20.202	20.744	19.911	19.719	20.049	19.997	18.152	19.217	18.943	0.38323	0.999985	0.0197007	0.372494	0.0016301	0.0203994
RPL36A	P83881	60S ribosomal protein L36a	7.040030963967037	0.006553012320347053	0.04141351390823981	0.6575352369926183	19.246	19.12	20.054	20.833	20.857	20.954	21.029	21.329	15.474	20.925	21.515	20.636	16.179	16.107	15.115	0.682434	0.998414	0.0259738	0.589484	0.00465794	0.0333327
RPL37A	P61513;A6NKH3	60S ribosomal protein L37a	3.7838792424584557	0.04359555773989857	0.13187858422060228	0.5078660394299584	16.524	15.673	18.016	21.149	20.915	20.884	21.36	21.578	14.716	20.725	21.163	19.366	16.497	16.659	15.595	0.145536	0.848705	0.733627	0.44828	0.0357977	0.330547
RPL8	P62917	60S ribosomal protein L8	4.043941904093668	0.0365360398933133	0.11713515755100715	0.524464686150564	20.392	20.751	20.442	20.366	20.975	20.713	20.463	21.085	20.701	20.621	20.614	20.55	20.998	20.748	21.17	0.157396	0.775587	0.035888	0.557506	0.708196	0.151851
RPLP0;RPLP0P6	P05388;P05388-2;Q8NHW5	60S acidic ribosomal protein P0;60S acidic ribosomal protein P0-like	7.332081407002279	0.0056821617015900515	0.038048314802638934	0.6666287251869435	22.19	22.371	22.221	21.94	22.117	22.149	22.182	22.178	22.316	21.868	21.932	22.038	22.43	22.807	22.553	0.996565	0.617914	0.028016	0.737291	0.0202623	0.0042422
RPLP2	P05387	60S acidic ribosomal protein P2	8.709719161813219	0.003033780949646107	0.026381759138122546	0.7037368810667548	22.448	22.638	22.34	22.19	21.67	22.003	22.058	21.945	22.991	22.258	22.186	22.517	22.969	22.658	22.895	0.0673535	0.959695	0.14353	0.0297928	0.00200286	0.280637
RPN2	P04844;P04844-2	Dolichyl-diphosphooligosaccharide--protein glycosyltransferase subunit 2	3.7255900766074	0.04539006689044055	0.13492890440266786	0.503985481835053	21.762	21.513	21.368	20.929	20.919	20.933	20.987	20.925	21.808	20.772	20.812	21.16	21.949	21.598	21.6	0.250766	0.685482	0.574623	0.822414	0.0395832	0.145741
RPRD2	Q5VT52-3;Q5VT52;Q5VT52-2;Q5VT52-5;Q5VT52-4	Regulation of nuclear pre-mRNA domain-containing protein 2	10.995632903036658	0.0012252643854827757	0.014859183626988263	0.7499255386758642	16.969	16.443	16.912	16.933	15.971	16.254	16.419	16.36	17.176	17.094	17.037	17.1	15.886	16.544	15.382	0.0900869	0.550907	0.0128756	0.00951179	0.543151	0.00172588
RPS10;RPS10P5	P46783;Q9NQ39	40S ribosomal protein S10;Putative 40S ribosomal protein S10-like	7.741866219423895	0.004679500423355246	0.0334075530277913	0.6786031382582841	22.494	22.676	22.056	22.184	22.059	22.053	22.163	22.417	22.157	21.949	22.101	22.004	22.75	22.658	22.645	0.523736	0.147651	0.134825	0.785182	0.0158698	0.00383037
RPS15	P62841	40S ribosomal protein S15	3.6501070250071694	0.04784398196620048	0.13893074371485287	0.49886837817067237	19.922	19.549	19.59	19.705	19.54	19.702	19.677	20.104	19.885	19.819	20.062	19.956	20.007	20.332	19.993	0.957962	0.302231	0.0503628	0.550976	0.107009	0.586263
RPS15A	P62244	40S ribosomal protein S15a	5.0631441424171495	0.01917774110220681	0.07906272279936336	0.5799832611662888	21.453	21.334	21.131	21.075	20.779	20.893	20.969	21.05	21.133	20.735	21.011	20.856	21.015	20.686	20.703	0.0682234	0.0797621	0.0190465	0.999654	0.766373	0.717873
RPS16	P62249	40S ribosomal protein S16	4.815189522042971	0.02228744283195101	0.0882030959647964	0.5677046880908642	23.108	23.224	23.14	22.835	22.685	22.665	22.774	22.85	23.014	22.817	22.851	23.038	23.003	23.394	22.986	0.041702	0.539628	0.969984	0.347769	0.0293617	0.362784
RPS17	P08708	40S ribosomal protein S17	12.87312262213043	0.0006411611601204616	0.009724774619315465	0.7783123712978489	20.676	21.098	20.995	20.825	20.732	20.711	20.808	20.718	21.287	20.849	20.752	20.885	21.474	21.913	21.453	0.672873	0.987259	0.00249688	0.48643	0.000512789	0.00402957
RPS19	P39019	40S ribosomal protein S19	4.276533998022798	0.03133467080870473	0.1068022177651449	0.5383892688288251	20.232	20.499	20.098	21.191	21.031	21.171	21.06	21.346	20.067	21.043	21.135	20.869	19.568	20.666	18.445	0.45523	0.914937	0.223337	0.814397	0.0228039	0.0884026
RPS21	P63220	40S ribosomal protein S21	5.954867093633296	0.011518557134903016	0.05665462264995284	0.618910377699246	20.656	21.05	20.756	20.83	20.451	20.434	20.438	20.496	20.986	20.647	20.653	20.709	21.245	20.667	21.374	0.100677	0.95232	0.337461	0.224529	0.00738177	0.169545
RPS27A;UBA52;UBB;UBC	P62979;P62987;P0CG47;P0CG48	Ubiquitin-40S ribosomal protein S27a;Ubiquitin;40S ribosomal protein S27a;Ubiquitin-60S ribosomal protein L40;Ubiquitin;60S ribosomal protein L40;Polyubiquitin-B;Ubiquitin;Polyubiquitin-C;Ubiquitin	5.342750218889377	0.01626339358120106	0.07147564214056154	0.59301842580455	23.772	23.683	23.494	23.613	23.552	23.398	23.499	23.631	23.216	23.563	23.583	23.537	23.42	22.817	23.114	0.770739	0.564753	0.0115662	0.982796	0.0514893	0.0894349
RPS28	P62857	40S ribosomal protein S28	4.282923980415596	0.031204521864267854	0.10666451341653822	0.5387603174243389	21.31	21.342	20.981	20.766	21.006	20.567	20.585	20.923	19.989	20.701	20.74	20.365	20.8	21.146	21.592	0.470902	0.0544012	0.986353	0.490634	0.358686	0.0449036
RPS5	P46782	40S ribosomal protein S5;40S ribosomal protein S5, N-terminally processed	9.029591000896621	0.0026476812954348227	0.024185122421324808	0.7112009883011151	22.111	22.572	21.945	22.827	22.601	22.5	22.545	22.879	22.558	22.592	22.803	22.486	21.893	20.577	21.455	0.746196	0.789588	0.0158848	0.999775	0.00344387	0.00388209
RPSA	P08865	40S ribosomal protein SA	10.369564344153572	0.00154823717863212	0.017056761619997782	0.7387712795664227	22.234	22.39	22.023	21.819	21.464	21.631	21.627	21.527	22.546	21.836	21.824	21.958	22.399	22.558	22.632	0.0260907	0.965607	0.146429	0.0565104	0.000919504	0.0737404
RRAS	P10301	Ras-related protein R-Ras	9.14484190846154	0.002522984893470399	0.02350701067887706	0.7137989921198665	18.715	18.713	18.449	17.943	17.608	17.944	17.89	17.752	18.699	17.985	18.083	18.34	18.823	19.035	18.724	0.0259966	0.793193	0.265127	0.119067	0.00167508	0.0706365
RRAS2	P62070-3;P62070;P62070-4;P62070-2	Ras-related protein R-Ras2	6.484549928688814	0.008684798428418544	0.04920793172918108	0.6387953471168876	16.856	17.252	16.955	17.268	16.686	17.396	17.313	17.397	17.495	17.112	17.422	17.028	16.255	16.771	16.229	0.931871	0.787163	0.0383241	0.985578	0.0152829	0.00905462
RRM1	P23921	Ribonucleoside-diphosphate reductase large subunit	12.788644990470253	0.0006590828730589285	0.009814014835822674	0.777174280070449	18.578	18.338	17.796	17.292	16.599	16.718	16.42	16.739	18.737	17.664	17.725	18.105	18.362	18.056	18.642	0.00343342	0.997397	0.700336	0.00254384	0.00108008	0.796167
RRP12	Q5JTH9;Q5JTH9-2;Q5JTH9-3	RRP12-like protein	6.217204605813108	0.009997468943293206	0.05275363466679473	0.629025250776386	19.49	19.447	19.404	18.986	19.7	19.717	19.635	19.551	19.574	18.913	18.854	18.939	19.562	19.784	19.677	0.237637	0.387882	0.24163	0.0162413	0.998982	0.0203394
RRP15	Q9Y3B9	RRP15-like protein	4.561700478319646	0.026097602629491585	0.09573035115272446	0.5543870853039378	14.891	15.944	16.296	17.28	17.751	17.797	18.151	18.083	15.67	17.511	17.331	15.4	15.516	16.628	16.048	0.0360002	0.912319	0.999884	0.105487	0.0482444	0.907322
RRP8	O43159	Ribosomal RNA-processing protein 8	5.359571333795156	0.01610534459045924	0.07121439481465056	0.5937768684496173	17.669	18.582	17.83	17.052	18.18	18.273	18.465	18.682	18.774	17.999	17.907	17.973	14.952	17.736	16.328	0.633394	0.876615	0.0941219	0.965277	0.0146335	0.0300345
RSL1D1	O76021;O76021-2	Ribosomal L1 domain-containing protein 1	14.790691460232196	0.00035490569882352545	0.006651422321054692	0.8013439062374239	19.801	20.18	19.811	19.822	20.465	20.332	20.463	20.413	19.848	19.978	19.803	19.722	19.924	19.959	19.589	0.0018878	0.916551	0.888164	0.000721444	0.00111711	0.999262
RSU1	Q15404;Q15404-2	Ras suppressor protein 1	14.720942175984074	0.00036223428107427346	0.00674997708904689	0.8005903487482452	19.706	19.873	18.482	18.492	17.485	15.689	14.586	14.804	18.677	18.381	17.94	18.103	18.609	19.072	18.721	0.000412245	0.473763	0.947209	0.00389438	0.00177038	0.833977
RTN3	O95197-3;O95197-4;O95197-7;O95197-2;O95197;O95197-6;O95197-5	Reticulon-3	4.478036810657355	0.02751961315508837	0.09840072203809558	0.5498096797660992	20.693	20.914	21.131	21.891	22.268	22.15	22.188	22.37	20.994	21.833	22.009	21.523	21.979	20.66	20.855	0.0331153	0.583802	0.999986	0.259659	0.0512859	0.651317
RTN4	Q9NQC3-2;Q9NQC3;Q9NQC3-4	Reticulon-4	11.527935919104038	0.0010117890360468332	0.013041280816398115	0.7586862409879419	22.79	22.663	22.626	22.702	23.072	22.883	22.874	22.832	22.722	22.671	22.621	22.48	22.924	22.9	22.937	0.018771	0.655131	0.025788	0.00277837	0.999805	0.00431102
SAE1	Q9UBE0;Q9UBE0-2;Q9UBE0-3	SUMO-activating enzyme subunit 1;SUMO-activating enzyme subunit 1, N-terminally processed	8.108598534498599	0.003955038056586673	0.03012075156637882	0.6886128164396826	18.823	19.19	19.575	19.55	19.461	19.544	19.657	19.997	19.614	19.621	19.753	19.652	20.609	20.337	19.928	0.243464	0.252319	0.00220234	0.999983	0.0459778	0.0442339
SAMD4B	Q5PRF9;Q9UPU9-3;Q9UPU9	Protein Smaug homolog 2	8.034845486891271	0.0040894567534096905	0.030906741450400312	0.6866501851598908	20.465	20.013	19.932	19.599	18.811	19.181	19.263	19.476	20.34	19.721	19.735	20.034	20.174	19.89	20.235	0.0100884	0.996179	0.970799	0.01445	0.00798165	0.917679
SAR1A	Q9NR31;Q9NR31-2	GTP-binding protein SAR1a	12.82631339624496	0.000651019499406016	0.009763203592840127	0.7776831929293339	20.548	20.133	19.932	20.001	19.611	19.823	19.532	19.647	19.961	20.318	20.039	20.069	20.507	20.405	20.546	0.0106972	0.968988	0.130254	0.0224914	0.000403456	0.0668805
SAR1B	Q9Y6B6	GTP-binding protein SAR1b	9.63740003358056	0.0020623768893365886	0.020504301939410413	0.7243950478240966	16.711	16.131	16.572	16.298	15.837	16.18	16.001	15.05	16.88	16.669	17.095	17.23	16.892	16.557	17.158	0.0825646	0.179709	0.382442	0.00220161	0.00719005	0.9808
SARNP	P82979	SAP domain-containing ribonucleoprotein	7.337082886887083	0.005668480755563924	0.03803605785813707	0.6667802507843804	19.01	20.194	20.409	20.528	20.457	20.463	20.498	20.795	19.892	20.518	20.754	20.06	15.536	19.558	17.168	0.87024	0.977636	0.0200831	0.982758	0.00626909	0.0108828
SARS	P49591	Serine--tRNA ligase, cytoplasmic	5.41978589656978	0.01555419352923866	0.06986532382761333	0.5964688484148473	19.829	19.747	19.39	19.164	19.547	19.649	19.608	19.649	19.58	19.128	19.173	19.256	19.733	20.024	19.992	0.944413	0.371875	0.129648	0.171242	0.277205	0.0097298
SCAMP4	Q969E2;Q969E2-2;Q969E2-3	Secretory carrier-associated membrane protein 4	4.694651449447765	0.024011376794972627	0.09222744373192665	0.5614726511122633	15.869	15.512	15.456	18.366	18.455	18.81	18.051	18.695	15.708	18.414	18.321	17.927	16.376	16.152	15.737	0.0440528	0.319263	0.992262	0.595604	0.0407516	0.262986
SCCPDH	Q8NBX0	Saccharopine dehydrogenase-like oxidoreductase	3.8439838180245816	0.041831504874860564	0.12748835270740214	0.5118043804407711	19.001	19.031	18.797	18.447	18.576	18.37	18.31	18.232	19.024	18.481	18.41	18.404	18.776	18.986	18.871	0.0736853	0.477588	0.986079	0.587457	0.0593553	0.362935
SCD	O00767	Acyl-CoA desaturase	42.57296073120803	2.4065425117262883e-06	0.0003223050467812819	0.9207029365717769	22.065	21.932	21.536	21.058	17.847	15.89	14.724	15.077	21.019	20.106	20.107	20.21	21.292	21.138	21.635	3.47756e-06	0.168804	0.963176	4.02973e-05	1.23917e-05	0.411536
SCO1	O75880	Protein SCO1 homolog, mitochondrial	14.152760723497948	0.000429090342851834	0.007546373881391435	0.7942320711893092	18.815	18.158	18.439	17.941	18.179	18.512	18.533	18.409	18.046	17.836	18.142	18.248	16.996	17.555	16.932	0.983237	0.531156	0.000785846	0.346587	0.000485537	0.00574184
SCRIB	Q14160;Q14160-3;Q14160-2;Q9BTT6-2	Protein scribble homolog	4.724436814560693	0.023571234994963358	0.09118125423318567	0.5630292636874565	19.116	19.066	18.31	17.813	17.11	17.567	17.499	17.701	18.963	17.833	17.965	18.236	18.593	18.196	18.561	0.0231507	0.738849	0.982308	0.125329	0.0655086	0.935248
SCYL1	Q96KG9-5;Q96KG9-3;Q96KG9-4;Q96KG9-6;Q96KG9-2;Q96KG9	N-terminal kinase-like protein	3.8991672699581463	0.040285090262865794	0.12494973464641733	0.5153651669623613	17.727	17.201	17.129	17.179	16.771	16.32	16.514	17.099	15.882	16.47	16.775	16.16	16.211	17.554	17.002	0.201825	0.0293276	0.635204	0.642494	0.866707	0.292455
SDCBP	O00560;O00560-3	Syntenin-1	38.70155656081592	3.879875123060028e-06	0.0003503190889259457	0.9134571528529842	20.192	20.115	19.792	19.657	18.503	18.58	18.6	18.355	20.11	19.494	19.69	19.694	20.234	20.111	19.772	1.01985e-05	0.630724	0.934296	4.05333e-05	1.11817e-05	0.3637
SDHA	P31040;P31040-2;P31040-3	Succinate dehydrogenase [ubiquinone] flavoprotein subunit, mitochondrial	12.552246265511842	0.000712467237570363	0.010280334786358201	0.7739264843458183	20.581	20.345	20.607	20.445	20.24	20.088	20.176	20.226	20.561	20.537	20.538	20.663	20.593	20.36	20.398	0.00361264	0.648724	0.928952	0.000598571	0.0169231	0.369062
SDHB	P21912	Succinate dehydrogenase [ubiquinone] iron-sulfur subunit, mitochondrial	8.370505308446349	0.00351801693132727	0.028423876515022973	0.6953880301579524	19.907	19.69	19.386	19.434	19.106	18.995	18.771	18.903	19.768	19.478	19.295	19.034	19.558	19.974	19.751	0.0100817	0.601621	0.818984	0.0826559	0.00394258	0.230616
SDHC	Q99643-5;Q99643-3;Q99643	Succinate dehydrogenase cytochrome b560 subunit, mitochondrial	12.079137677854854	0.0008354558901788845	0.011617180314402745	0.7671337337592145	16.33	16.178	16.377	17.022	16.632	16.831	16.924	16.95	16.675	17.046	16.888	16.394	15.849	15.763	15.54	0.278426	0.48892	0.01433	0.968989	0.000874504	0.00162746
SEC11A	P67812-4;P67812;P67812-3;P67812-2	Signal peptidase complex catalytic subunit SEC11A	4.1174949074433735	0.03478871133373985	0.11355954720653218	0.5289580474714292	19.302	19.009	18.608	17.776	17.969	17.8	17.194	17.697	19.856	18.238	18.012	18.438	18.867	19.515	19.194	0.137772	0.999712	0.677204	0.15821	0.0286818	0.629501
SEC23A	Q15436;Q15436-2	Protein transport protein Sec23A	9.053425830360762	0.002621307251141561	0.024074125252579317	0.7117421380761553	19.842	19.613	19.399	19.358	18.708	18.879	18.862	19.078	19.913	19.338	19.391	19.376	19.348	19.562	19.687	0.00461214	0.987873	0.999213	0.0077713	0.00970801	0.998108
SEC24C	P53992;P53992-2	Protein transport protein Sec24C	9.121919118592643	0.002547224667379751	0.023598010341833432	0.7132859936011823	20.34	20.207	19.963	19.721	19.34	19.416	19.492	19.649	20.177	19.739	19.741	19.886	20.028	20.342	20.359	0.00994508	0.655184	0.657134	0.0700905	0.00243685	0.16841
SEC31A	O94979-6;O94979-3;O94979-10;O94979-4;O94979-9;O94979-2;O94979;O94979-8;O94979-7;O94979-5	Protein transport protein Sec31A	10.973625001026472	0.001235178745034906	0.014911154668001511	0.7495496162308068	18.198	18.135	17.752	17.695	17.629	17.676	17.556	17.528	18.042	17.762	17.691	17.868	18.194	18.358	18.571	0.078262	0.843518	0.0409383	0.275881	0.000713974	0.0115096
SEC62	Q99442	Translocation protein SEC62	4.065517711202812	0.0360130339821917	0.11616073572297443	0.5257916149592675	15.85	15.333	17.474	17.421	17.692	17.537	17.56	17.677	16.892	17.36	17.398	17.168	14.762	16.779	15.933	0.201811	0.562629	0.609382	0.852273	0.0347367	0.117543
SEH1L	Q96EE3;Q96EE3-1	Nucleoporin SEH1	6.438827597743554	0.008894194669590154	0.0498349979682706	0.637161075873347	15.464	16.928	15.982	17.348	17.89	17.78	17.832	17.932	16.301	17.491	17.6	17.191	16.717	15.74	15.737	0.0267397	0.370962	0.85182	0.373763	0.0106612	0.140573
SEL1L	Q9UBV2;Q9UBV2-2	Protein sel-1 homolog 1	3.81517832513851	0.04266629659264309	0.1297899190192249	0.5099248018793832	18.58	18.04	18.834	17.736	17.51	17.333	17.449	18.142	18.517	17.268	17.811	17.444	18.219	18.724	19.093	0.223271	0.411619	0.720525	0.967403	0.0533497	0.106085
SEMA3C	Q99985;Q99985-2	Semaphorin-3C	24.881897276273524	3.336919881188365e-05	0.0015326332017683462	0.8715638841240769	18.344	18.204	18.002	18.287	17.245	16.722	17.021	17.245	17.768	18.328	18.249	18.111	18.18	18.366	17.935	6.64011e-05	0.925317	0.990818	0.000145662	0.000197339	0.992166
SEMA4B	Q9NPR2;Q9NPR2-2	Semaphorin-4B	20.931423150378574	7.495483456623203e-05	0.0026396209405985006	0.850936934780771	18.842	18.848	18.431	18.139	17.118	17.32	16.913	17.104	18.861	17.995	18.085	18.662	19.253	18.572	18.914	0.000345044	0.895424	0.54107	0.000942928	0.000101819	0.239351
SEPTIN10	Q9P0V9-2;Q9P0V9;Q9P0V9-3	Septin-10	4.106255907574624	0.03504925795254131	0.1141814487345027	0.5282769599664298	19.37	19.363	19.21	18.96	19.179	18.96	18.958	19.245	19.448	18.905	19.003	18.875	19.318	19.598	19.918	0.819029	0.728001	0.17761	0.998051	0.0485584	0.0371984
SEPTIN2	Q15019;Q15019-3;Q15019-2	Septin-2	6.30401364427196	0.009547121662088933	0.051712411949170166	0.6322551167703128	21.285	21.15	20.781	20.788	20.702	20.595	20.567	20.745	21.194	20.642	20.67	20.761	21.13	21.414	21.362	0.132871	0.597534	0.273226	0.676358	0.00745225	0.0428702
SEPTIN9	Q9UHD8;Q9UHD8-7;Q9UHD8-2;Q9UHD8-5;Q9UHD8-3;Q9UHD8-4;Q9UHD8-9;Q9UHD8-8	Septin-9	4.036587595314072	0.03671634194024521	0.11718428856254681	0.5240106918496215	20.359	20.286	20.41	20.376	20.332	20.25	20.085	20.489	20.168	20.454	20.337	20.337	20.468	20.698	20.599	0.851806	0.978208	0.116284	0.97583	0.0342901	0.0643444
SERINC1	Q9NRX5	Serine incorporator 1	5.546015175794556	0.014469179562194047	0.06607544993821242	0.601997905781679	15.884	15.465	18.872	18.73	18.067	18.253	18.317	18.401	16.643	18.689	18.916	18.744	14.687	15.487	15.342	0.586096	0.594486	0.130725	0.99999	0.0181867	0.0186004
SERPINB1	P30740;P30740-2;P50452-2;O75830	Leukocyte elastase inhibitor	4.616988987375786	0.025205167909834836	0.09415126294842086	0.5573612883247602	19.321	18.904	18.707	18.405	18.825	18.67	18.681	18.75	18.979	18.393	18.383	18.362	19.185	19.331	19.242	0.941623	0.385531	0.207998	0.694686	0.0927883	0.0169948
SERPINB6	P35237	Serpin B6	5.388170973291335	0.015840753114335884	0.07047298213622008	0.595059921286046	19.64	19.556	19.238	18.708	19.509	19.399	19.324	19.327	19.438	19.141	19.043	19.299	19.956	19.928	19.865	0.928237	0.987946	0.0264122	0.791755	0.0671877	0.0160736
SERPINE1	P05121;P05121-2	Plasminogen activator inhibitor 1	18.319945748320187	0.0001377601479489285	0.003967598764082751	0.8332318504797338	18.258	16.911	17.246	17.068	19.282	19.405	19.528	19.469	15.665	16.9	17.121	16.792	17.17	17.529	15.954	0.00208921	0.317556	0.703937	0.000154771	0.000707038	0.932386
SET;SETSIP	Q01105;Q01105-3;Q01105-4;Q01105-2;P0DME0	Protein SET;Protein SETSIP	8.880891629633599	0.0028194764804518476	0.02525910110646559	0.7077784713104055	19.861	19.413	19.466	18.991	18.25	18.931	18.819	18.63	19.876	19.253	19.065	19.727	20.07	19.885	19.67	0.0277254	0.996711	0.334094	0.0196389	0.00230024	0.424962
SF3B2	Q13435	Splicing factor 3B subunit 2	3.733650573361816	0.045136832678176614	0.13442119759226845	0.5045257456216088	20.539	20.119	20.011	20.035	19.833	19.859	19.9	19.67	20.343	19.93	20.046	20.035	19.829	19.811	19.999	0.0552685	0.888762	0.171083	0.173975	0.960615	0.426714
SF3B3	Q15393;Q15393-3;Q15393-2	Splicing factor 3B subunit 3	5.371957489314518	0.015990120080046948	0.07100645466949836	0.5943335397743803	20.122	20.236	20.064	19.84	19.943	19.976	19.881	19.555	20.359	19.893	19.834	19.792	20.445	20.422	20.364	0.383309	0.892368	0.145453	0.772775	0.0113989	0.0504438
SFN	P31947;P31947-2	14-3-3 protein sigma	6.782169949406425	0.007455218140957479	0.04468449598446697	0.6490837399996898	18.934	18.038	18.577	18.689	18.705	18.868	18.927	19.27	18.247	18.15	18.692	18.62	18.036	16.928	17.98	0.511898	0.959423	0.0405947	0.277142	0.00459458	0.0860396
SFPQ	P23246;P23246-2	Splicing factor, proline- and glutamine-rich	3.7493548149435036	0.044648190798679835	0.13378638577143123	0.5055749668796053	21.999	22.364	22.256	21.947	21.94	21.87	21.911	22.105	22.355	21.922	22.005	22.152	22.336	22.339	22.375	0.370429	0.989834	0.336772	0.528157	0.0287833	0.228455
SFXN4	Q6P4A7;Q6P4A7-3;Q6P4A7-2	Sideroflexin-4	5.331484848502671	0.01637026170993087	0.07175191322054378	0.5925088991349727	16.381	16.456	15.293	17.056	17.299	17.412	17.398	17.447	15.488	16.76	16.864	17.093	15.918	15.879	15.634	0.0655195	0.908494	0.65514	0.187843	0.0131795	0.329177
SH3BGRL	O75368	SH3 domain-binding glutamic acid-rich-like protein	30.354654600702872	1.2842565719254462e-05	0.000748404554565217	0.8922244483731021	20.221	19.944	19.736	19.512	18.808	19.026	18.808	18.685	19.95	19.67	19.4	19.537	20.246	20.45	20.356	0.000181873	0.529177	0.0512195	0.00131821	9.15329e-06	0.00602834
SHC1	P29353-5;P29353-3;P29353-2;P29353-7;P29353;P29353-6	SHC-transforming protein 1	6.3867710074899895	0.009139881546254567	0.05068903694274854	0.6352822998950706	16	17.641	15.905	15.368	17.049	15.411	14.922	14.812	17.283	16.401	17.242	16.272	18.427	17.795	18.284	0.645124	0.753009	0.0400066	0.185986	0.00641813	0.178015
SHMT2	P34897-3;P34897;P34897-2;P34896-4;P34896-3;P34896-2;P34896	Serine hydroxymethyltransferase, mitochondrial	4.886803711659371	0.021332120619963046	0.08567000657844766	0.5713240936733969	20.105	20.19	19.906	19.621	19.921	19.79	19.69	19.841	20.056	19.732	19.656	19.686	20.238	20.302	20.186	0.647774	0.516559	0.191859	0.995513	0.0325931	0.0228566
SIL1	Q9H173	Nucleotide exchange factor SIL1	6.110852330143578	0.01058375123163332	0.05452387482836692	0.6249900748990764	15.115	15.63	15.531	15.454	15.805	16.153	16.887	16.354	15.668	14.921	15.351	15.364	15.754	16.074	15.276	0.022938	0.97265	0.753953	0.0112631	0.177438	0.528685
SKP1	P63208;P63208-2	S-phase kinase-associated protein 1	9.524056025424889	0.002158908349203731	0.0211219047188465	0.7220268553697212	20.421	20.12	19.847	19.254	18.64	18.618	18.577	18.845	20.089	18.885	19.215	19.417	20.424	19.721	20.491	0.00692557	0.358079	0.782133	0.119415	0.00251555	0.107868
SLC12A2	P55011-3;P55011	Solute carrier family 12 member 2	3.7899757492716906	0.04341271045402712	0.13148099339542066	0.5082684052504285	16.871	17.589	17.35	17.13	15.457	16.103	14.801	16.186	17.479	16.821	16.667	16.801	14.872	17.351	17.107	0.0395683	0.936786	0.499785	0.102329	0.484867	0.800116
SLC12A7	Q9Y666;Q9Y666-2;Q9H2X9-2;Q9H2X9	Solute carrier family 12 member 7	12.824417229069482	0.0006514226023651751	0.009763203592840127	0.7776576306415673	19.136	18.895	18.542	18.177	17.172	17.387	17.427	17.614	18.824	18.001	18.095	18.362	18.564	18.531	18.287	0.00057421	0.388928	0.780173	0.00740669	0.00472038	0.93421
SLC16A1	P53985;P53985-2	Monocarboxylate transporter 1	5.037531329259415	0.01947420856491371	0.07958069439872632	0.5787473276248063	15.931	16.384	17.053	17.602	17.402	17.42	17.422	17.698	15.881	17.342	17.417	16.922	14.858	16.625	14.949	0.451693	0.989546	0.130849	0.623011	0.0125424	0.0831828
SLC25A13	Q9UJS0;Q9UJS0-2	Calcium-binding mitochondrial carrier protein Aralar2	5.759367422687212	0.012830999025647752	0.06081669741662401	0.6110064283760718	20.652	20.56	20.397	19.99	20.046	19.922	19.958	19.986	20.597	19.945	19.976	20.088	20.532	20.727	20.67	0.091782	0.441059	0.519131	0.704754	0.0122099	0.0652949
SLC25A22	Q9H936;Q9H1K4	Mitochondrial glutamate carrier 1	4.619410664388501	0.025166905025766313	0.09415126294842086	0.5574906532763743	20.337	20.4	19.87	19.327	20.148	19.584	19.768	19.748	20.128	19.323	19.401	19.277	20.63	20.283	20.799	0.913443	0.364115	0.225291	0.719487	0.0886925	0.0173601
SLC25A3	Q00325-2;Q00325	Phosphate carrier protein, mitochondrial	7.990038938344291	0.004173749791870558	0.031109177821474477	0.6854457176056288	22.126	22.522	22.202	22.613	22.951	22.789	22.892	22.671	22.419	22.419	22.232	22.448	22.483	22.13	22.281	0.0114853	0.999389	0.949813	0.0139306	0.00771057	0.917433
SLC26A2	P50443	Sulfate transporter	11.797860883654243	0.000920457394044251	0.01235231095464322	0.762898242139277	17.926	17.63	17.874	17.459	17.364	16.926	17.045	17.21	17.524	17.238	17.378	17.707	17.953	17.947	17.84	0.00460185	0.253097	0.556454	0.120074	0.000958668	0.0379197
SLC2A1	P11166	Solute carrier family 2, facilitated glucose transporter member 1	39.45886107733217	3.5220961021273274e-06	0.000344877802841515	0.9149768858845583	18.458	18.403	18.163	17.708	20.021	19.966	19.894	20.099	18.562	17.638	17.752	18.114	18.58	18.558	18.437	1.14825e-05	0.843397	0.437204	4.8479e-06	0.000166215	0.152018
SLC30A1	Q9Y6M5	Zinc transporter 1	7.887977363540145	0.004373524066307604	0.03206912170228413	0.6826672758519382	19.192	19.205	18.832	19.344	19.352	19.156	19.063	19.535	18.784	18.94	18.99	19.107	18.839	18.422	18.124	0.846076	0.668085	0.0120727	0.257834	0.00353729	0.0711944
SLC38A2	Q96QD8;Q96QD8-2	Sodium-coupled neutral amino acid transporter 2	13.245216561211272	0.0005687614706374921	0.009236079319446998	0.7831899252578537	19.894	19.826	19.6	19.19	18.629	18.498	18.61	18.75	19.891	19.021	19.286	19.446	19.808	19.687	19.561	0.00106178	0.661579	0.991263	0.00653279	0.00125803	0.545677
SLC39A11	Q8N1S5-2;Q8N1S5	Zinc transporter ZIP11	4.568647419490573	0.025983454757350814	0.09568104109259351	0.5547629843493187	17.816	17.628	16.898	15.94	16.208	16.723	15.244	15.163	17.475	16.987	17.083	17.29	17.733	16.89	17.331	0.0750609	0.989182	0.954416	0.0450188	0.0451523	0.99567
SLC3A2	P08195-3;P08195;P08195-4	4F2 cell-surface antigen heavy chain	6.183497316262244	0.010179047113771732	0.05345229088246315	0.6277557741148999	21.021	21.023	20.791	20.44	21.1	21.133	21.176	21.268	20.915	20.162	20.241	20.409	20.672	21.027	20.88	0.231836	0.169073	0.995983	0.0059468	0.38383	0.155796
SLC4A2	P04920-2;P04920-3;P04920	Anion exchange protein 2	8.051170474170725	0.004059245165530296	0.03078418252277743	0.6870867360079528	17.982	17.914	17.9	17.427	17.202	17.039	17.195	17.178	18.106	17.482	17.483	17.146	17.997	18.089	18.012	0.0168905	0.518514	0.651776	0.170158	0.00382758	0.117739
SLC7A1	P30825	High affinity cationic amino acid transporter 1	37.64385038469712	4.454156334221062e-06	0.0003660688666066485	0.911241327187755	16.518	16.791	16.968	17.079	18.22	18.061	18.128	18.451	16.569	16.69	16.658	16.836	16.845	16.138	15.937	6.76319e-05	0.847611	0.08967	2.55317e-05	6.20588e-06	0.28149
SLC9A3R1	O14745;O14745-2	Na(+)/H(+) exchange regulatory cofactor NHE-RF1	6.044677653152196	0.010968988834144534	0.05528573815787531	0.6224346963804227	20.354	20.523	20.253	19.872	19.479	19.092	19.314	19.771	20.12	19.842	19.866	19.89	19.734	19.678	20.43	0.00694667	0.41219	0.520027	0.100111	0.119148	0.999764
SLIRP	Q9GZT3-2;Q9GZT3	SRA stem-loop-interacting RNA-binding protein, mitochondrial	9.732624125470457	0.0019851956612527764	0.019919147850293244	0.726353676209616	20.067	20.13	20.084	20.334	20.42	20.236	20.37	20.253	20.273	20.267	20.13	19.89	19.732	19.5	19.906	0.437542	0.999168	0.0125063	0.373343	0.00125494	0.01526
SLTM	Q9NWH9;Q9NWH9-3	SAFB-like transcription modulator	6.847470313860183	0.007213595529526115	0.043805465589915576	0.651263182755021	19.143	18.915	18.885	18.89	18.985	18.735	18.786	19.05	18.94	19.028	19.097	18.791	18.355	18.081	18.742	0.952202	0.999959	0.0105674	0.940556	0.0236067	0.00989084
SMARCA1	P28370	Probable global transcription activator SNF2L1	22.362234095828626	5.514035169839887e-05	0.0020927947857355272	0.8591309444788418	19.276	19.059	18.811	18.581	17.652	17.903	17.769	17.343	19.007	18.489	18.603	18.794	18.723	18.589	18.859	6.47022e-05	0.623492	0.677378	0.000324135	0.000621364	0.999998
SMARCB1	Q12824-2;Q12824	SWI/SNF-related matrix-associated actin-dependent regulator of chromatin subfamily B member 1	8.529685509190053	0.0032802347060493474	0.027588003954443073	0.6993636610522764	19.165	18.965	18.407	18.298	17.877	17.703	17.911	18.139	18.84	18.538	18.478	18.383	18.749	18.941	18.671	0.00646678	0.858143	0.979851	0.0238726	0.00578259	0.689154
SMARCC1	Q92922	SWI/SNF complex subunit SMARCC1	27.538462659993908	2.056184834868689e-05	0.0010504825374536746	0.8824979499913819	19.569	19.402	18.738	18.556	16.758	16.765	17.047	17.176	19.596	18.549	18.698	19.038	18.639	18.792	18.451	3.42651e-05	0.983276	0.45843	5.27789e-05	0.000538821	0.646113
SMARCC2	Q8TAQ2;Q8TAQ2-2;Q8TAQ2-3	SWI/SNF complex subunit SMARCC2	5.577540914808851	0.014212255142521509	0.06573923974434417	0.6033552217050702	19.794	19.691	19.228	18.89	18.513	18.572	18.56	18.743	19.801	18.927	18.995	19.089	19.488	19.27	19.372	0.0174844	0.807603	0.999595	0.0776221	0.0325173	0.883962
SMARCD2	Q92925-3;Q92925-2;Q92925	SWI/SNF-related matrix-associated actin-dependent regulator of chromatin subfamily D member 2	7.4631265469127	0.005336186685852686	0.036867171149503414	0.6705539270762912	17.594	17.441	17.186	16.953	16.54	16.671	16.338	16.733	17.942	16.827	17.659	17.463	17.586	17.983	17.333	0.0449811	0.869757	0.558572	0.0125969	0.00707716	0.918677
SMARCE1	Q969G3-6;Q969G3-5;Q969G3-3;Q969G3-2;Q969G3-4;Q969G3	SWI/SNF-related matrix-associated actin-dependent regulator of chromatin subfamily E member 1	12.727670509325153	0.0006723865662150822	0.009959100189973846	0.7763455376508784	18.623	18.665	18.432	18.237	17.597	17.54	17.585	17.627	18.689	18.199	17.961	18.253	18.059	17.903	18.376	0.000499086	0.523932	0.160715	0.00417539	0.0370955	0.758993
SMC1A	Q14683	Structural maintenance of chromosomes protein 1A	7.846396867526045	0.004458132294872258	0.03237855103246867	0.6815211993074639	18.789	18.926	18.668	18.365	18.173	18.038	18.006	17.943	19.068	18.419	18.437	18.539	19.121	18.869	18.545	0.0140131	0.974698	0.82852	0.0280474	0.0054687	0.617879
SMC3	Q9UQE7	Structural maintenance of chromosomes protein 3	5.105539060052573	0.018698596603544452	0.07807442192593914	0.5820131468761185	19.405	19.612	19.689	19.515	19.188	19.295	19.226	18.901	19.422	19.57	19.632	19.593	19.479	19.3	18.818	0.0501836	0.999995	0.121876	0.0508087	0.987877	0.123212
SMPD4	Q9NXE4-6;Q9NXE4-2;Q9NXE4;Q9NXE4-4;Q9NXE4-8;Q9NXE4-3;Q9NXE4-9;Q9NXE4-10;Q9NXE4-7	Sphingomyelin phosphodiesterase 4	7.230706594363182	0.0059680328315529305	0.0388458184904074	0.6635274777841141	15.648	17.15	17.064	16.805	16.644	16.85	16.891	17.063	16.934	16.867	17.24	16.856	16.108	15.363	15.131	0.92231	0.76218	0.0283129	0.983374	0.0108089	0.00627012
SMU1	Q2TAY7;Q2TAY7-2	WD40 repeat-containing protein SMU1;WD40 repeat-containing protein SMU1, N-terminally processed	6.254185978056188	0.009802624191846286	0.05223261027714173	0.6304081112809334	18.589	18.571	18.336	18.082	18.078	17.982	17.909	17.557	18.672	18.018	18.009	18.298	18.648	18.573	18.678	0.0468568	0.82339	0.574471	0.187043	0.00768578	0.208845
SND1	Q7KZF4	Staphylococcal nuclease domain-containing protein 1	7.243426736455025	0.0059312477722874395	0.03874642924257641	0.663919773077513	21.062	21.248	21.009	20.711	20.648	20.589	20.56	20.77	21.166	20.699	20.704	20.836	21.222	21.193	21.254	0.0483826	0.584853	0.391357	0.352334	0.00455518	0.0650512
SNRPA1	P09661	U2 small nuclear ribonucleoprotein A	4.220617861348553	0.03250113364296972	0.10894429953718031	0.5351167244388282	19.994	19.94	19.609	19.172	19.243	19.142	19.105	18.957	19.977	19.074	19.161	19.11	19.861	19.71	20.053	0.106868	0.436157	0.846517	0.762314	0.0382094	0.166643
SNRPB;SNRPN	P14678-2;P14678;P14678-3;P63162;P63162-2	Small nuclear ribonucleoprotein-associated proteins B and B;Small nuclear ribonucleoprotein-associated protein N	5.7820202072016205	0.012670227167241487	0.06022975334165377	0.6119390222563768	19.865	20.068	19.633	19.772	19.462	19.491	19.414	19.135	19.949	19.592	19.556	19.79	19.723	19.675	19.584	0.00969716	0.762925	0.524491	0.0497751	0.157911	0.95925
SNRPE	P62304	Small nuclear ribonucleoprotein E	5.837521425501671	0.012286239549678654	0.05962117138616383	0.6142051660690426	20.929	21.264	20.845	21.149	21.256	21.097	21.116	20.948	21.008	20.984	20.919	20.84	21.2	21.678	21.445	0.957416	0.780608	0.0380637	0.49816	0.0818669	0.00882386
SNX12	Q9UMY4-3;Q9UMY4;Q9UMY4-1	Sorting nexin-12	7.398534565279525	0.005503516453631054	0.03748559050589153	0.6686308192858994	18.087	18.191	18.338	17.946	17.958	17.751	17.972	18.218	18.126	17.938	18.096	17.573	18.386	18.709	19.175	0.790163	0.661304	0.0364932	0.995292	0.00870516	0.00612179
SNX3	O60493;O60493-2;O60493-4;O60493-3	Sorting nexin-3	3.9532557312858034	0.03883395383983084	0.12179588651217652	0.5188052482461072	19.07	18.674	19.48	19.372	19.142	18.508	18.76	19.109	19.801	19.392	19.484	19.148	19.802	19.251	19.817	0.634335	0.536271	0.255721	0.09984	0.0437165	0.897112
SNX4	O95219-2;O95219	Sorting nexin-4	3.7683103200188985	0.04406660905871574	0.13268809985269808	0.5068355055795233	17.785	17.341	16.683	16.237	16.002	16.012	15.783	15.922	17.636	16.59	16.708	17.185	17.237	15.841	16.587	0.0623969	0.999942	0.683354	0.0575877	0.4489	0.657523
SNX6	Q9UNH7;Q9UNH7-2;Q86XE0-2;Q86XE0	Sorting nexin-6;Sorting nexin-6, N-terminally processed	6.316707247590043	0.009483291067027758	0.051650906086510656	0.6327226949367788	20.042	19.813	19.279	18.889	18.406	18.569	18.528	18.903	20.014	18.889	19.014	19.286	19.763	19.791	19.966	0.0351565	0.883005	0.695574	0.116638	0.00835162	0.333088
SOD1	P00441	Superoxide dismutase [Cu-Zn]	7.85189321021855	0.004446838316887058	0.032368615516447985	0.6816731687070775	21.34	21.742	21.258	20.926	20.882	20.639	20.605	20.761	21.777	21.185	21.027	20.903	21.784	21.614	21.819	0.0498906	0.963412	0.252492	0.10822	0.00278048	0.130706
SORD	Q00796;Q00796-2	Sorbitol dehydrogenase	10.234567296822664	0.0016304972175289754	0.01756842297983062	0.7362344467910601	19.326	18.728	18.78	18.504	17.87	17.989	17.68	17.555	18.497	17.634	17.206	17.948	18.874	18.934	18.631	0.0070966	0.00966551	0.999794	0.997479	0.0134714	0.0180115
SPAG9	O60271;O60271-4;O60271-2;O60271-3;O60271-5;O60271-9;Q9UPT6	C-Jun-amino-terminal kinase-interacting protein 4	4.08057178622525	0.035653312138855336	0.11545725013387016	0.5267130747346547	19.154	18.905	18.446	18.325	18.436	18.496	18.585	18.744	19.283	18.417	18.32	18.606	19.196	19.299	19.599	0.923711	0.995895	0.0903911	0.977683	0.0350264	0.0645835
SPATS2	Q86XZ4	Spermatogenesis-associated serine-rich protein 2	7.077741497281831	0.0064321400674029194	0.040728560698642564	0.6587372137471749	16.398	15.985	15.68	15.618	14.768	15.083	14.913	15.12	16.362	15.597	15.68	15.995	15.342	15.99	16.338	0.012194	0.999945	0.999428	0.013199	0.0237493	0.999848
SPATS2L	Q9NUQ6;Q9NUQ6-4;Q9NUQ6-3;Q9NUQ6-2	SPATS2-like protein	6.931238380423241	0.006917016383594766	0.04272043641458813	0.6540196717771593	18.725	18.857	19.056	19.137	18.92	19.116	18.979	19.157	18.825	19.147	19.201	19.26	18.52	18.592	18.679	0.806288	0.476112	0.0595943	0.932963	0.01488	0.00605156
SPCS2	Q15005	Signal peptidase complex subunit 2	4.030393545685257	0.03686900789358308	0.11729739974729211	0.5236276493221982	19.138	19.094	18.268	18.953	18.724	18.932	19.038	18.716	19.109	18.825	19.092	18.533	19.722	19.402	19.366	0.99992	0.999081	0.0543985	0.997492	0.0500466	0.0667468
SPINT2	O43291;O43291-2	Kunitz-type protease inhibitor 2	5.22331024695029	0.01743963525035672	0.0745819764802268	0.5875504849680363	18.51	18.448	19.834	20.045	17.694	17.443	17.606	17.233	18.498	20.073	20.037	19.76	17.011	19.659	17.752	0.0594219	0.913937	0.380095	0.0201287	0.744869	0.163025
SPRYD7	Q5W111;Q5W111-2	SPRY domain-containing protein 7	4.787331536397713	0.02267258368875906	0.08896248692761442	0.5662801696199102	14.951	16.049	17.075	16.938	17.017	17.213	17.284	17.133	16.377	16.694	16.828	16.161	15.859	15.747	14.545	0.223387	0.931468	0.310746	0.485648	0.0146927	0.138563
SPTLC1	O15269;O15269-2	Serine palmitoyltransferase 1	7.304374332891887	0.005758659901783947	0.038324469264729495	0.6657868048424754	20.433	20.376	19.905	19.577	19.161	19.084	19.098	19.271	20.317	19.504	19.516	19.825	20.313	19.815	20.07	0.00744375	0.595605	0.999981	0.062111	0.0129624	0.66667
SQLE	Q14534	Squalene monooxygenase	40.82708089009482	2.9697071740937116e-06	0.0003384334185899927	0.9175914174909848	18.192	18.326	17.53	17.584	16.43	15.974	15.469	15.434	18.394	18.069	17.851	17.888	18.633	18.257	18.576	2.80592e-05	0.942555	0.211436	1.48879e-05	5.45633e-06	0.424086
SQRDL	Q9Y6N5	Sulfide:quinone oxidoreductase, mitochondrial	10.924976642247687	0.001257432398945118	0.015075320047647167	0.7487146177410587	21.686	21.559	21.534	21.368	21.407	21.304	21.205	21.277	21.535	21.372	21.296	21.412	21.667	21.688	21.844	0.0353369	0.326047	0.124135	0.511548	0.00100859	0.00797072
SQSTM1	Q13501;Q13501-2	Sequestosome-1	17.202119302664837	0.0001827409579326475	0.004290404392607379	0.8242989950610854	20.758	20.777	20.512	20.184	21.132	21.196	21.261	21.262	20.555	19.929	20.067	20.227	20.762	20.787	20.872	0.00424611	0.115609	0.424683	0.000114306	0.100884	0.0113736
SRM	P19623	Spermidine synthase	11.774724786679553	0.0009278931064315949	0.01240106319702226	0.762542988580729	18.45	18.901	18.564	18.648	18.824	18.691	18.746	18.675	19.035	18.719	18.481	18.51	19.286	19.53	19.302	0.882139	0.983542	0.00118727	0.981094	0.00338482	0.00196568
SRP14	P37108	Signal recognition particle 14 kDa protein	4.02310290295456	0.03704965595814694	0.11775723984358398	0.5231760024185907	22.679	22.17	21.915	21.926	21.902	21.8	21.698	21.688	22.087	21.934	22.162	21.976	22.086	22.456	22.398	0.0992508	0.825419	0.832766	0.353561	0.0338716	0.39799
SRSF11	Q05519-2;Q05519	Serine/arginine-rich splicing factor 11	5.602236704946442	0.014014736568923013	0.06491769311258232	0.6044120302412279	20.705	20.774	20.511	19.897	19.714	19.575	19.69	19.697	20.999	19.923	19.829	20.376	20.587	20.819	20.632	0.0358693	0.870808	0.867061	0.124522	0.0147809	0.485118
SSBP1	Q04837	Single-stranded DNA-binding protein, mitochondrial	5.071033449159175	0.019087493598339236	0.07904014812458905	0.5803624960731314	20.985	20.947	20.657	20.498	21.207	20.414	20.587	21.244	20.346	20.088	20.112	20.101	19.904	20.213	20.661	0.973957	0.0701869	0.188273	0.0349635	0.102828	0.974683
SSR1	P43307-2;P43307	Translocon-associated protein subunit alpha	8.83793948971682	0.002871525660714146	0.02558482289505145	0.7067747179870301	20.451	20.228	20.381	19.624	18.927	19.504	19.485	19.002	20.675	19.78	19.728	19.752	20.851	20.531	20.394	0.0169091	0.884059	0.461882	0.0570015	0.00225689	0.186321
SSR4	P51571	Translocon-associated protein subunit delta	4.180591782711892	0.03336744365053779	0.1104682576085317	0.532745519939255	20.889	20.515	20.363	20.148	20.088	19.848	19.943	20.008	20.849	20.11	20.102	20.308	20.832	20.534	20.51	0.0789548	0.880737	0.882481	0.246577	0.0328456	0.51753
ST13;ST13P4;ST13P5	P50502;Q8IZP2;Q8NFI4	Hsc70-interacting protein;Putative protein FAM10A4;Putative protein FAM10A5	19.992016678269707	9.258881688645511e-05	0.003019321318667301	0.8450181435201702	20.628	20.585	20.3	20.276	19.945	20.043	20.045	19.903	20.295	20.388	20.419	20.321	20.537	20.832	20.734	0.0013754	0.735153	0.090433	0.00699875	6.16634e-05	0.0184982
STAG2	Q8N3U4;Q8N3U4-2	Cohesin subunit SA-2	8.219143721432099	0.0037631924866909283	0.029641958210384338	0.6915089045726246	17.788	17.628	17.492	16.865	16.502	16.606	16.609	16.501	17.879	16.835	17.084	17.414	17.843	17.588	17.57	0.0118342	0.926403	0.803796	0.0328323	0.00433448	0.486667
STAMBP	O95630;O95630-2	STAM-binding protein	5.49813035736196	0.014869956262579179	0.06753611054633803	0.5999183989505436	15.97	15.72	15.908	15.479	17.248	17.13	17.882	17.477	15.665	17.717	17.17	15.56	16.491	15.18	15.391	0.0219696	0.419622	0.998455	0.280259	0.0259844	0.399055
STAT1	P42224;P42224-2	Signal transducer and activator of transcription 1-alpha/beta	9.38219476794988	0.0022873433556969804	0.022068126280851634	0.7190048583902052	18.569	18.427	18.364	18.01	17.781	17.836	17.857	17.994	18.707	17.984	17.895	18.286	18.694	18.894	18.873	0.0672851	0.878547	0.0928153	0.215774	0.00131521	0.0298168
STAT3	P40763;P40763-3	Signal transducer and activator of transcription 3	5.549312729790599	0.014442051160423923	0.0660531831633112	0.6021403142376622	20.06	19.88	19.642	19.516	19.037	19.477	19.403	19.317	20.013	19.544	19.568	19.909	19.943	19.765	19.908	0.0383088	0.999497	0.925507	0.0459371	0.0203205	0.889217
STAU1	O95793-2;O95793-3;O95793	Double-stranded RNA-binding protein Staufen homolog 1	23.782809631996194	4.131021097013223e-05	0.0016919627509845345	0.8664212523848668	18.712	18.794	18.573	18.302	17.648	17.339	17.492	17.809	18.48	18.251	18.267	18.532	18.667	18.294	18.526	5.16308e-05	0.424332	0.899731	0.000414427	0.000260945	0.861375
STEAP3	Q658P3-3;Q658P3;Q658P3-2;Q658P3-4	Metalloreductase STEAP3	3.9786983446993665	0.038172584725159345	0.12038761971832168	0.520406591285623	16.281	17.024	17.257	16.58	16.873	16.704	16.417	16.818	17.541	17.269	17.163	17.827	15.795	17.231	15.773	0.99406	0.235741	0.48742	0.162036	0.61966	0.0285584
STOM	P27105;P27105-2	Erythrocyte band 7 integral membrane protein	13.384262574838612	0.0005442149696861588	0.008963055637103859	0.7849579565586791	20.069	20.24	19.847	19.724	19.271	19.423	19.345	19.193	20.363	19.858	19.867	19.789	20.209	20.055	20.449	0.0042724	0.999997	0.376462	0.00430739	0.000548257	0.374223
STRN	O43815;O43815-2	Striatin	7.769020193439061	0.00462077304031725	0.033190178159635576	0.6793662932955854	17.751	17.684	17.491	17.379	17.008	17.137	17	17.047	18.1	17.154	17.172	17.468	18.087	17.799	18.095	0.0624511	0.942034	0.211247	0.153297	0.00278979	0.0945853
STT3B	Q8TCJ2	Dolichyl-diphosphooligosaccharide--protein glycosyltransferase subunit STT3B	11.199078642304242	0.0011379254220715742	0.014147072577768876	0.7533479425041694	18.465	18.838	18.505	19.133	19.18	19.309	19.336	19.172	18.794	19.045	19.094	18.784	18.16	18.574	17.889	0.0486229	0.672659	0.0623958	0.288788	0.00070023	0.0107024
STX3	Q13277-2;Q13277-3;Q13277	Syntaxin-3	4.120503210988708	0.034719357416339164	0.11344671797062326	0.5291400182256385	15.84	16.317	14.686	15.671	14.57	14.068	15.177	15.404	16.051	15.977	15.86	15.839	15.895	15.597	15.693	0.133468	0.812445	0.992722	0.0312774	0.115523	0.944653
STX4	Q12846;Q12846-2	Syntaxin-4	11.007451950866491	0.0012199787910816761	0.014859183626988263	0.7501269573843022	16.606	16.703	16.704	17.14	17.291	17.516	17.239	17.79	16.86	16.577	16.471	16.622	14.95	16.343	16.136	0.113174	0.935225	0.0264956	0.0435721	0.000665285	0.0651061
STX8	Q9UNK0	Syntaxin-8	4.600227234286315	0.02547188705284459	0.0947135959855487	0.5564638048343665	18.671	18.348	17.789	17.013	17.124	14.784	16.61	17.059	18.501	17.417	17.429	17.716	18.428	18.003	18.288	0.0531876	0.98307	0.957053	0.0960973	0.0332904	0.836657
STXBP3	O00186	Syntaxin-binding protein 3	4.036683101894635	0.03671399377726682	0.11718428856254681	0.5240165931928775	18.173	18	18.255	18.197	18.019	17.918	17.893	18.058	18.182	17.845	17.488	17.763	17.961	17.293	17.542	0.645444	0.190315	0.0291582	0.761013	0.174548	0.570086
SUCLA2	Q9P2R7-2;Q9P2R7	Succinyl-CoA ligase [ADP-forming] subunit beta, mitochondrial	6.499663754770399	0.008616861838811222	0.04920793172918108	0.6393323338246995	18.464	18.415	18.824	18.77	18.474	18.567	18.469	18.789	18.885	18.496	18.485	19.002	16.498	18.468	16.436	0.99939	0.993185	0.0165246	0.980341	0.0197782	0.0110111
SUMO2	P61956-2;P61956;Q6EEV6;P55854;P55854-2	Small ubiquitin-related modifier 2	3.8614711281659373	0.04133404859551602	0.12728076720488926	0.5129384229412609	16.742	15.763	21.429	22.209	21.536	21.495	21.707	22.024	16.112	22.27	22.359	21.955	15.557	15.848	16.436	0.414846	0.757737	0.35518	0.92529	0.0354918	0.0908906
SUN2	Q9UH99-3;Q9UH99;Q9UH99-2	SUN domain-containing protein 2	7.192920264455158	0.006078902527533705	0.03907958664578361	0.6623567093368357	17.748	17.756	16.207	17.17	16.211	14.661	15.366	14.329	16.431	17.206	17.37	16.165	15.814	16.543	16.112	0.00524356	0.806029	0.221629	0.0231003	0.25445	0.61661
SUPT5H	O00267-2;O00267	Transcription elongation factor SPT5	12.028336581096154	0.0008500985677567374	0.01164777911535597	0.7663799994951057	20.755	20.598	20.366	20.15	19.8	19.721	19.755	19.917	20.507	20.01	20.088	20.075	20.447	20.684	20.644	0.00247211	0.196702	0.837424	0.084486	0.00119398	0.0677473
SUPT6H	Q7KZ85;Q7KZ85-2;Q7KZ85-3	Transcription elongation factor SPT6	4.278793362586896	0.03128858021691597	0.1068022177651449	0.538520532081623	19.415	18.644	18.727	17.706	16.732	18.109	17.386	17.31	19.1	18.152	18.439	18.752	18.122	19.193	18.192	0.0475271	0.999979	0.992377	0.0499642	0.107729	0.994432
SVIL	O95425-2;O95425-4;O95425-3;O95425	Supervillin	27.151058892189784	2.200897678061915e-05	0.0010874435345696826	0.8810208540645228	18.124	18.13	18.33	18.219	17.824	17.787	17.767	17.509	18.343	18.384	18.31	18.308	18.511	18.705	19.082	0.00510573	0.6157	0.00267635	0.000754124	1.25625e-05	0.0173321
SYMPK	Q92797;Q92797-2	Symplekin	3.879414538915139	0.04083080360728176	0.12620782043919035	0.514096579830807	18.549	18.536	18.109	17.624	17.651	17.562	17.555	17.66	18.536	17.589	17.658	17.767	18.354	18.416	18.323	0.098534	0.537353	0.915817	0.628485	0.0470323	0.275554
SYPL1	Q16563-2;Q16563	Synaptophysin-like protein 1	4.1949725138763885	0.03305311120246883	0.10976191001145708	0.5336002349559134	20.767	20.488	19.385	20.014	19.253	20.169	20.746	20.131	20.224	20.357	20.635	20.075	20.478	15.656	15.8	0.999609	0.997836	0.0539031	0.992027	0.0627921	0.0409212
SYTL2	Q9HCH5-6;Q9HCH5;Q9HCH5-13;Q9HCH5-15;Q9HCH5-14;Q9HCH5-12;Q9HCH5-11;Q9HCH5-7;Q9HCH5-8;Q9HCH5-4;Q9HCH5-9;Q9HCH5-2	Synaptotagmin-like protein 2	8.399214703064327	0.003473665687918026	0.028423876515022973	0.6961128197509857	17.159	16.341	18.38	18.017	16.231	16.615	17.117	17.041	18.161	18.339	18.133	18.747	14.917	15.688	16.89	0.478043	0.329207	0.0415272	0.0322967	0.347068	0.00274688
TAMM41	Q96BW9-2;Q96BW9-3;Q96BW9	Phosphatidate cytidylyltransferase, mitochondrial	5.67794499828933	0.013429038513158641	0.0627412749143987	0.6076170098734721	16.484	15.38	15.123	16.443	16.269	16.248	16.185	16.355	16.242	16.326	16.376	15.86	15.249	14.872	15.227	0.505903	0.633205	0.130522	0.995851	0.0145942	0.020595
TAP2	Q03519;Q03519-2	Antigen peptide transporter 2	3.9866603106650067	0.03796833460424899	0.1199755224267984	0.5209055254627253	18.31	18.117	18.368	18.205	18.539	18.27	18.358	18.644	17.39	18.002	18.233	18.032	18.552	18.145	18.436	0.628867	0.239548	0.891024	0.0343163	0.97429	0.101502
TARS	P26639;P26639-2;A2RTX5-2;A2RTX5	Threonine--tRNA ligase, cytoplasmic	7.211858354856765	0.006023035209227358	0.038970471859703204	0.6629445021809414	19.896	20.052	19.742	19.499	19.628	19.719	19.682	19.749	20.041	19.46	19.52	19.675	20.162	20.36	20.326	0.87029	0.798831	0.0294234	0.998665	0.00910732	0.00723293
TBC1D24	Q9ULP9-2;Q9ULP9	TBC1 domain family member 24	6.7289037232739295	0.007659396523765039	0.045330838591647535	0.6472856679211405	16.14	16.132	16.863	16.516	17.073	16.545	16.523	16.503	16.787	15.04	16.522	16.694	15.151	15.059	15.02	0.887674	0.970204	0.0192539	0.663298	0.00641217	0.03807
TBCD	Q9BTW9;Q9BTW9-4;Q9BTW9-5;Q9BTW9-3;Q9BTW9-2	Tubulin-specific chaperone D	5.784175208942913	0.012655056498331173	0.06022975334165377	0.6120275087736387	18.72	18.634	18.34	18.074	17.872	18.092	18.014	18.21	18.714	18.16	18.155	18.478	18.886	18.58	18.893	0.1381	0.978265	0.273469	0.249138	0.00774413	0.160072
TBCE	Q15813	Tubulin-specific chaperone E	4.425620374255106	0.028456880661896305	0.1004306145437704	0.5468936472316477	18.747	18.599	18.168	17.713	17.249	17.676	17.664	17.658	18.716	17.663	17.732	18.213	18.54	18.49	18.474	0.0648994	0.822869	0.898903	0.24978	0.0292698	0.475094
TBL1XR1	Q9BZK7;O60907-2;O60907;Q9BQ87	F-box-like/WD repeat-containing protein TBL1XR1	31.963479265478124	9.983191054492853e-06	0.0006142487929943622	0.8970908883267111	18.79	18.666	18.011	18.05	16.698	16.923	17.013	16.959	18.682	18.023	18.175	18.199	18.658	18.601	18.689	4.40932e-05	0.937881	0.575619	8.96898e-05	1.87119e-05	0.306117
TBL2	Q9Y4P3	Transducin beta-like protein 2	11.161785250038188	0.0011533708152253906	0.01419298954132075	0.7527276153125588	19.251	19.685	19.626	19.452	19.57	19.555	19.671	19.771	19.557	19.581	19.782	19.577	18.843	19.135	19.175	0.57382	0.669888	0.00991602	0.998253	0.00143542	0.00181626
TCEB1	Q15369;Q15369-2	Transcription elongation factor B polypeptide 1	15.032991086737903	0.0003307727419873977	0.006382543855744993	0.8039179799427564	19.869	19.962	19.422	19.669	18.873	18.936	19.326	19.305	19.652	19.856	19.587	19.853	20.184	20.141	19.932	0.00495364	0.99995	0.149037	0.00459924	0.000248394	0.159184
TCEB2	Q15370;Q15370-2	Transcription elongation factor B polypeptide 2	14.184612369915166	0.0004249764683647695	0.00753178403987779	0.7945992184003886	19.839	19.747	19.372	19.274	18.638	18.852	18.642	18.803	19.52	19.435	19.367	19.517	18.999	19.521	19.233	0.000458834	0.890348	0.225407	0.00130226	0.0231807	0.524451
TCOF1	Q13428-2;Q13428-8;Q13428;Q13428-3;Q13428-4;Q13428-5	Treacle protein	6.269577290360725	0.009722851657629185	0.05210629906322796	0.6309806117357432	18.476	18.818	18.933	18.772	19.297	18.971	19.069	19.51	18.777	18.709	18.625	18.741	17.816	18.608	18.667	0.115254	0.997044	0.269981	0.0837039	0.0064143	0.346195
TCP1	P17987	T-complex protein 1 subunit alpha	9.964662961095044	0.0018109606761763568	0.018714406165644622	0.7310118112616766	20.584	20.71	20.593	20.448	20.922	20.763	20.737	20.83	20.501	20.393	20.441	20.607	20.87	20.826	21.265	0.130261	0.732026	0.0105515	0.0236277	0.368176	0.00225248
TES	Q9UGI8;Q9UGI8-2	Testin	6.797844671282153	0.007396360146106619	0.04458323555721569	0.6496093751296579	16.714	17.288	16.766	18.272	18.51	18.661	18.648	19.04	16.393	17.903	18.121	17.786	17.254	16.78	16.375	0.0247043	0.900356	0.753682	0.077293	0.0071965	0.400954
TFAM	Q00059;Q00059-2	Transcription factor A, mitochondrial	6.22822556831797	0.009938929290789577	0.0527005665321379	0.6294384436343121	18.738	18.149	18.138	19.153	19.085	19.107	19.204	19.174	18.285	19.027	18.997	18.788	18.085	18.156	16.788	0.299125	0.889485	0.115287	0.671413	0.00670274	0.0389817
TFB1M	Q8WVM0	Dimethyladenosine transferase 1, mitochondrial	9.921661630267897	0.0018418428203753408	0.01887113065393514	0.730160577037733	18.741	18.672	18.191	17.949	17.206	17.441	17.384	17.53	18.819	17.807	17.983	18.12	18.429	18.72	18.569	0.00488857	0.79959	0.87269	0.0219414	0.00247965	0.418243
TFCP2	Q12800-2;Q12800-3;Q12800-4;Q12800	Alpha-globin transcription factor CP2	4.342488642494234	0.03002134827588549	0.10348796694256088	0.5421905900023289	17.925	17.38	17.455	17.051	17.127	17.323	17.25	17.127	17.47	17.042	17.054	17.374	17.571	17.891	17.962	0.506651	0.600148	0.276839	0.998308	0.0340055	0.0438559
TFG	Q92734-4;Q92734-3;Q92734-2;Q92734	Protein TFG	8.829204882842726	0.0028822484413905673	0.025610387377042614	0.7065697536871187	19.805	19.305	19.085	18.783	18.708	18.933	18.749	18.817	19.744	19.162	18.778	18.974	20.179	20.038	19.928	0.264866	0.984278	0.0322867	0.420124	0.00172935	0.0187217
TFRC	P02786	Transferrin receptor protein 1;Transferrin receptor protein 1, serum form	19.66984358594081	9.973676551339594e-05	0.003157685362516351	0.8428785355232377	21.21	21.059	21.102	20.928	21.592	21.554	21.509	21.553	21.065	20.668	20.646	20.553	21.13	21.335	21.009	0.00460463	0.0372038	0.887604	5.11733e-05	0.0259717	0.0166012
TGFB2	P61812;P61812-2	Transforming growth factor beta-2;Latency-associated peptide	4.222797458234965	0.03245472152419273	0.10894429953718031	0.5352451562466058	15.02	15.23	16.778	17.113	15.537	14.828	15.976	14.681	16.837	16.64	17.125	16.708	15.668	15.628	15.587	0.37003	0.357365	0.843307	0.0251295	0.87485	0.130891
TGM2	P21980;P21980-2;P21980-3	Protein-glutamine gamma-glutamyltransferase 2	6.268605314128316	0.009727866699704265	0.05210629906322796	0.6309445102505111	20.039	20.071	19.598	19.124	18.669	18.934	18.899	18.933	19.997	19.102	19.008	19.264	19.936	19.758	19.845	0.0204647	0.456699	0.948794	0.238639	0.0130127	0.265157
THRAP3	Q9Y2W1	Thyroid hormone receptor-associated protein 3	3.6550585962499604	0.047678328239440126	0.13860606263785105	0.49920728585136215	18.572	19.573	19.691	19.448	19.944	19.926	19.583	19.877	19.843	19.828	19.541	19.524	19.378	19.172	18.903	0.152132	0.393949	0.889413	0.904804	0.0637364	0.172462
TIMM10B	Q9Y5J6	Mitochondrial import inner membrane translocase subunit Tim10 B	9.33751471855685	0.0023296474495414026	0.022344059802807393	0.7180394091678041	15.872	16.564	16.898	16.762	16.127	16.155	16.194	16.299	16.101	16.564	16.518	16.483	15.428	15.538	15.583	0.348379	0.939649	0.00217055	0.653066	0.0301846	0.00498753
TIMM50	Q3ZCQ8-2;Q3ZCQ8;Q3ZCQ8-3	Mitochondrial import inner membrane translocase subunit TIM50	24.56048704400982	3.548853617040364e-05	0.00154304155268915	0.8701014383437532	22.501	22.32	22.262	22.001	21.576	21.506	21.588	21.49	22.348	22.023	21.956	21.884	22.502	22.577	22.417	0.00020693	0.261748	0.287305	0.00366847	3.5159e-05	0.0158317
TIMM8B	Q9Y5J9	Mitochondrial import inner membrane translocase subunit Tim8 B	7.349922549249123	0.005633536805713799	0.03795653620543946	0.6671686131884275	19.106	19.226	18.643	18.584	18.31	18.163	17.981	18.013	19.182	18.411	18.371	18.088	19.207	18.942	19.436	0.0278051	0.398443	0.622692	0.358022	0.00549984	0.0773403
TJP1	Q07157-2;Q07157	Tight junction protein ZO-1	8.517705121884356	0.0032974570816194856	0.02762080584434949	0.6990680578122189	21.024	20.852	20.174	19.798	19.125	19.353	19.358	19.381	20.773	19.846	19.909	19.918	20.758	20.404	20.821	0.00765058	0.608869	0.910389	0.0614795	0.00432842	0.315878
TLN1	Q9Y490;Q9Y4G6	Talin-1	8.17143208139061	0.0038446159535753125	0.0299513108445853	0.690265578561051	20.745	20.664	20.452	20.566	20.661	20.538	20.516	20.441	21.066	20.53	20.57	20.274	21.05	21.252	21.441	0.966332	0.999985	0.00921294	0.961618	0.00461006	0.00952788
TM9SF4	Q92544	Transmembrane 9 superfamily member 4	5.2454400958136045	0.01721433924940245	0.07417400606604596	0.5885746474556124	20.655	20.724	20.37	20.047	19.926	19.82	19.809	19.899	20.529	19.816	19.883	19.817	20.271	20.468	20.608	0.0334216	0.12824	1	0.843716	0.0499843	0.169577
TMED9	Q9BVK6	Transmembrane emp24 domain-containing protein 9	5.5437220566746195	0.014488079997716776	0.06607544993821242	0.6018988148269494	19.045	18.68	18.159	18.494	18.648	18.197	18.258	18.387	18.435	18.094	18.256	18.253	18.993	18.884	18.93	0.552409	0.232342	0.274103	0.899707	0.038113	0.0131549
TMEM41B	Q5BJD5;Q5BJD5-3;Q5BJD5-2	Transmembrane protein 41B	4.777176274275496	0.022814922599624754	0.0892079887258709	0.5657585423708106	17.329	15.56	17.08	17.81	17.839	17.716	17.555	18.815	16.206	17.049	17.582	16.462	15.201	16.669	15.706	0.253823	0.995517	0.275785	0.181519	0.0145733	0.366009
TMLHE	Q9NVH6;Q9NVH6-8;Q9NVH6-7;Q9NVH6-5;Q9NVH6-4;Q9NVH6-6;Q9NVH6-2;Q9NVH6-3	Trimethyllysine dioxygenase, mitochondrial	7.393181959738786	0.005517658216138588	0.03748559050589153	0.6684704474243455	17.575	17.658	17.013	17.2	16.352	16.614	16.492	16.748	17.737	17.136	17.051	17.064	17.381	17.166	16.963	0.00581616	0.927204	0.783323	0.0158465	0.0472276	0.980513
TMPO	*	*	*	*	*	*	20.793	20.72	20.464	20.187	20.141	20.078	20.15	20.191	20.928	20.258	20.313	20.442	20.917	20.729	20.877	0.101375	0.983387	0.329733	0.177586	0.00721953	0.206884
TNFAIP2	Q03169	Tumor necrosis factor alpha-induced protein 2	18.070974825585342	0.00014652647690048884	0.003989213067688977	0.831321780333272	18.636	18.364	17.925	17.678	17.363	17.119	17.032	17.248	18.115	17.684	17.783	17.866	18.758	18.46	18.604	0.00154003	0.443944	0.165351	0.0186048	0.000108962	0.0157597
TNKS1BP1	Q9C0C2;Q9C0C2-2	182 kDa tankyrase-1-binding protein	6.415022719493689	0.00900556654736928	0.05028622005303291	0.6363043408478657	17.961	18.356	18.354	18.209	17.881	17.95	17.794	17.99	18.269	18.129	18.206	18.229	18.111	18.515	18.555	0.0573516	0.999497	0.476036	0.068628	0.00693172	0.42313
TNPO1	Q92973;Q92973-2;Q92973-3	Transportin-1	6.978326622141757	0.00675661526621999	0.04204832515867059	0.6555501194611739	19.202	19.624	19.536	19.305	19.711	19.903	19.689	19.656	19.492	19.43	19.637	19.277	19.733	20.079	19.846	0.0647186	0.981337	0.0125277	0.118517	0.641472	0.0222934
TNPO3	Q9Y5L0-3;Q9Y5L0;Q9Y5L0-1;Q9Y5L0-5	Transportin-3	4.4677056824031185	0.027701444014892846	0.09872612998094597	0.5492379117503796	17.754	17.14	16.816	17.818	18.058	18.024	18.449	18.151	17.48	17.589	17.793	17.418	17.411	17.906	18.053	0.0226306	0.838932	0.383397	0.0898438	0.439767	0.805178
TNS3	Q68CZ2-2;Q68CZ2;Q68CZ2-4;Q68CZ2-3;Q63HR2-5;Q63HR2-2;Q63HR2-6;Q63HR2;Q63HR2-4;Q9HBL0	Tensin-3	24.63234860147641	3.5001204218243904e-05	0.0015424179318336943	0.8704312983358709	20.474	20.534	20.228	19.789	18.631	18.707	18.836	18.751	20.501	19.767	19.799	19.975	20.034	20.593	20.815	0.000109632	0.678102	0.775293	0.000510562	6.31819e-05	0.24323
TOLLIP	Q9H0E2;Q9H0E2-2	Toll-interacting protein	5.541330045971793	0.014507826481373842	0.06607544993821242	0.6017953979464421	19.643	18.838	19.093	17.79	17.438	17.67	18.089	16.976	19.399	18.074	17.968	18.686	19.487	19.322	18.984	0.0440894	0.88095	0.788897	0.145467	0.0136201	0.411186
TOMM22	Q9NS69	Mitochondrial import receptor subunit TOM22 homolog	10.231845027253936	0.0016322083549565665	0.01756842297983062	0.7361827836378685	20.247	20.013	19.841	19.544	19.318	19.762	19.666	19.193	20.376	19.742	19.792	20.057	20.567	20.943	20.481	0.195283	0.976097	0.0212145	0.10379	0.000883958	0.0398607
TOMM34	Q15785	Mitochondrial import receptor subunit TOM34	7.909161283472582	0.004331147530434363	0.03202334629296554	0.6832479989802752	17.459	18.118	17.509	17.123	16.825	17.076	17.039	17.387	17.799	17.052	17.42	17.412	18.151	18.038	18.459	0.196122	0.929321	0.0692118	0.442185	0.00261471	0.0273681
TOP1	P11387;Q969P6	DNA topoisomerase 1	8.156360998410467	0.0038707664690377664	0.0299513108445853	0.6898707530307766	19.571	19.228	19.378	19.053	19.887	20.026	19.964	19.815	19.04	19.28	19.328	19.161	19.659	18.733	19.004	0.0214185	0.929507	0.790647	0.00789777	0.00708795	0.981576
TOR1AIP2	Q8NFQ8	Torsin-1A-interacting protein 2	4.2250940193375	0.03240590285743904	0.10894396826609144	0.5353804033655752	18.624	18.511	18.189	17.861	17.214	17.617	17.308	17.061	18.594	17.927	17.911	18.044	16.805	18.407	17.68	0.0357288	0.938595	0.250389	0.0918186	0.759786	0.492826
TP53BP1	Q12888;Q12888-2;Q12888-3	Tumor suppressor p53-binding protein 1	13.353449294706419	0.0005495449210554518	0.009005356721416221	0.784568643657416	19.877	19.922	19.764	19.471	19.178	19.124	19.123	18.849	19.854	19.407	19.394	19.468	19.704	19.791	19.853	0.000878219	0.313738	0.997824	0.0157611	0.00123897	0.295641
TP53I11	O14683	Tumor protein p53-inducible protein 11	5.020179303371335	0.01967812015989798	0.08031332896298787	0.5779058729355337	15.943	16.784	16.938	17.107	16.359	16.546	16.481	16.735	15.901	16.896	16.948	16.273	15.826	14.751	15.724	0.957816	0.936929	0.0196308	0.999792	0.0424693	0.0479606
TPBG	Q13641	Trophoblast glycoprotein	11.823815727467663	0.0009121993321424979	0.012292074471556553	0.7632955144085702	20.237	20.322	19.847	19.591	18.869	18.705	18.544	18.858	20.522	19.5	19.619	19.701	19.527	20.074	19.92	0.00120412	0.897663	0.922675	0.00351818	0.00591658	0.999987
TPD52	P55327-2;P55327-4;P55327;P55327-7;P55327-5;P55327-6;P55327-3;P55327-8	Tumor protein D52	5.998398381809339	0.011248229684243702	0.05574540577556035	0.6206267988600005	17.845	18.185	18.234	18.563	18.478	18.371	18.248	17.668	18.737	18.493	18.425	17.968	19.208	18.769	19.479	0.999867	0.831546	0.0152159	0.798973	0.0137466	0.0563099
TPD52L2	O43399;O43399-5;O43399-7;O43399-2;O43399-4;O43399-3;O43399-6	Tumor protein D54	6.317448315089684	0.009479580114925244	0.051650906086510656	0.632749955968391	20.141	20.123	19.858	19.625	19.595	19.686	19.643	19.785	20.355	19.86	19.793	19.88	20.242	20.537	20.271	0.31915	0.994459	0.0875464	0.226361	0.00545559	0.126058
TPM1	P09493-5;P09493-2	Tropomyosin alpha-1 chain	4.402223765831467	0.028887302493502777	0.10147742264830298	0.5455798170342159	16.93	16.385	18.743	18.436	19.013	18.183	18.412	18.385	15.665	18.487	18.439	18.682	16.462	15.224	15.564	0.628853	0.992617	0.131355	0.780988	0.0204952	0.0879396
TPP1	O14773;Q5IS74;O14773-2	Tripeptidyl-peptidase 1	19.804119419588293	9.668110459345025e-05	0.003090951785090601	0.8437774238497299	19.134	19.18	18.922	18.876	17.882	18.052	18.094	18.281	19.392	18.797	18.731	18.912	18.816	18.755	18.761	0.000132065	0.955721	0.377714	0.000260073	0.00312177	0.6327
TPP2	P29144	Tripeptidyl-peptidase 2	4.632566911410397	0.02496022212167286	0.09398993572606835	0.5581921351927734	20.193	20.051	19.688	19.257	19.2	19.324	19.372	19.086	20.171	19.342	19.335	19.64	20.214	19.944	20.156	0.116129	0.856637	0.589479	0.36799	0.0188061	0.238779
TPX2	Q9ULW0;Q9ULW0-2	Targeting protein for Xklp2	7.740824936019041	0.004681769927537756	0.0334075530277913	0.6785738009394274	16.615	16.866	16.88	16.091	14.888	15.347	15.67	15.569	17.11	16.693	16.578	16.054	16.241	16.726	15.622	0.0071304	0.99999	0.583883	0.00729866	0.101988	0.591505
TRAP1	Q12931-2;Q12931	Heat shock protein 75 kDa, mitochondrial	10.659270478757637	0.0013876702446212	0.016114894477854302	0.7440539750072965	20.391	20.037	20.015	20.037	20.331	20.242	20.297	20.358	20.024	19.812	19.991	19.961	20.661	20.365	20.382	0.23623	0.292388	0.0218271	0.0112758	0.402927	0.00133905
TRIM16;TRIM16L	O95361;Q309B1;O95361-2	Tripartite motif-containing protein 16;Tripartite motif-containing protein 16-like protein	3.7969412796872213	0.04320489714151603	0.13106155309626397	0.5087273215552671	15.878	15.733	14.65	15.4	16.406	16.554	16.645	16.749	14.52	15.381	15.694	16.334	16.109	16.181	15.134	0.0504262	0.998083	0.789203	0.0669805	0.302379	0.865279
TRIM25	Q14258	E3 ubiquitin/ISG15 ligase TRIM25	5.903676184367788	0.011846295823174195	0.05774405183762489	0.6168719633413824	18.473	18.638	18.284	17.972	17.783	17.992	17.899	17.909	18.698	17.931	17.975	18.202	18.605	18.905	18.572	0.116634	0.860514	0.314589	0.365176	0.00778344	0.10673
TRIM28	Q13263;Q13263-2	Transcription intermediary factor 1-beta	42.35013379070724	2.470906522395599e-06	0.0003223050467812819	0.9203189567674711	22.684	22.626	22.383	22.323	21.763	21.49	21.405	21.492	22.659	22.383	22.384	22.247	22.766	22.715	22.656	1.27885e-05	0.860168	0.339575	3.11278e-05	4.01065e-06	0.116861
TRIM47	Q96LD4;Q96LD4-2	Tripartite motif-containing protein 47	6.96846864285315	0.006789829535374047	0.042174541171151936	0.6552308400453987	18.594	18.24	18.264	18.087	18.138	18.211	17.958	18.332	18.748	18.414	18.26	18.581	18.712	18.732	18.767	0.702243	0.400574	0.0329259	0.0800472	0.0061689	0.346823
TRIO	O75962-2;O75962-4;O75962;O75962-5;O75962-3	Triple functional domain protein	5.0751779490289675	0.019040283808233853	0.07899537595248167	0.580561445797914	18.093	18.032	17.502	17.176	16.705	16.901	16.881	17.176	18.089	17.078	17.392	17.78	17.879	17.67	17.823	0.0347783	0.962642	0.985467	0.0767062	0.0292784	0.860277
TRIP11	Q15643;Q15643-2	Thyroid receptor-interacting protein 11	7.240086453736084	0.005940881515267772	0.03874642924257641	0.6638168457478326	17.395	17.612	17.595	17.126	16.461	16.44	16.484	16.815	18.005	17.002	16.986	17.162	17.539	17.852	17.221	0.0121518	0.921418	0.972723	0.0345936	0.00963536	0.749128
TRIP12	Q14669-2;Q14669;Q14669-3;Q14669-4	E3 ubiquitin-protein ligase TRIP12	5.257318676676935	0.017094819869668515	0.07393396232757166	0.5891222894710789	18.928	18.72	18.351	17.988	17.699	17.744	17.742	17.861	18.803	17.856	18.029	18.036	18.653	18.631	18.479	0.0302308	0.512356	0.9805	0.286845	0.024177	0.370787
TRMT1	Q9NXH9-2;Q9NXH9	tRNA (guanine(26)-N(2))-dimethyltransferase	10.692140819798336	0.0013707236046739584	0.016021253314845083	0.7446398894808663	16.484	15.601	17.078	17.04	17.159	17.287	17.419	17.713	17.38	16.867	17.203	16.746	15.87	15.171	15.73	0.081241	0.415749	0.0639223	0.690115	0.00109522	0.00545188
TRMT1L	Q7Z2T5;Q7Z2T5-2	TRMT1-like protein	4.891582230002519	0.021270106556715313	0.08552628542718697	0.5715634458710696	18.213	18.371	17.535	17.654	17.559	17.527	17.473	17.483	18.141	17.548	17.558	17.324	18.395	18.106	18.377	0.210618	0.490133	0.430675	0.915627	0.0211787	0.0572786
TRRAP	Q9Y4A5-2;Q9Y4A5	Transformation/transcription domain-associated protein	4.622203268043918	0.025122866087322403	0.09415126294842086	0.5576397391263092	17.255	17.245	16.831	16.354	16.148	16.227	15.946	16.153	17.741	16.017	16.457	16.719	17.375	17.414	17.254	0.108918	0.932241	0.612699	0.266868	0.0188978	0.325944
TSFM	P43897;P43897-2;P43897-4;P43897-3	Elongation factor Ts, mitochondrial	6.00295827331247	0.011220347422791944	0.055706371380054694	0.6208056993496401	18.036	18.927	18.489	17.858	17.59	17.827	17.717	17.845	18.715	18.098	18.102	18.212	18.599	18.715	18.784	0.0803604	0.996337	0.41346	0.113427	0.00777344	0.321158
TST	Q16762	Thiosulfate sulfurtransferase	6.032678891197966	0.011040595826465193	0.05553936383871296	0.6219676219604754	17.883	17.605	17.426	17.549	17.221	16.94	16.87	17.172	16.279	17.315	17.362	17.013	17.862	17.58	17.83	0.089968	0.0573488	0.925045	0.99234	0.0451477	0.0295162
TTYH3	Q9C0H2-3;Q9C0H2-2;Q9C0H2;Q9C0H2-4	Protein tweety homolog 3	8.183643768343128	0.003823579614100919	0.029900942737609345	0.690584758367671	16.398	16.832	16.815	16.706	15.086	15.984	15.475	15.317	16.19	16.506	16.375	15.905	15.667	16.572	16.72	0.0025289	0.344295	0.55501	0.0448176	0.0413273	0.992166
TUBA1B	P68363;P68363-2;Q9H853	Tubulin alpha-1B chain	6.6918214363503745	0.007805433279264632	0.046111445513916605	0.6460229880846508	24.377	24.349	24.157	24.056	24.391	24.195	24.148	24.147	24.38	24.129	24.075	24.235	24.498	24.576	24.752	0.998654	0.988585	0.0176253	0.998362	0.0139364	0.010856
TUBB	P07437;A6NNZ2;CON__ENSEMBL:ENSBTAP00000025008	Tubulin beta chain	4.633593853220455	0.024944173031192285	0.09398993572606835	0.5582467974491322	23.805	23.807	23.542	23.307	23.502	23.724	23.675	23.595	24.168	23.317	23.577	23.813	24.252	24.035	24.425	0.999936	0.932083	0.0307772	0.946541	0.0332644	0.0766017
TUBB3	Q13509;Q13509-2	Tubulin beta-3 chain	8.464179891076592	0.0033757169034800867	0.028082175566960618	0.6977402484473607	20.682	20.754	20.249	19.887	19.774	19.736	19.578	19.74	20.695	19.721	19.65	19.929	20.783	20.878	21.245	0.0707704	0.412961	0.190015	0.644781	0.00278528	0.0167331
TUBB4B	P68371	Tubulin beta-4B chain	6.389518065373356	0.009126718347117929	0.05068903694274854	0.6353819301882656	22.981	23.347	23.152	23.334	23.596	23.621	23.468	23.464	23.33	23.413	23.619	23.59	23.79	23.451	23.879	0.0500043	0.103499	0.00690006	0.969403	0.516528	0.312734
TUBG2;TUBG1	Q9NRH3;P23258	Tubulin gamma-2 chain;Tubulin gamma-1 chain	4.352628806361222	0.029825210287823756	0.10324841905370837	0.5427694765707114	15.369	17.548	15.043	16.239	15.97	16.418	16.505	15.848	17.778	16.3	16.774	17.113	17.733	17.798	17.642	0.992102	0.27167	0.037934	0.39222	0.0581756	0.530173
TWF1	Q12792;Q12792-3;Q12792-4	Twinfilin-1	15.853057516280133	0.00026231415141231686	0.005483374665099777	0.8121558157122931	18.676	18.917	18.875	18.823	18.747	19.009	18.951	18.993	18.945	18.885	18.839	19.011	19.493	19.217	19.604	0.667018	0.699253	0.000246599	0.999911	0.00113474	0.00104957
TWF2	Q6IBS0;Q9NR96-4	Twinfilin-2	4.2558131757242945	0.03176110708503207	0.10758932965563105	0.5371819506504308	18.871	18.688	18.262	17.79	17.702	17.801	17.755	18.065	18.893	17.825	17.751	18.22	18.961	18.708	18.881	0.211345	0.830921	0.457563	0.607064	0.0231675	0.155406
TXNDC12	O95881	Thioredoxin domain-containing protein 12	4.347855679088436	0.029917347489864684	0.10334795568267874	0.5424971684546217	20.32	20.362	20.341	20.023	19.926	19.869	19.781	19.76	20.344	19.747	19.703	19.824	20.321	20.788	20.035	0.116816	0.218989	0.914719	0.975505	0.0551065	0.102591
TXNDC17	Q9BRA2	Thioredoxin domain-containing protein 17	6.814931587349637	0.007332822047025292	0.04444671504711799	0.6501805757283546	19.708	19.528	18.794	19.018	19.088	19.018	18.782	18.979	19.222	19.136	18.993	18.673	19.682	19.751	20.33	0.54373	0.648334	0.0681004	0.997733	0.00830323	0.0109538
TXNRD1	Q16881-5;Q16881-2;Q16881-4;Q16881-3;Q16881-6;Q16881;Q16881-7	Thioredoxin reductase 1, cytoplasmic	5.692375327967324	0.013320696236994603	0.06250185673214302	0.6082220093927401	19.908	19.781	19.44	19.136	20.093	20.086	20.09	20.302	20.077	19.394	19.248	19.395	20.06	20.063	20.29	0.0564659	0.997317	0.0840089	0.0410064	0.999984	0.0627444
U2AF2	P26368-2;P26368	Splicing factor U2AF 65 kDa subunit	6.904060308034645	0.0070116373388272495	0.04301098681611102	0.65313013235116	20.495	20.719	20.249	20.072	20.171	20.264	20.226	19.895	20.783	20.279	20.264	19.97	20.907	21.423	20.873	0.615462	0.989791	0.0357283	0.785547	0.00532536	0.0223376
UACA	Q9BZF9-2;Q9BZF9	Uveal autoantigen with coiled-coil domains and ankyrin repeats	34.61834871552605	6.745915686671826e-06	0.0004914214716148507	0.9042271073927236	17.66	17.398	17.594	17.553	16.644	16.497	16.336	16.728	17.537	17.464	17.268	17.43	17.47	17.053	17.317	7.71642e-06	0.652441	0.148369	2.84522e-05	0.000298269	0.611965
UAP1	Q16222-2;Q16222-3;Q16222	UDP-N-acetylhexosamine pyrophosphorylase;UDP-N-acetylgalactosamine pyrophosphorylase;UDP-N-acetylglucosamine pyrophosphorylase	31.032198528392964	1.1533865569359243e-05	0.0006965173263274165	0.8943289169240981	17.871	17.088	17.633	17.462	18.705	19.002	19.102	18.882	17.428	16.926	17.03	17.276	18.24	17.87	17.535	7.72222e-05	0.320835	0.338108	9.49802e-06	0.00194824	0.0243827
UBA2	Q9UBT2;Q9UBT2-2	SUMO-activating enzyme subunit 2	6.281984748849328	0.009659100448790555	0.051992349093972795	0.6314408341870231	19.394	19.397	18.973	19.148	19.386	19.341	19.14	19.179	19.631	19.175	19.142	18.989	19.608	20.006	19.867	0.995662	0.999961	0.0146003	0.997641	0.0207121	0.0155822
UBA6	A0AVT1;A0AVT1-2;A0AVT1-3;A0AVT1-4	Ubiquitin-like modifier-activating enzyme 6	5.450701099079737	0.01527985516865822	0.06893457282693077	0.5978371432550751	16.599	17.336	17.148	16.887	17.08	17.781	17.773	17.535	18.051	16.641	16.958	17.069	15.853	16.737	15.972	0.351404	0.932497	0.144193	0.67078	0.0101756	0.0596215
UBAP2	Q5T6F2;Q5T6F2-2	Ubiquitin-associated protein 2	11.535747760105966	0.0010089995781163647	0.013041280816398115	0.7588102413384166	19.289	19.256	18.637	18.442	17.273	17.299	17.573	18.129	19.349	18.408	18.561	18.759	18.768	19.083	19.307	0.00252575	0.95885	0.95965	0.00554361	0.0020566	0.780741
UBE2M	P61081	NEDD8-conjugating enzyme Ubc12	5.951059709229227	0.01154256251109319	0.05668719329619713	0.618759515153589	20.34	19.716	19.58	19.265	19.66	19.386	19.231	19.275	19.849	19.48	19.365	18.65	20.098	20.986	20.536	0.664654	0.561727	0.100144	0.997854	0.0169607	0.0128859
UBE2N	P61088;Q5JXB2	Ubiquitin-conjugating enzyme E2 N	3.9064033946819468	0.040087317425798775	0.12461843863253558	0.5158282391469509	20.161	20.055	19.638	19.359	19.585	19.777	19.408	19.157	20.315	19.402	19.03	19.884	20.437	20.294	20.591	0.646331	0.947963	0.188443	0.913256	0.0318218	0.0862703
UBE2V1	Q13404;Q13404-7;Q13404-2;Q13404-1;Q13404-6;Q13404-8	Ubiquitin-conjugating enzyme E2 variant 1	11.960115889269366	0.0008702416627602435	0.011824408592754809	0.7653601018928982	17.898	18.397	18.684	19.016	19.075	18.906	19.244	19.477	18.32	19.192	19.223	18.739	17.798	17.405	16.651	0.182564	0.637679	0.0169541	0.753293	0.000683098	0.00277003
UBE4B	O95155-2;O95155;O95155-4;O95155-3	Ubiquitin conjugation factor E4 B	11.701796920541586	0.0009517998397153149	0.012566069948630128	0.761416185433229	17.297	17.517	17.11	17.081	15.353	15.413	15.743	16.088	17.764	16.579	16.145	16.552	17.474	16.967	17.354	0.00137538	0.41649	0.999963	0.0179649	0.00234097	0.456517
UCHL5	Q9Y5K5-2;Q9Y5K5-4;Q9Y5K5-3;Q9Y5K5	Ubiquitin carboxyl-terminal hydrolase isozyme L5	9.699682931560734	0.002011503290079938	0.020115357743010032	0.7256792784207194	15.925	16.688	17.369	17.798	18.021	17.893	18.014	17.746	17.635	17.852	17.74	17.741	16.524	16.037	16.326	0.044963	0.111982	0.28336	0.942614	0.00288973	0.00660564
UFD1L	Q92890-1;Q92890;Q92890-3	Ubiquitin fusion degradation protein 1 homolog	9.829097508291493	0.001910453548417471	0.01928789170708784	0.7283098149069404	19.224	19.454	19.126	19.199	18.77	17.556	18.499	19.066	19.357	19.094	19.046	18.911	19.903	19.958	20.053	0.0489574	0.936678	0.0992393	0.125472	0.00107144	0.0411468
UFM1	P61960;P61960-2	Ubiquitin-fold modifier 1	4.489345273564856	0.02732218464675342	0.09812515873685342	0.550433877054552	19.639	19.494	19.339	19.004	19.039	18.944	18.842	19.167	19.519	18.692	18.881	18.999	19.352	19.679	19.982	0.289658	0.342757	0.514334	0.999236	0.0388701	0.0471865
UNC45A	Q9H3U1-2;Q9H3U1;Q9H3U1-3	Protein unc-45 homolog A	22.70823537769206	5.132308320326757e-05	0.0020410313942177505	0.860978946556849	18.092	17.913	18.097	17.751	17.697	17.187	17.497	17.594	17.344	17.524	17.694	17.665	18.501	18.422	18.388	0.0104464	0.0252529	0.0160791	0.950012	7.35591e-05	0.000137859
UPP1	Q16831	Uridine phosphorylase 1	14.04421294910373	0.0004434677206779153	0.007733413032784395	0.7929709451922571	20.055	19.784	19.433	19.229	20.284	20.729	20.672	20.552	19.879	19.387	19.315	19.391	20.239	20.029	20.254	0.00181727	0.88955	0.0777306	0.000625855	0.27284	0.0259072
UQCRB	P14927;P14927-2	Cytochrome b-c1 complex subunit 7	11.960311381597046	0.0008701831410723066	0.011824408592754809	0.7653630372204904	18.751	18.356	18.355	18.125	17.86	18.032	17.932	17.752	18.568	18.439	18.182	18.183	19.422	19.039	18.621	0.0634069	0.989452	0.0293633	0.104444	0.000452239	0.0182647
UQCRFS1;UQCRFS1P1	P47985;P0C7P4	Cytochrome b-c1 complex subunit Rieske, mitochondrial;Cytochrome b-c1 complex subunit 11;Putative cytochrome b-c1 complex subunit Rieske-like protein 1	3.936083594473027	0.039287927603036926	0.1228359845767051	0.5177183860150875	20.106	19.903	19.414	18.857	18.935	19.003	18.997	18.959	19.829	19.08	19.043	19.186	19.9	19.971	19.668	0.140419	0.676472	0.742959	0.617869	0.0355362	0.22222
UQCRQ	O14949	Cytochrome b-c1 complex subunit 8	131.24502286398942	6.819232412278164e-09	7.412505632146364e-06	0.9728217274617001	19.294	19.184	19.022	18.791	18.759	18.225	18.206	18.678	18.969	18.801	18.631	18.573	15.869	16.121	16.036	0.0111577	0.204885	7.20068e-09	0.330562	7.40528e-08	2.40918e-08
USE1	Q9NZ43;Q9NZ43-2;Q9NZ43-3	Vesicle transport protein USE1	18.48685156492154	0.0001322296057400986	0.0038846913902564105	0.8344882908287475	16.867	15.59	17.264	16.961	17.578	17.552	17.706	17.8	16.709	16.983	17.051	16.928	15.176	15.601	15.275	0.025554	0.82819	0.00672097	0.104738	7.07261e-05	0.00191662
USP10	Q14694;Q14694-3;Q14694-2	Ubiquitin carboxyl-terminal hydrolase 10	5.231983663812666	0.017350923596727158	0.0745472488128159	0.5879524949859268	19.33	19.031	18.599	18.311	18.151	15.944	17.668	17.749	19.079	18.53	18.46	18.538	18.395	19.117	19.429	0.0330582	0.981006	0.985671	0.0617833	0.028012	0.899428
USP14	P54578-2;P54578;P54578-3	Ubiquitin carboxyl-terminal hydrolase 14	6.207847380046079	0.010047490293202973	0.05293193190005637	0.6286737099850184	18.6	18.848	18.602	18.446	18.742	18.978	18.887	19.019	18.12	18.393	18.493	18.439	18.425	18.906	18.929	0.191289	0.238994	0.794969	0.00703056	0.702799	0.0719998
UTP11L	Q9Y3A2;Q9Y3A2-2	Probable U3 small nucleolar RNA-associated protein 11	4.792657731840261	0.022598347440090205	0.08894104804033703	0.566553250125526	16.226	15.825	15.193	17.759	17.598	17.833	17.764	17.498	16.022	17.707	17.68	17.507	15.878	16.201	15.486	0.0761943	0.284821	0.891279	0.824834	0.0329467	0.121824
UTRN	P46939;P46939-2;P46939-4;P46939-3	Utrophin	4.2528273648110195	0.03182311484989206	0.10758932965563105	0.537007458798159	18.875	18.849	18.513	18.311	18.01	18.057	17.96	18.169	18.922	18.138	18.294	18.323	18.329	18.44	18.386	0.0209145	0.577123	0.524001	0.176654	0.29524	0.997393
UXS1	Q8NBZ7-2;Q8NBZ7;Q8NBZ7-3	UDP-glucuronic acid decarboxylase 1	5.157733017736172	0.01812789766954444	0.0765828305902178	0.5844854270203201	16.982	17.051	16.953	16.54	15.481	15.71	15.39	13.898	18.259	16.983	16.231	16.327	17.161	15.911	15.648	0.0289322	0.999159	0.682564	0.0232818	0.258159	0.613193
VAMP8	Q9BV40	Vesicle-associated membrane protein 8	4.1925467744328255	0.03310588847498408	0.10982533297754128	0.5334562810710858	16.391	16.612	19.5	19.151	18.936	19.14	18.863	18.985	16.157	19.242	19.15	19.363	15.231	15.633	16.654	0.617871	0.911899	0.176134	0.935174	0.0273552	0.0672003
VAPB	O95292;O95292-2	Vesicle-associated membrane protein-associated protein B/C	4.674273642188045	0.024318066482120218	0.09264160607265658	0.5604012820024444	19.734	19.872	19.439	19.238	19.268	19.278	19.149	19.368	19.75	19.247	19.238	19.436	18.956	19.039	19.058	0.200817	0.712444	0.018974	0.716379	0.412429	0.0984873
VCL	P18206;P18206-2;P18206-3	Vinculin	5.718608572389672	0.013126361241933079	0.061857028916103715	0.60931708732334	20.724	20.933	21.097	21.325	21.359	21.369	21.402	21.482	21.174	21.438	21.279	21.292	21.115	21.054	21.063	0.0168064	0.0922155	0.955137	0.739038	0.0618945	0.270214
VCP	P55072	Transitional endoplasmic reticulum ATPase	4.564665459014621	0.02604881201757325	0.09568104109259351	0.5545475980459013	22.438	22.535	22.202	22.027	21.937	21.762	21.807	22.085	22.504	22.008	21.97	21.934	22.304	22.454	22.51	0.0725812	0.548109	0.861112	0.510206	0.0278738	0.231973
VKORC1L1	Q8N0U8;Q8N0U8-2	Vitamin K epoxide reductase complex subunit 1-like protein 1	11.243261010771713	0.0011199417672296949	0.014088339057400154	0.754078842903105	15.826	15.257	15.583	15.471	19.06	18.878	18.745	19.083	16.623	18.565	17.962	19.145	15.678	15.793	18.477	0.0010595	0.00923823	0.399795	0.538912	0.0277737	0.215837
VPS18	Q9P253	Vacuolar protein sorting-associated protein 18 homolog	3.7804529358629053	0.043698715706035965	0.13206812967320045	0.5076396160709967	17.607	17.938	17.366	17.123	16.567	16.792	16.714	17.259	18.123	17.216	17.186	17.347	17.475	17.856	17.405	0.0778116	0.998311	0.993202	0.101568	0.0704942	0.974601
VPS25	Q9BRG1	Vacuolar protein-sorting-associated protein 25	6.064292768750708	0.010853102482186851	0.055002503215124114	0.6231957710848891	17.899	17.628	17.183	16.551	16.233	16.326	16.403	16.457	17.853	16.658	16.763	17.387	17.77	17.551	17.66	0.0389724	0.95894	0.724584	0.0880349	0.00998432	0.465569
VPS26A	O75436;O75436-2	Vacuolar protein sorting-associated protein 26A	6.01265981420034	0.01116129589105606	0.055706371380054694	0.6211857639150289	18.946	19.074	19.055	18.573	18.467	18.636	18.557	18.501	19.423	18.704	18.884	19.149	19.16	19.218	19.089	0.1134	0.823155	0.457802	0.0272939	0.012405	0.886087
VPS35	Q96QK1	Vacuolar protein sorting-associated protein 35	5.370436748802859	0.016004214713916373	0.07100645466949836	0.5942652752661718	20.21	20.041	19.515	19.256	18.932	19.041	19.068	19.251	20.384	19.087	19.394	19.681	20.185	20.078	20.442	0.114876	0.97097	0.404293	0.223776	0.0105719	0.235213
VPS39	Q96JC1-2;Q96JC1	Vam6/Vps39-like protein	3.684715270981628	0.04670010063425527	0.13707383273474927	0.5012275654066163	15.311	16.147	15.991	15.599	15.166	14.057	15.343	15.032	15.73	15.494	15.796	16.675	15.389	16.197	15.735	0.109571	0.963177	0.999978	0.0504479	0.140167	0.976012
VPS4B	O75351;Q6PIW4-2;Q6PIW4	Vacuolar protein sorting-associated protein 4B	7.414600737032659	0.005461324965627491	0.03748559050589153	0.6691112547791599	18.447	18.216	17.897	17.551	17.535	17.439	17.438	17.515	18.206	17.569	17.581	17.931	18.517	18.203	18.658	0.0739566	0.727215	0.235479	0.356311	0.00364888	0.0510173
VTA1	Q9NP79;Q9NP79-2	Vacuolar protein sorting-associated protein VTA1 homolog	6.8614707875396865	0.0071629995530921	0.04366082531333334	0.6517269381583057	18.134	18.783	18.769	18.439	19.134	18.675	18.632	18.309	18.188	18.532	17.908	17.945	18.785	19.631	19.603	0.919301	0.432152	0.0482725	0.181931	0.125368	0.00435371
VWA1	Q6PCB0;Q6PCB0-2	von Willebrand factor A domain-containing protein 1	78.04276411044056	1.0669794552318008e-07	3.826193927021702e-05	0.9551255389764144	19.203	19.015	18.767	18.525	15.544	16.077	14.819	15.488	19.019	18.265	18.395	18.519	18.439	18.463	18.618	1.86384e-07	0.582367	0.547639	5.32315e-07	1.34841e-06	0.998525
WDR1	O75083;O75083-3	WD repeat-containing protein 1	8.154839627824817	0.003873417906044312	0.0299513108445853	0.6898308408992482	20.541	20.614	20.338	20.305	20.112	20.22	20.284	20.292	20.761	20.137	20.304	20.379	20.794	20.803	20.984	0.306492	0.968498	0.0398114	0.529201	0.00244348	0.0198634
WDR11	Q9BZH6	WD repeat-containing protein 11	5.9248413909397595	0.011709476326515679	0.05733423768884029	0.6177173970302967	17.685	17.594	17.473	16.906	16.343	16.896	16.71	16.775	17.631	16.789	16.962	17.42	17.45	18.032	17.537	0.0396916	0.795741	0.737695	0.174976	0.0105564	0.291423
WDR4	P57081;P57081-2;P57081-3	tRNA (guanine-N(7)-)-methyltransferase non-catalytic subunit WDR4	12.650843239839388	0.0006896032791291341	0.010039269166250475	0.7752925116837399	17.746	17.258	17.638	17.364	17.74	17.441	17.715	17.792	17.639	16.898	16.41	16.834	18.461	18.522	18.213	0.864416	0.110226	0.0139872	0.0307685	0.046347	0.000377084
WDR44	Q5JSH3-2;Q5JSH3;Q5JSH3-4;Q5JSH3-3	WD repeat-containing protein 44	3.6621941695757516	0.04744078797217139	0.13840110066796923	0.49969487092258613	18.167	18.043	18.385	18.296	17.117	17.593	17.796	17.754	18.144	18.04	17.743	18.177	17.743	18.066	16.849	0.0782466	0.844327	0.100694	0.275163	0.999946	0.313277
XPO1	O14980	Exportin-1	5.666135517745046	0.013518475703581686	0.06306688021370511	0.6071204988367818	20.017	19.908	19.843	19.593	19.591	19.623	19.668	19.653	20.177	19.485	19.561	19.676	20.379	20.052	20.275	0.497903	0.84854	0.10361	0.917478	0.0112124	0.0300459
YBX3	P16989;P16989-3	Y-box-binding protein 3	8.513646131806984	0.003303316246334346	0.02762080584434949	0.6989677746924409	20.056	19.654	19.494	19.741	20.211	19.989	19.589	19.748	19.826	19.547	19.587	19.513	19.401	18.084	18.082	0.945389	0.970906	0.00743322	0.761554	0.00328719	0.0144809
YIF1A	O95070	Protein YIF1A	12.986517261907158	0.0006180011540131751	0.009506140392627187	0.7798218837675037	15.774	16.72	16.883	15.956	16.517	17.353	16.459	17.082	15.473	15.017	14.956	15.589	15.449	15.457	15.554	0.314386	0.0140883	0.0769524	0.000797031	0.00472169	0.879009
YME1L1	Q96TA2-3;Q96TA2-2;Q96TA2	ATP-dependent zinc metalloprotease YME1L1	13.765014902590016	0.00048314164943428464	0.008248821564425144	0.7896550225462259	18.675	18.631	18.467	18.026	16.487	16.691	16.972	16.815	18.955	17.851	18.189	18.1	18.11	18.262	17.09	0.000552391	0.929377	0.248515	0.00134205	0.0253102	0.505464
YWHAE	P62258;P62258-2	14-3-3 protein epsilon	3.639540897582945	0.048199726170463295	0.13971493959278294	0.49814364916099213	22.002	22.245	22.272	22.115	22.221	22.511	22.463	22.461	22.079	22.29	22.417	22.678	22.741	22.803	22.362	0.284633	0.44903	0.032176	0.983725	0.459171	0.302956
YWHAQ	P27348	14-3-3 protein theta	4.7838807157070775	0.022720833999919237	0.08896248692761442	0.5661030580912847	22.542	22.341	22.297	22.017	22.04	22.246	22.264	22.213	22.761	22.183	22.175	22.662	22.96	22.613	22.797	0.892925	0.779887	0.0549079	0.390514	0.0184443	0.220411
ZC3H14	Q6PJT7-5;Q6PJT7-9;Q6PJT7-2;Q6PJT7;Q6PJT7-10;Q6PJT7-4;Q6PJT7-3;Q6PJT7-11	Zinc finger CCCH domain-containing protein 14	3.591433459348962	0.049859055698310305	0.14251299460136277	0.4948172933679957	13.378	16.661	17.938	17.685	17.461	17.75	17.539	16.287	15.862	18.191	17.83	17.879	12.089	14.096	15.837	0.856512	0.772804	0.214439	0.998129	0.0676548	0.0521388
ZC3HAV1	Q7Z2W4;Q7Z2W4-2;Q7Z2W4-3;Q7Z2W4-4;Q7Z2W4-5	Zinc finger CCCH-type antiviral protein 1	15.476181757150357	0.00029146019696445875	0.005903426722367081	0.8084576242005501	19.404	19.271	19.158	18.853	18.318	18.282	18.358	18.577	19.295	18.746	18.796	18.957	19.182	19.282	19.275	0.000605206	0.399561	0.955426	0.00758723	0.000539723	0.237658
ZFR	Q96KR1	Zinc finger RNA-binding protein	6.2669221064760565	0.009736558643132082	0.05210629906322796	0.6308819752454248	17.92	18.419	18.435	18.235	18.729	18.551	18.572	18.613	18.432	18.096	18.365	18.106	17.864	18.256	17.535	0.152697	0.999989	0.192621	0.148982	0.0057529	0.196905
ZFYVE16	Q7Z3T8;Q7Z3T8-3	Zinc finger FYVE domain-containing protein 16	4.206386823205082	0.032806088542572436	0.10927543895539193	0.5342764187511704	16.695	17.212	16.34	16.188	15.853	15.878	15.891	15.285	16.525	16.253	16.283	16.388	16.363	16.196	17.439	0.0465766	0.828298	0.997666	0.183216	0.0500308	0.767071
ZNF217	O75362	Zinc finger protein 217	4.783593537833555	0.02272485483308887	0.08896248692761442	0.5660883123203747	15.971	15.448	16.715	16.283	13.978	15.692	15.166	15.201	16.219	16.383	16.368	16.686	15.04	14.897	16.269	0.0872638	0.872441	0.424542	0.0248992	0.811653	0.160677
ZNF281	Q9Y2X9-2;Q9Y2X9	Zinc finger protein 281	5.2774581092449875	0.016894403968038152	0.07345686845302989	0.5900474603684259	17.975	18.157	17.316	16.88	15.364	16.441	16.329	15.859	16.196	17.27	16.82	17.026	16.036	17.416	17.176	0.0100348	0.285981	0.397737	0.218289	0.232341	0.99946
ZRANB2	O95218-2;O95218	Zinc finger Ran-binding domain-containing protein 2	5.45027901955149	0.015283562144701305	0.06893457282693077	0.5978185246612285	16.032	15.719	15.715	17.448	17.753	17.686	17.646	17.889	16.176	17.538	17.555	15.895	15.648	16.432	15.636	0.0342645	0.638454	0.917136	0.233603	0.017573	0.344968

## Sheet: DEP_CTRLvsAVA_alL_990
DEP_CTRLvsAVA_alL_990								Group ID	A	A	A	A	B	B	B	B	C	C	C	C	D	D	D
								Treatment group	Control	Control	Control	Control	AVA	AVA	AVA	AVA	OA	OA	OA	OA	AVA+OA	AVA+OA	AVA+OA	Tukey's range test
								LFQ_ID	DDA_1_S1-E1_1_8030	DDA_2_S1-E2_1_8031	DDA_3_S1-E3_1_8032	DDA_4_S1-E4_1_8033	DDA_5_S1-E5_1_8034	L6_S1-E6_1_8035	7_S1-E7_1_8036	8_S1-E8_1_8037	9_S1-E9_1_8038	10_S1-E10_1_8039	11_S1-E11_1_8040	12_S1-E12_1_8041	13_S1-F1_1_8042	15_S1-F3_1_8044	16_S1-F4_1_8045	Control/AVA	Control/OA	Control/AVA+OA	AVA/OA	AVA/ AVA+OA	OA/ AVA+OA
Gene names	Protein IDs	Protein names	t-statistic	p-value	q-value	Difference	Fold change	R-statistic
AARS	P49588;P49588-2	Alanine--tRNA ligase, cytoplasmic	-7.159263843705455	0.00037472691031484605	0.013886186983371738	-0.3874998092651367	0.7644532548178246	-0.9461531411387932	20.111	20.082	19.905	19.962	20.381	20.451	20.348	20.43	20.032	19.887	19.709	20.064	20.481	20.556	20.291	0.00323213	0.691537	0.0027529	0.000602309	0.968567	0.00058559
ABCC1	P33527;P33527-9;P33527-4;P33527-2;P33527-3;P33527-6;P33527-7;P33527-5;P33527-8	Multidrug resistance-associated protein 1	2.838058774482072	0.02964238724657752	0.12376930193481345	0.5904998779296875	1.5057683891839373	0.7570289469891704	20.685	20.464	20.132	19.733	19.615	19.676	19.67	19.691	20.457	19.485	19.535	19.846	20.437	20.091	20.141	0.107761	0.315663	0.999307	0.886446	0.174798	0.436769
ABCC3	O15438;O15438-4;O15438-2;O15438-5	Canalicular multispecific organic anion transporter 2	2.539495685299373	0.04411090450405281	0.15109838191987	0.9754996299743652	1.9663220501540783	0.71974652563583	18.133	17.699	16.866	16.689	16.64	16.553	15.865	16.427	17.901	16.879	16.915	17.196	17.758	17.042	17.27	0.0732435	0.984084	0.999982	0.129308	0.0981338	0.98409
ABCD1	P33897;Q9UBJ2	ATP-binding cassette sub-family D member 1	3.309089296582273	0.016223125365906556	0.09573350883458003	0.36374950408935547	1.2867658060694172	0.8037531973070586	18.588	19.008	18.998	18.729	18.529	18.493	18.486	18.36	18.532	18.672	18.653	18.541	18.902	18.918	18.537	0.0266792	0.19655	0.97908	0.620082	0.0772559	0.415321
ABCD3	P28288;P28288-2;P28288-3	ATP-binding cassette sub-family D member 3	-3.7911735438671674	0.009060922679522321	0.0729148101455059	-0.1250004768371582	0.9170037401180747	-0.8399360201842255	18.991	18.993	18.969	18.974	19.114	19.075	19.044	19.194	19.284	18.801	18.812	18.843	19.075	19.424	18.404	0.897283	0.993509	0.999832	0.777533	0.88915	0.998202
ABCG2	Q9UNQ0-2;Q9UNQ0	ATP-binding cassette sub-family G member 2	4.422464325754445	0.004459097913796328	0.050489994086423004	0.6362495422363281	1.5542833579300255	0.8747808859247582	18.958	19.216	18.894	18.696	18.361	18.456	18.378	18.024	18.845	18.117	18.263	18.367	18.606	18.078	18.959	0.0445519	0.0936318	0.340165	0.968002	0.703469	0.906018
ABHD11	Q8NFV4-4;Q8NFV4;Q8NFV4-6;Q8NFV4-3;Q8NFV4-2;Q8NFV4-5	Alpha/beta hydrolase domain-containing protein 11	2.604326024093483	0.040426918629144395	0.14497339032458137	1.4842495918273926	2.7977161393343577	0.7284289732235417	17.782	17.715	18.295	16.228	16.54	16.655	15.14	15.748	16.806	16.234	16.625	17.422	16.649	16.877	16.366	0.0370199	0.429744	0.350309	0.410387	0.631484	0.991832
ABHD12	Q8N2K0-3;Q8N2K0;Q8N2K0-2	Monoacylglycerol lipase ABHD12	3.4061648687370254	0.01438634810803793	0.090045837198295	0.7427492141723633	1.673361577147833	0.8118675092418977	19.241	19.178	18.758	18.335	18.025	18.215	18.049	18.252	19.23	18.26	18.382	18.687	18.911	18.803	18.846	0.0325845	0.726326	0.9996	0.177969	0.057686	0.82029
ABHD14B	Q96IU4;Q96IU4-2	Alpha/beta hydrolase domain-containing protein 14B	2.877401307166334	0.028153220473233025	0.1211116550168914	0.2702498435974121	1.2060166656257199	0.7614561079986221	18.273	18.26	18.114	18.005	17.759	17.839	17.89	18.083	19.54	17.881	18.047	17.745	17.161	18.175	18.054	0.871875	0.978401	0.779388	0.668338	0.994242	0.57365
ABR	Q12979-4;Q12979-2;Q12979;Q12979-3;P11274-2;P11274	Active breakpoint cluster region-related protein	3.524641877153265	0.012448286898310457	0.08404526620163644	0.5422501564025879	1.4562420324947167	0.8211710646884608	17.997	17.853	17.663	17.32	17.274	17.049	17.143	17.198	17.888	17.467	17.533	17.896	17.652	17.893	18.277	0.0374611	0.999835	0.602864	0.0422414	0.00680014	0.564528
ABRACL	Q9P1F3	Costars family protein ABRACL	2.6275554510632415	0.039187654848206355	0.14255616806120155	1.0960001945495605	2.1376122706821734	0.7314571861998327	19.77	19.317	18.577	17.888	17.852	17.688	17.731	17.897	19.095	18.923	17.883	18.638	19.168	18.856	19.264	0.0552939	0.902006	0.952973	0.165162	0.0335665	0.668776
ACACA	Q13085-3;Q13085-2;Q13085;Q13085-4;O00763-3;O00763-2;O00763	Acetyl-CoA carboxylase 1;Biotin carboxylase	4.263103589926852	0.005303113209452706	0.05614757200008205	0.6852498054504395	1.6079803823113505	0.8670640057675033	19.085	18.931	18.56	18.495	17.885	18.155	18.064	18.226	18.483	18.156	18.443	18.56	18.494	18.881	18.575	0.00358675	0.134194	0.881895	0.18161	0.0208734	0.474636
ACAD9	Q9H845	Acyl-CoA dehydrogenase family member 9, mitochondrial	2.6617915237863214	0.03743438798083944	0.1406251361068901	0.549250602722168	1.4633253849361592	0.7358426370316631	20.131	20.091	19.632	19.304	19.21	19.129	19.212	19.41	19.828	19.419	19.282	19.765	19.128	19.315	19.848	0.101794	0.745515	0.438227	0.436462	0.841426	0.923008
ACADM	P11310;P11310-2	Medium-chain specific acyl-CoA dehydrogenase, mitochondrial	2.933883576613359	0.02615468938170341	0.11836778571618631	0.3827505111694336	1.303825242029647	0.7676307423384935	20.447	20.347	20.048	19.915	19.816	19.854	19.695	19.861	20.431	19.82	19.64	19.793	20.275	20.321	20.222	0.141444	0.387901	0.962443	0.891693	0.0874063	0.240512
ACADS	P16219	Short-chain specific acyl-CoA dehydrogenase, mitochondrial	2.6588314463485383	0.03758262275489527	0.14070830402263315	0.648749828338623	1.5678090174301613	0.7354670769826128	17.947	17.887	17.403	16.998	16.973	16.731	16.775	17.161	17.77	17.14	17.116	17.216	17.256	17.271	17.383	0.048628	0.663572	0.695066	0.29513	0.369225	0.999979
ACADSB	P45954;P45954-2	Short/branched chain specific acyl-CoA dehydrogenase, mitochondrial	5.797283700790322	0.001154253559063512	0.02595876452486974	0.7467498779296875	1.678008330326552	0.9211500188481939	18.903	18.88	18.574	18.381	17.914	17.92	17.899	18.018	18.869	18.067	18.101	18.36	18.801	18.917	18.421	0.00872642	0.314439	0.998871	0.173356	0.0113175	0.31097
ACADVL	P49748-2;P49748;P49748-3	Very long-chain specific acyl-CoA dehydrogenase, mitochondrial	3.8705655742109037	0.008260463129529336	0.07012733353394535	0.5817503929138184	1.4966640198915349	0.8450034106763811	19.377	19.346	19.043	18.755	18.456	18.616	18.591	18.531	19.589	18.689	18.847	18.948	19.062	18.984	18.784	0.0438524	0.931617	0.795629	0.116038	0.267015	0.982056
ACAT2	Q9BWD1	Acetyl-CoA acetyltransferase, cytosolic	5.777183169897011	0.001175285844690728	0.02607215741181268	1.1247501373291016	2.180637764467922	0.9206640642261285	21.636	21.545	21.047	20.855	20.079	20.067	20.25	20.188	21.655	20.804	20.598	20.975	20.989	20.965	21.222	0.0020133	0.661196	0.820806	0.0130729	0.0148178	0.996641
ACLY	P53396;P53396-2;P53396-3	ATP-citrate synthase	4.748957080545251	0.003162113683653793	0.04208837845875518	0.6830000877380371	1.6054748750694574	0.888741509000176	20.651	20.429	20.268	19.984	19.682	19.618	19.58	19.72	20.053	19.622	19.666	19.868	20.355	20.502	20.463	0.00140384	0.0088488	0.872401	0.661618	0.000808704	0.00422442
ACO1	P21399	Cytoplasmic aconitate hydratase	2.7962514733865143	0.031318293088306255	0.12758180993395513	0.8302497863769531	1.7779931751529316	0.7522073402482975	19.481	19.365	18.737	18.254	17.933	18.125	18.14	18.318	19.569	18.238	18.39	18.879	19.55	19.213	19.496	0.0940564	0.92947	0.554184	0.237398	0.0138542	0.280783
ACO2	Q99798	Aconitate hydratase, mitochondrial	3.152274351691993	0.019757629263358677	0.10459355361657897	0.4804997444152832	1.395226884268267	0.7896288174457111	20.449	20.388	20.062	19.803	19.704	19.702	19.628	19.746	20.419	19.897	19.89	19.916	20.25	20.255	20.084	0.0370484	0.772785	0.999191	0.175701	0.0444104	0.742156
ACOT13	Q9NPJ3-2;Q9NPJ3	Acyl-coenzyme A thioesterase 13;Acyl-coenzyme A thioesterase 13, N-terminally processed	2.7993292677198736	0.031191505207345652	0.12752667106040064	0.33750009536743164	1.2635651877901333	0.7525664847680251	19.748	19.783	19.559	19.351	19.294	19.448	19.226	19.123	19.743	19.182	19.461	19.023	19.899	18.941	19.378	0.399486	0.610041	0.796706	0.979555	0.930566	0.994765
ACOT2;ACOT1	P49753;Q86TX2;P49753-2	Acyl-coenzyme A thioesterase 2, mitochondrial;Acyl-coenzyme A thioesterase 1	4.029099192956443	0.0068873195541581285	0.06324233674870451	1.0822501182556152	2.117335837828523	0.8544815144176895	19.125	19.036	18.775	18.002	17.577	17.824	17.455	17.753	19.116	17.848	17.53	18.264	18.693	17.791	17.54	0.0577542	0.484844	0.316583	0.496298	0.810427	0.967492
ACOX1	Q15067-2;Q15067;Q15067-3	Peroxisomal acyl-coenzyme A oxidase 1	2.939309549756322	0.025970932429524217	0.11828381376072414	0.5339994430541992	1.4479376134097792	0.7682129094700677	18.346	18.46	17.788	17.96	17.863	17.457	17.539	17.559	18.372	17.886	17.973	17.907	18.003	18.473	17.647	0.0907424	0.953625	0.96875	0.202714	0.244362	0.999979
ACOX3	O15254-2;O15254	Peroxisomal acyl-coenzyme A oxidase 3	2.6273453858659392	0.039198678698226706	0.14255616806120155	1.1645002365112305	2.2415555250765076	0.7314299940036546	17.412	17.593	16.761	16.616	14.813	16.312	16.275	16.324	17.56	16.355	16.904	16.68	17.348	15.532	16.355	0.115671	0.963461	0.548917	0.237635	0.777379	0.795535
ACSL4	O60488-2;O60488	Long-chain-fatty-acid--CoA ligase 4	8.2729500413392	0.00016882601387674715	0.009025272643476598	1.3682503700256348	2.5815729566625	0.9588534905218408	19.126	18.818	18.656	18.469	17.156	17.375	17.519	17.546	18.981	18.152	18.383	18.553	18.957	18.955	18.791	5.39341e-05	0.531545	0.899801	0.000329813	4.63821e-05	0.255478
ACTBL2	Q562R1	Beta-actin-like protein 2	-2.765602552050471	0.03261149118861327	0.13028018587351403	-0.9642505645751953	0.5125445934276921	-0.7485940842922645	16.265	16.133	16.319	17.567	17.509	17.712	17.653	17.267	15.972	17.58	17.409	17.045	16.561	15.878	14.829	0.205631	0.780764	0.387529	0.654062	0.0178767	0.108243
ACTG1	P63261	Actin, cytoplasmic 2;Actin, cytoplasmic 2, N-terminally processed	-2.5904400308057567	0.041187565271920426	0.14646962960930482	-0.39799976348876953	0.7589097509004749	-0.7265981419986529	24.656	25.126	25.043	25.383	25.522	25.404	25.48	25.394	25.072	25.209	25.206	25.025	25.462	25.263	25.444	0.0345708	0.924527	0.108203	0.0957492	0.967566	0.257459
ACTL6A	O96019-2;O96019	Actin-like protein 6A	2.716937638838912	0.0347839571178328	0.13487572432967038	0.3007502555847168	1.231784821164635	0.7427167392398012	18.367	18.488	18.13	18.038	17.957	17.935	17.872	18.056	18.379	18.171	18.143	18.31	18.908	18.114	18.895	0.313608	0.999979	0.196841	0.326565	0.0125044	0.188755
ADAM10	O14672;O14672-2	Disintegrin and metalloproteinase domain-containing protein 10	5.976240281538663	0.000984816610180744	0.023242552959570555	0.46974992752075195	1.3848693981511675	0.925293678141269	18.3	18.488	18.502	18.273	17.78	18.003	17.981	17.92	18.558	18.403	18.412	18.598	18.711	18.022	18.35	0.0140367	0.844541	0.995952	0.00369225	0.0324153	0.763993
ADAM9	Q13443-2;Q13443	Disintegrin and metalloproteinase domain-containing protein 9	3.3281803055568826	0.015842468436798367	0.0946195779714276	0.5659995079040527	1.480412793038682	0.8053854916618147	17.494	17.533	17.18	16.89	16.523	16.648	16.771	16.891	17.407	16.897	17.039	16.936	17.119	17.247	17.248	0.0163077	0.564518	0.974075	0.145387	0.0518213	0.847528
ADAR	P55265-5;P55265;P55265-4	Double-stranded RNA-specific adenosine deaminase	2.5739563409824746	0.042110289067199595	0.14756442343995596	0.29450035095214844	1.2264601433469267	0.7244045366907006	19.998	19.903	19.68	19.563	19.369	19.439	19.532	19.626	19.942	19.502	19.502	19.402	19.729	20.119	19.938	0.193531	0.490551	0.768778	0.894446	0.0532031	0.151691
ADD1	P35611-2;P35611-6;P35611;P35611-3;P35611-4;P35611-5	Alpha-adducin	3.3292258536377948	0.015821906310239213	0.0946195779714276	0.5295000076293945	1.4434288621378686	0.8054743612957983	16.985	17.238	16.935	17.479	16.763	16.789	16.364	16.603	16.749	17.13	17.429	17.022	15.44	17.398	17.054	0.467388	0.996113	0.530106	0.589492	0.999998	0.646099
ADNP	Q9H2P0	Activity-dependent neuroprotector homeobox protein	8.316562221934065	0.00016394657218807849	0.008910496198422066	1.1487493515014648	2.2172160428299015	0.9592579599274637	17.279	17.544	17.595	17.367	16.179	16.384	16.048	16.579	17.592	17.354	17.435	17.612	17.334	17.216	16.861	1.74882e-05	0.979269	0.202519	1.14012e-05	0.000596829	0.116618
ADRM1	Q16186	Proteasomal ubiquitin receptor ADRM1	-2.6132949717647658	0.03994356489697954	0.144568218789179	-1.0037493705749512	0.498702254242406	-0.7296032718220753	17.513	17.832	19.037	18.733	19	19.427	19.136	19.567	18.402	18.966	19.189	19.128	18.66	19.853	17.489	0.207423	0.55032	0.871259	0.869915	0.638969	0.958425
AFAP1L2	Q8N4X5;Q8N4X5-2;Q8N4X5-4;Q8N4X5-3	Actin filament-associated protein 1-like 2	4.962949117518385	0.002544730034576832	0.039143229446957785	0.7147502899169922	1.641199124706378	0.8967269032857851	19.051	18.97	18.754	18.43	18.121	18.078	17.983	18.164	18.947	18.409	18.578	18.945	18.559	18.735	19.202	0.00898391	0.966099	0.998414	0.0193006	0.011296	0.933831
AFG3L2	Q9Y4W6	AFG3-like protein 2	3.1340650705945463	0.020219828889987464	0.10533045049560562	0.7360000610351562	1.6655516122245	0.7879022221301818	19.54	19.236	19.137	18.45	18.37	18.249	18.327	18.473	19.144	18.43	18.274	18.4	18.718	19.156	18.826	0.0422181	0.173537	0.876262	0.817076	0.20201	0.568403
AGPAT9	Q53EU6	Glycerol-3-phosphate acyltransferase 3	-6.863564632915652	0.00047111686538292157	0.014631543790606737	-2.310250759124756	0.20162539164947596	-0.9418193966195916	15.776	16.213	17.018	15.558	18.594	18.186	18.596	18.43	16.648	17.577	17.641	16.015	15.204	17.395	15.334	0.00544499	0.438096	0.991468	0.0722545	0.00578576	0.35522
AGRN	O00468-6;O00468-7;O00468-3;O00468-5;O00468-4;O00468;O00468-2	Agrin;Agrin N-terminal 110 kDa subunit;Agrin C-terminal 110 kDa subunit;Agrin C-terminal 90 kDa fragment;Agrin C-terminal 22 kDa fragment	6.148930261155792	0.0008477709513401144	0.02143086102573731	1.1715002059936523	2.252458000973789	0.929001030209238	18.283	18.143	18.064	17.651	16.994	17.115	16.848	16.498	18.068	17.909	17.903	18.124	18.348	18.008	18.489	9.75556e-05	0.996608	0.532083	0.000127615	3.39607e-05	0.427934
AHSA1	O95433-2;O95433	Activator of 90 kDa heat shock protein ATPase homolog 1	2.942598448265193	0.025860230258544087	0.11809339624980776	0.6142501831054688	1.530762201966184	0.7685648590689261	19.805	19.801	19.334	18.941	18.889	18.848	18.869	18.818	19.832	18.92	18.95	19.002	19.723	19.728	19.797	0.0776673	0.57353	0.666084	0.508483	0.0159576	0.14099
AIDA	Q96BJ3;Q96BJ3-2;Q96BJ3-3	Axin interactor, dorsalization-associated protein	6.569095242194192	0.0005965013122230315	0.016075956852556247	0.9055004119873047	1.8731941167331478	0.9369803634681989	17.758	18.106	17.701	17.508	16.689	16.897	16.917	16.948	18.196	17.511	17.474	17.823	18.056	18.324	18.197	0.000941635	0.999554	0.140007	0.00110001	6.48484e-05	0.120285
AIFM2	Q9BRQ8-2;Q9BRQ8	Apoptosis-inducing factor 2	-2.7628966856142942	0.03272838498368347	0.13047342717822957	-0.5409998893737793	0.687294400487921	-0.7482718403827757	15.903	16.506	16.604	16.256	17.004	16.517	16.885	17.027	16.33	15.888	16.347	15.376	17.154	16.486	16.382	0.208162	0.58319	0.587047	0.0255812	0.907512	0.116521
AIM1	Q9Y4K1;Q9Y4K1-2	Absent in melanoma 1 protein	-10.968991688768464	3.4102920640507e-05	0.004382460273765514	-0.9285001754760742	0.5254042678152858	-0.9759616406576208	17.356	17.453	17.446	17.297	18.363	18.215	18.178	18.51	17.364	17.232	17.174	17.013	17.96	18.358	18.425	2.35694e-05	0.360742	9.91269e-05	3.76169e-06	0.939223	1.49122e-05
AIP	O00170	AH receptor-interacting protein	4.167297737827508	0.005896254746625964	0.05934471212576318	0.4464998245239258	1.36273007337063	0.862102494163674	18.074	18.239	17.82	17.807	17.496	17.562	17.592	17.504	18.211	17.785	17.73	17.786	18.092	18.396	18.212	0.0179968	0.82118	0.29669	0.0763506	0.00139024	0.0877451
AK3	Q9UIJ7;Q9UIJ7-2;Q9UIJ7-3	GTP:AMP phosphotransferase AK3, mitochondrial	2.96215636752184	0.02521238286439872	0.116290778671576	1.0159997940063477	2.022303872950115	0.7706434471486476	18.437	18.143	17.107	17.354	16.938	16.357	16.773	16.909	16.282	17.038	16.836	16.527	15.535	16.577	17.521	0.120309	0.0903393	0.0782779	0.997836	0.968218	0.991493
AKAP12	Q02952;Q02952-3;Q02952-2	A-kinase anchor protein 12	-8.7832780198632	0.00012075292712376205	0.0077210842225605494	-1.375	0.3855527063519852	-0.9632433522733097	17.898	17.818	18.32	18.204	19.225	19.486	19.339	19.69	18.427	18.612	18.442	18.585	18.165	18.751	18.831	2.02323e-05	0.0710147	0.0539938	0.000752674	0.00249325	0.981307
AKR7A2	O43488;Q8NHP1	Aflatoxin B1 aldehyde reductase member 2	3.4284502276085695	0.013997771113840068	0.08887755041402438	0.5925002098083496	1.5078576218504516	0.8136664838627973	19.568	19.591	19.372	19.007	19.104	18.767	18.66	18.637	19.714	18.912	18.956	19.054	19.635	19.934	19.87	0.0466032	0.661574	0.230626	0.28632	0.00237343	0.0416844
AKT2	P31751;P31751-2	RAC-beta serine/threonine-protein kinase	3.190903961493043	0.01881483422644136	0.10224759538602418	0.8042492866516113	1.7462368925585245	0.7932305003976106	20.755	20.27	19.743	19.692	19.256	19.368	19.36	19.259	20.457	19.889	19.907	20.05	20.175	20.221	19.876	0.0158816	0.997778	0.999564	0.0214657	0.0298688	0.999879
ALCAM	Q13740-2;Q13740;Q13740-4;Q13740-3	CD166 antigen	2.6869006546016614	0.03620178172077223	0.13835671408118555	0.29600000381469727	1.2277356871613736	0.7390012281659115	17.987	18.29	18.041	18.099	18.021	17.812	17.811	17.589	18.272	18.022	17.947	17.87	18.517	18.752	18.267	0.149518	0.929068	0.0530062	0.354948	0.0015773	0.0208601
ALDH1B1	P30837	Aldehyde dehydrogenase X, mitochondrial	2.8755449917100826	0.028221641028913124	0.1211116550168914	0.48025035858154297	1.3949857246758581	0.761249579468137	19.649	19.534	19.343	18.94	18.937	18.876	18.723	19.009	19.404	18.807	18.835	18.94	19.385	19.661	19.353	0.0647775	0.183488	0.944859	0.911598	0.0369663	0.100414
ALDH3A2	P51648;P51648-2	Fatty aldehyde dehydrogenase	2.868060592872646	0.02849932783701495	0.12111991489912532	0.9442496299743652	1.9241878233477907	0.760414530485285	19.581	19.122	18.569	18.097	17.732	18.011	17.875	17.974	19.504	18.277	18.076	18.471	18.774	19.188	18.816	0.0782193	0.872812	0.995742	0.251289	0.0754889	0.793106
ALDH4A1	P30038;P30038-3;P30038-2	Delta-1-pyrroline-5-carboxylate dehydrogenase, mitochondrial	4.155093868275597	0.005977014934285515	0.05992564364683785	0.48699951171875	1.4015269747327794	0.8614520931090535	19.073	19.029	19.139	18.782	18.675	18.336	18.402	18.662	19.066	18.791	18.61	18.812	18.906	18.778	18.924	0.0059317	0.397556	0.689142	0.0897584	0.063887	0.976486
ALDH7A1	P49419-2;P49419;P49419-4	Alpha-aminoadipic semialdehyde dehydrogenase	3.8416662836470743	0.008542345564097718	0.07137206871849261	0.49499940872192383	1.4093201775422701	0.8431846654229234	19.032	18.973	18.508	18.871	18.415	18.464	18.239	18.286	18.769	18.665	18.559	18.704	19.226	18.877	18.762	0.00980771	0.534054	0.847249	0.0974018	0.00423013	0.214484
ALG1	Q9BT22;Q9BT22-2;Q6GMV1	Chitobiosyldiphosphodolichol beta-mannosyltransferase	2.5814993662206307	0.04168535147550595	0.14721523797733135	0.8079996109008789	1.7507821871973284	0.725411086795518	18.543	18.162	17.7	17.102	16.979	17.12	17.027	17.149	18.513	16.955	17.537	17.824	18.175	18.062	18.148	0.129147	0.955242	0.895198	0.275896	0.0556126	0.656353
ALG3	Q92685;Q92685-2	Dol-P-Man:Man(5)GlcNAc(2)-PP-Dol alpha-1,3-mannosyltransferase	2.780512239045938	0.03197537452097996	0.12936935026416335	0.7694997787475586	1.704678623035162	0.7503602175313322	15.209	15.867	16.36	16.007	14.935	14.857	15.102	15.471	16.189	15.959	16.098	15.875	15.822	15.964	15.996	0.0180807	0.854393	0.991032	0.00487468	0.0174446	0.968644
ANAPC7	Q9UJX3-2;Q9UJX3	Anaphase-promoting complex subunit 7	6.798357732510315	0.0004960386021379865	0.014893019408507653	1.5220005512237549	2.871890118536116	0.9407956005922631	17.891	17.921	17.62	17.112	16.119	15.945	15.933	16.459	17.999	17.084	17.159	17.705	17.068	16.822	16.156	0.00078711	0.944909	0.0335591	0.00179607	0.26945	0.0779708
ANLN	Q9NQW6-2;Q9NQW6	Actin-binding protein anillin	2.9019212051765626	0.027266065575574705	0.1203175099349785	0.8127496242523193	1.7565560645594407	0.7641624952985879	15.426	16.102	16.577	16.6	15.39	15.406	15.447	15.211	16.217	16.38	16.102	16.173	15.442	15.988	16.577	0.0518011	0.99862	0.932405	0.0401129	0.190108	0.88138
ANP32B	Q92688-2;Q92688	Acidic leucine-rich nuclear phosphoprotein 32 family member B	-3.0566190916966285	0.022321561251801156	0.1097897605461894	-0.2402496337890625	0.8465988101924687	-0.7803461773592081	20.218	20.2	20.246	20.379	20.407	20.679	20.387	20.531	20.579	20.436	20.552	20.293	20.144	20.259	20.366	0.0588072	0.119463	0.999938	0.970898	0.0773277	0.147413
ANPEP	P15144	Aminopeptidase N	4.985769790324051	0.002487368190325716	0.03900941429906184	0.46525001525878906	1.3805565794941497	0.8975301271059148	22.458	22.395	22.189	22.12	21.795	21.91	21.889	21.707	22.267	21.906	22.015	21.922	22.117	22.615	22.247	0.0122958	0.189667	0.99235	0.381215	0.0125236	0.15977
ANXA11	P50995-2;P50995	Annexin A11	2.5944385710373874	0.04096698656223248	0.14616339516350124	0.5407495498657227	1.454728122650364	0.727126933163133	20.546	20.452	19.979	19.727	19.659	19.567	19.482	19.833	20.583	19.672	19.777	20.062	20.19	20.39	20.686	0.140854	0.906735	0.753419	0.367638	0.0368045	0.408651
ANXA2;ANXA2P2	P07355;P07355-2;A6NMY6	Annexin A2;Putative annexin A2-like protein	2.7301739069801254	0.034178131638734205	0.13363895356584202	0.3685002326965332	1.2910100510741576	0.7443325787382145	24.977	25.044	24.841	24.485	24.462	24.378	24.418	24.615	24.99	24.473	24.582	24.619	24.915	25.053	25.19	0.082417	0.608059	0.486881	0.495521	0.0100156	0.0934214
ANXA6	P08133;P08133-2	Annexin A6	3.3689427744035463	0.01506211931314056	0.09280206961543248	0.9325001239776611	1.9085806140777921	0.8088103596609141	17.77	17.502	16.938	16.667	15.971	16.493	16.298	16.385	17.688	16.416	16.617	17.197	17.799	17.302	17.646	0.0462101	0.859297	0.695702	0.164296	0.010725	0.311014
ANXA7	P20073-2;P20073	Annexin A7	2.5107831248505583	0.04585466233005915	0.15503169718425383	0.21650028228759766	1.1619115772890016	0.7157897529354856	19.738	19.537	19.612	19.4	19.498	19.332	19.32	19.271	19.437	19.409	19.199	19.364	19.838	20.238	20.297	0.232018	0.22269	0.0025666	0.999981	0.000167184	0.00016148
AP2A2	O94973	AP-2 complex subunit alpha-2	2.7829457774571402	0.031872818926108305	0.12927520213686466	0.504000186920166	1.418140219418212	0.7506469675525089	20.252	20.335	19.95	19.539	19.552	19.491	19.475	19.542	20.261	19.425	19.518	19.673	19.928	19.92	19.859	0.0960321	0.441326	0.9419	0.720251	0.299113	0.815899
AP2B1	P63010-2;P63010;P63010-3	AP-2 complex subunit beta	2.6541199484041735	0.03781985781961536	0.14094920725687507	0.49450063705444336	1.4088330285191002	0.7348679041190154	20.141	19.998	19.628	19.367	19.321	19.189	19.197	19.449	19.949	19.195	19.294	19.637	19.699	19.727	19.749	0.0918649	0.517217	0.9911	0.624092	0.195888	0.742079
AP3D1	O14617;O14617-5;O14617-4;O14617-2;O14617-3	AP-3 complex subunit delta-1	3.5704369107003875	0.011777979028641992	0.08206835387265285	0.6089997291564941	1.5252013669234745	0.8246006305348094	17.987	18.055	17.786	17.338	17.027	17.272	17.189	17.242	18.269	17.341	17.575	17.793	18.051	18.158	17.838	0.0459442	0.995079	0.728957	0.0679443	0.0117634	0.603649
AP3M1	Q9Y2T2	AP-3 complex subunit mu-1	4.293682333480087	0.005128132469809374	0.05500934205279069	0.7507495880126953	1.6826668747565772	0.8685952437896967	18.464	18.475	18.154	17.96	17.818	17.583	17.391	17.258	17.755	17.782	17.976	17.9	18.224	18.931	19.101	0.0120505	0.209566	0.150601	0.344375	0.000506024	0.00606267
APOA1BP	Q8NCW5-2;Q8NCW5	NAD(P)H-hydrate epimerase	4.428115060485506	0.004432075788406548	0.05042343307669496	0.36300039291381836	1.286097833695578	0.8750428998338585	19.435	19.368	19.163	19.155	18.998	18.974	18.835	18.862	19.592	18.862	18.902	19.146	19.462	19.704	19.709	0.111995	0.712325	0.179625	0.500387	0.00397788	0.0360688
APOE	P02649;CON__Q03247	Apolipoprotein E	13.699052920938774	9.403035114123714e-06	0.003066329750715743	0.824249267578125	1.7706134277599905	0.984387380265805	19.608	19.39	19.622	19.512	18.662	18.767	18.744	18.662	19.114	19.293	19.499	19.445	18.845	18.835	18.768	2.41362e-06	0.118862	2.02049e-05	3.37157e-05	0.604286	0.000365954
APP	Q5IS80;P05067-7;P05067-11;P05067-8;P05067-9;P05067;P05067-3;P05067-4;P05067-5;P05067-6;P05067-10;P05067-2	Amyloid beta A4 protein;N-APP;Soluble APP-alpha;Soluble APP-beta;C99;Beta-amyloid protein 42;Beta-amyloid protein 40;C83;P3(42);P3(40);C80;Gamma-secretase C-terminal fragment 59;Gamma-secretase C-terminal fragment 57;Gamma-secretase C-terminal fragment 50;C31	3.2310109067080326	0.017887745620577773	0.09988345628202759	0.695500373840332	1.6194460125621295	0.7968838528349648	19.287	18.962	18.523	18.364	17.96	18.12	18.089	18.185	19.154	18.321	18.408	18.353	18.364	18.528	18.99	0.0573986	0.781081	0.926672	0.252686	0.212662	0.993009
APRT	P07741;P07741-2	Adenine phosphoribosyltransferase	3.0659908594925334	0.022055020142893084	0.10963631202130236	0.4955005645751953	1.4098098248508082	0.7812792066873824	20.203	20.222	19.917	19.617	19.477	19.654	19.553	19.293	20.152	19.776	19.552	19.906	20.409	20.187	20.535	0.0434064	0.807844	0.172491	0.183024	0.00165046	0.0454186
AQR	O60306	Intron-binding protein aquarius	2.508887956345361	0.04597229413590109	0.15503169718425383	0.5039992332458496	1.4181392819758425	0.7155261320180085	17.835	17.739	17.337	16.984	16.919	17.058	17.034	16.868	17.71	17.015	17.033	17.501	17.705	17.395	17.268	0.12811	0.867581	0.999789	0.385663	0.190963	0.919938
ARCN1	P48444;P48444-2	Coatomer subunit delta	7.444733231603533	0.0003026053546252714	0.012334950767912623	1.2735004425048828	2.417474115528	0.9499044142281593	20.695	20.613	20.251	19.995	18.994	19.077	19.148	19.241	20.64	19.946	20.051	20.232	20.352	20.618	20.73	9.94088e-05	0.776455	0.79477	0.000356838	6.06388e-05	0.321456
ARF5	P84085	ADP-ribosylation factor 5	3.0592733164462063	0.022245719009779074	0.10977437240384916	1.4364995956420898	2.7066335889372652	0.7806109557287726	18.462	18.076	18.366	19.248	17.255	16.715	16.298	18.138	16.988	19.033	18.659	18.989	18.352	18.812	18.585	0.06429	0.994828	0.999763	0.0951669	0.0794599	0.989567
ARFGAP3	Q9NP61-2;Q9NP61	ADP-ribosylation factor GTPase-activating protein 3	4.671408136954005	0.003426408087329839	0.04337848079571089	1.5337498188018799	2.895374207454604	0.885631833131465	16.294	16.598	16.567	15.344	14.638	14.303	14.708	15.019	15.694	15.485	17.427	18.236	16.242	16.253	15.28	0.0883016	0.812479	0.969542	0.0202852	0.237577	0.602801
ARHGEF2	Q92974-3;Q92974-2;Q92974	Rho guanine nucleotide exchange factor 2	-3.0074478045420436	0.023778633671573672	0.1125545939679752	-0.3639998435974121	0.777007353019422	-0.7753641593596826	17.79	17.953	17.688	17.396	18.072	17.987	18.091	18.133	17.934	16.938	17.35	17.315	17.649	18.211	18.186	0.317119	0.41329	0.51079	0.0250408	0.993776	0.0586326
ARHGEF6	Q15052-2;Q15052	Rho guanine nucleotide exchange factor 6	4.670312784622078	0.00343031583303994	0.04337848079571089	0.9785006046295166	1.97041648729435	0.8855870369367613	15.985	16.319	16.818	16.485	15.532	15.103	15.408	15.65	15.606	16.126	15.977	16.474	15.941	16.059	16.249	0.00320848	0.36788	0.518668	0.0529227	0.0580581	0.998297
ARID1A	O14497;O14497-2;O14497-3;Q8NFD5-4;Q8NFD5;Q8NFD5-2;Q8NFD5-3	AT-rich interactive domain-containing protein 1A	5.752099622496332	0.0012021486340499197	0.026331648766701694	1.0082497596740723	2.0114693566614754	0.9200515764101407	17.668	17.52	17.264	17.008	16.221	16.227	16.34	16.639	17.485	16.86	16.956	16.712	16.871	17.311	17.265	0.00141375	0.295357	0.73476	0.0288947	0.0136444	0.896229
ARL1	P40616-2;P40616	ADP-ribosylation factor-like protein 1	2.976199023345399	0.024758073630276333	0.11533725444047303	0.6914997100830078	1.6149614305903746	0.7721208698349996	19.533	19.4	19.348	18.546	18.599	18.357	18.473	18.632	19.321	18.48	18.156	18.951	19.45	19.868	19.185	0.113787	0.350745	0.759469	0.867394	0.0304015	0.0983727
ARPC1B	O15143	Actin-related protein 2/3 complex subunit 1B	-2.64509566331106	0.038278721017285675	0.14165579716535526	-0.5327506065368652	0.6912355843271665	-0.7337154409187615	18.96	19.363	19.342	19.872	19.916	19.819	19.805	20.128	19.192	19.867	20.204	19.817	19.239	19.253	18.234	0.276937	0.532321	0.426459	0.950408	0.0280932	0.0634664
ARSA	P15289-2;P15289	Arylsulfatase A;Arylsulfatase A component B;Arylsulfatase A component C	2.543699324135972	0.04386155853779189	0.15109838191987	0.6894998550415039	1.6127243318176652	0.720320000590299	18.244	17.581	17.27	17.09	16.908	16.702	17.105	16.712	17.235	17.117	16.954	17.767	17.992	15.267	17.914	0.573947	0.9501	0.824224	0.860303	0.983944	0.981622
ASNS	P08243;P08243-2;P08243-3	Asparagine synthetase [glutamine-hydrolyzing]	-2.8454542195477055	0.029356108345809418	0.12348396402344188	-0.6492505073547363	0.6376114723482479	-0.7578692124482271	19.129	18.803	18.536	18.058	19.211	19.329	19.257	19.326	18.943	17.906	17.945	18.325	19.241	19.424	19.51	0.0955651	0.515199	0.0667926	0.00910062	0.974985	0.00754124
ASPH	Q12797;Q12797-10;Q12797-6;Q12797-11;Q12797-2;Q12797-7;Q12797-9;Q12797-5;Q12797-8;Q12797-4;Q12797-3	Aspartyl/asparaginyl beta-hydroxylase	3.328240008505782	0.015841293507298376	0.0946195779714276	0.44299983978271484	1.3594280909365863	0.8053905677635744	20.909	20.747	20.484	20.336	20.11	20.192	20.138	20.264	20.95	20.31	20.373	20.335	20.845	20.69	20.557	0.0663594	0.846759	0.965252	0.236907	0.0435379	0.628849
ATL2	Q8NHH9-2;Q8NHH9-5;Q8NHH9-4;Q8NHH9;Q8NHH9-3;Q8WXF7-2;Q8WXF7	Atlastin-2	-3.290237882657899	0.016608877024244496	0.09654464879868324	-0.4380002021789551	0.7381570993962411	-0.80212338015703	16.723	16.708	16.904	16.895	17.056	17.429	17.482	17.015	17.619	16.611	17.282	17.101	17.364	15.982	16.775	0.430964	0.614965	0.986427	0.986758	0.3275	0.478135
ATM	Q13315	Serine-protein kinase ATM	2.5594282938229957	0.04294173211863141	0.1496078936312575	2.08525013923645	4.243486651439877	0.7224527626045035	18.105	17.669	17.493	14.63	15.413	14.503	14.877	14.763	17.809	15.718	16.285	17.142	17.695	17.593	17.711	0.0496182	0.985645	0.791771	0.0869402	0.0153344	0.615184
ATP11C	Q8NB49-2;Q8NB49-3;Q8NB49-4;Q8NB49	Phospholipid-transporting ATPase IG	2.878072770931289	0.028128515577605623	0.1211116550168914	0.7867498397827148	1.7251835200364054	0.7615307561414231	17.739	17.291	17.379	16.662	16.665	16.799	16.1	16.36	17.388	16.577	16.753	16.888	17.429	17.536	17.476	0.0318965	0.45554	0.843773	0.344516	0.0121694	0.173984
ATP1A1	P05023-4;P05023;P05023-3;P05023-2;P13637;P13637-2;P13637-3;P50993;Q13733;P20648;P54707;P54707-2	Sodium/potassium-transporting ATPase subunit alpha-1	4.501624349017474	0.00409684188499199	0.048056839521434816	0.41124916076660156	1.3298367579177934	0.8783825017875974	20.472	20.578	20.411	20.208	20.054	19.902	19.954	20.114	20.428	20.064	20.13	20.145	20.533	20.14	20.368	0.0131062	0.215569	0.929077	0.358668	0.0574636	0.563101
ATP1B1	P05026-2;P05026	Sodium/potassium-transporting ATPase subunit beta-1	3.654635074943323	0.01064731007380302	0.07784950257998127	0.3060002326965332	1.2362754603234463	0.8306770278189589	19.099	19.358	19.355	19.071	18.894	18.987	18.928	18.85	19.273	19.121	18.987	19.209	18.33	19.344	19.348	0.424202	0.980386	0.739168	0.635363	0.969338	0.905165
ATP1B3	P54709;P54709-2	Sodium/potassium-transporting ATPase subunit beta-3	3.2736265219368805	0.01695713949766036	0.09735428151737752	0.7002506256103516	1.6247870269062452	0.8006722147125264	19.375	19.106	19.167	18.627	18.651	17.99	18.52	18.313	19.021	18.939	19.744	18.957	19.118	18.187	19.002	0.0875399	0.982109	0.720642	0.0477697	0.517084	0.525479
ATP2B1	P20020-6;P20020;P20020-4;P20020-1;P20020-5;P20020-2;Q01814-6;Q01814-8;Q01814-5;Q01814	Plasma membrane calcium-transporting ATPase 1	2.5484206002588845	0.04358328665704565	0.15080803611637994	0.39674997329711914	1.3165387391405254	0.7209623370141504	19.433	19.384	19.146	18.786	18.774	18.805	18.672	18.911	19.3	18.691	18.622	18.697	19.587	19.397	19.344	0.144426	0.201662	0.52267	0.99603	0.0191609	0.0269258
ATP2B4	P23634;P23634-8;P23634-6;P23634-7;P23634-3;P23634-5;P23634-2;P23634-4;Q16720-3;Q16720-5;Q16720-2;Q16720-6;Q16720-4;Q16720;Q16720-7;Q16720-8;Q01814-7;Q01814-4;Q01814-3;Q01814-2	Plasma membrane calcium-transporting ATPase 4	2.745172143965226	0.03350528659615487	0.13203159078035823	0.9497509002685547	1.9315391241479414	0.7461478469561323	18.37	16.989	18.415	18.018	16.911	16.855	16.939	17.288	15.717	18.062	17.492	17.767	16.687	17.245	16.443	0.255886	0.50855	0.177147	0.946756	0.977759	0.80575
ATP5J	P18859;P18859-2	ATP synthase-coupling factor 6, mitochondrial	5.441802507073296	0.0015996502764007007	0.030852013578080525	0.8322501182556152	1.7804601159182256	0.9118789458162305	20.637	20.534	20.407	19.957	19.607	19.588	19.542	19.469	20.736	20.057	19.893	20.053	20.765	20.722	20.79	0.00336541	0.690501	0.267319	0.0207474	0.000314071	0.0535343
ATP5J2	P56134-3;P56134;P56134-4;P56134-2	ATP synthase subunit f, mitochondrial	-3.0795957973461525	0.021674226041629614	0.1090735356817194	-0.7897500991821289	0.5784442802638962	-0.7826244205897128	20.154	20.307	19.568	20.798	20.951	21.085	21.038	20.912	19.21	20.69	21.128	21.055	21.246	18.504	19.791	0.521919	0.942253	0.932284	0.831562	0.285309	0.691421
ATP5L	O75964	ATP synthase subunit g, mitochondrial	-3.3395858819703976	0.015619739001780035	0.09455840686795391	-0.24849987030029297	0.8417712430690225	-0.8063520154971525	20.705	20.895	20.83	21.042	21.174	21.054	21.109	21.129	21.088	21.003	20.989	20.829	20.417	20.519	20.715	0.0478242	0.561456	0.0188355	0.367958	0.000251096	0.00252435
ATP6AP1	Q15904	V-type proton ATPase subunit S1	4.102490491768201	0.006339599426647083	0.06051577550986451	1.075000286102295	2.106722489695872	0.8585993479291862	19.193	19.228	18.774	18.107	17.714	17.769	17.704	17.815	19.384	18.298	18.133	18.503	18.903	19.001	18.768	0.0138917	0.822923	0.996425	0.0587819	0.0155616	0.746068
ATP6V0A1	Q93050-1;Q93050;Q93050-3	V-type proton ATPase 116 kDa subunit a isoform 1	2.7743603982090628	0.032236212077316945	0.1294442051225086	0.9552497863769531	1.938915306130326	0.7496334372249335	18.329	18.146	17.835	16.943	16.761	17.312	16.613	16.746	17.978	17.048	17.232	16.997	17.649	18.376	18.471	0.0635368	0.470636	0.764679	0.543253	0.0177216	0.142201
ATP6V0D1	P61421	V-type proton ATPase subunit d 1	3.044649721135245	0.022667085781392832	0.11048933741871753	0.7199997901916504	1.647181794988666	0.779146912034962	17.623	17.892	17.857	17.52	17.383	17.228	17.013	16.388	18.055	17.451	17.392	17.049	17.155	18.357	17.901	0.12846	0.854297	0.9939	0.401262	0.114287	0.756863
ATP6V1A	P38606;P38606-2	V-type proton ATPase catalytic subunit A	3.9356602087993253	0.007662731794657384	0.06689367942309303	0.7892498970031738	1.7281756955261929	0.8489952021539434	19.254	19.293	18.92	18.475	18.059	18.167	18.186	18.373	19.403	18.549	18.479	18.796	19.1	19.113	19.27	0.0172071	0.841036	0.874402	0.0682421	0.00776928	0.461152
ATP6V1B2	P21281;P15313	V-type proton ATPase subunit B, brain isoform	5.350995979318185	0.0017429597239824906	0.03195461353666807	0.7815003395080566	1.7189175424690137	0.9092610293115005	18.822	18.975	18.444	18.409	17.918	17.773	17.865	17.968	18.864	18.236	18.137	18.481	18.953	18.745	18.449	0.00511344	0.577195	0.99221	0.0446279	0.0055357	0.476779
ATP6V1C1	P21283	V-type proton ATPase subunit C 1	6.960712287200876	0.00043660755700210025	0.014508310205368462	0.6074995994567871	1.5236162705083658	0.9432975296924632	17.396	17.375	17.465	17.205	16.891	16.804	16.745	16.571	17.245	17.447	16.982	17.145	17.803	17.88	17.895	0.000323101	0.421228	0.00294152	0.00346209	2.34888e-06	0.000329946
ATP6V1E1	P36543;P36543-3;P36543-2;Q96A05	V-type proton ATPase subunit E 1	4.0659012757567075	0.006606319375081434	0.06172838820097581	1.214749813079834	2.3210052935796877	0.8565668527904043	18.689	19.099	18.062	17.976	17.003	17.106	17.239	17.619	18.951	17.544	17.511	17.987	16.967	19.049	18.701	0.102526	0.768764	0.972757	0.416761	0.261914	0.963744
ATP6V1G1	O75348;O95670-2;O95670	V-type proton ATPase subunit G 1	3.3766776706818207	0.014918867360415991	0.09231579973874107	0.9892501831054688	1.9851529722744248	0.8094511074651635	18.392	18.261	17.736	17.131	16.735	16.869	16.965	16.994	18.336	17.398	17.35	17.006	18.064	18.341	18.356	0.0343485	0.657286	0.679029	0.223304	0.00779803	0.179334
ATP6V1H	Q9UI12-2;Q9UI12	V-type proton ATPase subunit H	-7.254004295163053	0.0003487958330264459	0.013335237615937768	-2.246249198913574	0.21077136755843476	-0.9474422749801634	15.692	15.541	16.436	15.786	18.144	17.578	17.988	18.73	18.434	17.702	15.771	18.312	19.489	18.651	15.487	0.0759383	0.22026	0.16063	0.902024	0.993006	0.982559
B4GAT1	O43505	Beta-1,4-glucuronyltransferase 1	7.422719162235447	0.0003075602665311392	0.012382148508124012	2.429499387741089	5.387064682563043	0.9496289377213191	18.026	18.375	17.924	17.461	15.619	15.165	15.053	16.231	18.104	17.493	17.55	17.865	18.286	17.451	16.036	0.000766497	0.968785	0.483561	0.0014954	0.0151216	0.719389
BAG3	O95817	BAG family molecular chaperone regulator 3	5.986161841213615	0.0009762887930560287	0.023238523752961385	0.7375001907348633	1.6672843712799246	0.9255141537640871	18.552	18.349	18.164	18.081	17.502	17.39	17.622	17.682	18.516	17.912	18.071	18.351	18.34	18.511	18.418	0.00114069	0.948226	0.796824	0.00259739	0.000532337	0.517201
BAG6	P46379-2;P46379;P46379-3;P46379-5;P46379-4	Large proline-rich protein BAG6	3.1970052106655364	0.018670474412623914	0.10207954026496494	0.5594997406005859	1.473758098060197	0.7937918632091922	19.241	19.062	18.623	18.663	18.385	18.542	18.303	18.121	19.173	18.733	18.59	18.31	19.074	19.298	19.005	0.0572726	0.739266	0.693081	0.281205	0.0129769	0.226815
BAIAP2	Q9UQB8-3;Q9UQB8-5;Q9UQB8-4;Q9UQB8-6;Q9UQB8-2;Q9UQB8	Brain-specific angiogenesis inhibitor 1-associated protein 2	4.386876116894216	0.004633605067997132	0.051747212762803585	1.2489991188049316	2.376764758390552	0.8731129255912855	19.946	19.685	19.095	18.754	17.875	18.244	18.141	18.224	19.426	18.738	18.746	18.758	19.538	19.325	19.287	0.00184104	0.312808	0.999938	0.0359423	0.00304902	0.350287
BAIAP2L1	Q9UHR4	Brain-specific angiogenesis inhibitor 1-associated protein 2-like protein 1	2.875645206499857	0.02821794270934648	0.1211116550168914	0.7649998664855957	1.6993698410088853	0.7612607350084406	20.657	20.517	20.017	19.68	19.28	19.319	19.339	19.873	19.98	19.428	19.697	19.873	20.147	19.588	20.127	0.0339093	0.243468	0.733406	0.618175	0.257327	0.842931
BCAT2	O15382-2;O15382	Branched-chain-amino-acid aminotransferase, mitochondrial	3.107462186106445	0.020916413389744534	0.10747505065200236	0.6454997062683105	1.5642810124331044	0.7853459179387058	18.465	18.272	18.031	17.564	17.232	17.481	17.577	17.46	18.671	17.624	17.698	18.201	18.559	18.089	17.978	0.10795	0.99904	0.966708	0.133829	0.0697319	0.935051
BCKDHB	P21953;P21953-2	2-oxoisovalerate dehydrogenase subunit beta, mitochondrial	4.685073598729554	0.003378075939158892	0.04336970723463444	0.20025014877319336	1.1488975449775727	0.8861886325177686	17.011	17.043	16.99	17.033	16.841	16.698	16.858	16.879	17.117	16.923	17.097	17.062	17.166	16.548	17.2	0.380285	0.993822	0.981642	0.270767	0.650903	0.927592
BLMH	Q13867	Bleomycin hydrolase	3.0579054403352295	0.022284769865485478	0.10977437240384916	0.5842504501342773	1.4992598488829176	0.7804745525116292	18.537	18.656	18.371	17.822	17.636	17.826	17.858	17.729	18.507	18.214	18.063	18.39	18.51	18.959	18.835	0.027226	0.989493	0.168833	0.0454153	0.00109303	0.108408
BROX	Q5VW32-2;Q5VW32	BRO1 domain-containing protein BROX	3.972798247030428	0.0073434280402075855	0.06560799681949846	0.5490002632141113	1.4630714876360171	0.8512093975247034	18.443	18.883	18.591	18.294	18.107	17.932	17.88	18.096	18.706	18.157	17.191	18.282	18.345	18.76	18.531	0.221225	0.337058	0.999982	0.989804	0.285498	0.411363
BTF3L4	Q96K17	Transcription factor BTF3 homolog 4	5.429790497225724	0.0016178148794393653	0.030852013578080525	0.9194998741149902	1.8914594848388682	0.9115388925105379	19.203	18.804	18.652	18.406	17.908	17.808	17.878	17.793	18.806	18.38	18.427	18.407	18.704	18.605	18.501	0.000341107	0.342671	0.744857	0.00478992	0.00304688	0.926088
BZW2	Q9Y6E2;Q9Y6E2-2	Basic leucine zipper and W2 domain-containing protein 2	2.7203533253870726	0.03462652832684415	0.13478023236383935	0.43774986267089844	1.3544901129416573	0.7431349625258483	19.709	19.548	19.375	18.965	18.974	18.955	18.918	18.999	19.356	19.056	18.955	19.224	19.398	19.877	19.753	0.0681064	0.406501	0.391496	0.638738	0.00620761	0.0393247
C10orf35	Q96D05;Q96D05-2	Uncharacterized protein C10orf35	-2.620789046764498	0.03954440832098071	0.14328257281635343	-1.723249912261963	0.30286569635622745	-0.7305795426377297	15.343	15.686	16.003	15.262	15.413	17.656	18.084	18.034	15.786	16.37	15.191	15.489	15.815	15.835	16.166	0.0311577	0.993554	0.91475	0.0480163	0.134007	0.976221
C11orf54	Q9H0W9-3;Q9H0W9-2;Q9H0W9;Q9H0W9-4	Ester hydrolase C11orf54	3.1763513902502103	0.019164107530790363	0.10295577373625597	0.8304996490478516	1.7783011353134328	0.7918833395061384	19.072	19.196	18.456	18.112	17.784	18.021	17.872	17.837	18.994	18.019	18.092	18.311	18.775	18.87	19.15	0.0368429	0.544472	0.85639	0.311716	0.0145496	0.226467
C11orf68	Q9H3H3-1;Q9H3H3;Q9H3H3-3	UPF0696 protein C11orf68	-4.1731415512335355	0.0058580164024301246	0.05928159002104984	-2.0772502422332764	0.2369656349144704	-0.8624124373474465	15.724	16.5	15.695	17.588	18.869	18.761	18.284	17.902	15.301	16.977	16.873	16.651	14.122	16.057	15.145	0.0139385	0.999075	0.201911	0.0174256	0.000752693	0.167529
CALR	P27797	Calreticulin	-3.748412880258534	0.0095275579640063	0.07462304367036471	-0.44375038146972656	0.7352208668546534	-0.8371123410007856	21.96	21.822	21.88	22.309	22.334	22.445	22.555	22.412	21.61	22.437	22.304	22.144	22.296	22.502	21.548	0.240318	0.931547	0.953679	0.513357	0.552793	0.999974
CAPRIN1	Q14444-2;Q14444	Caprin-1	5.9935271715454785	0.0009700127056985653	0.023238523752961385	1.532750129699707	2.8933686058859385	0.9256772189019661	20.294	20.4	19.912	19.48	18.249	18.597	18.251	18.858	19.844	19.807	19.866	19.948	20.25	19.756	19.993	6.01622e-05	0.870486	0.999616	0.000158912	0.000138491	0.928414
CAPZA2	P47755;P47755-2	F-actin-capping protein subunit alpha-2	2.4988066070553945	0.04660341749732558	0.15683564959626284	0.5292501449584961	1.4431788940221042	0.7141186478328525	21.16	21.006	20.622	20.286	20.025	20.389	20.227	20.316	21.289	20.202	20.374	20.79	21.544	21.084	21.202	0.202743	0.973543	0.284622	0.364162	0.0119274	0.160749
CARHSP1	Q9Y2V2	Calcium-regulated heat stable protein 1	2.7093111861197556	0.035138230398936876	0.1353389541729709	0.691500186920166	1.6149619643648208	0.7417797952015855	20.67	20.626	20.029	19.749	19.261	19.689	19.552	19.806	20.844	19.873	19.928	20.369	20.299	20.197	20.664	0.0925107	0.999908	0.974415	0.10144	0.0644247	0.964167
CAT	P04040	Catalase	3.548006306662265	0.012101175339911924	0.08372949276647061	0.6149992942810059	1.5315572479067345	0.8229320506944399	20.216	20.41	19.97	19.721	19.49	19.363	19.304	19.7	20.248	19.937	19.751	19.893	19.613	19.623	19.955	0.0127495	0.870853	0.241795	0.0453336	0.451901	0.577133
CCDC86	Q9H6F5	Coiled-coil domain-containing protein 86	-2.598577516278744	0.040739983792417236	0.14567224467880768	-0.9665000438690186	0.5117460462459624	-0.7276729324976335	15.985	16.937	16.584	16.997	17.851	18.014	17.77	16.734	16.436	17.46	16.881	16.431	14.389	14.721	16.097	0.16618	0.975127	0.0271326	0.302256	0.000949075	0.014327
CCNK	O75909;O75909-4;O75909-2;O75909-1	Cyclin-K	3.9505406578339843	0.007532968778062368	0.06675274778603636	1.0500011444091797	2.0705314901187775	0.8498878025007034	18.36	18.312	17.658	17.311	16.705	16.866	16.821	17.049	18.426	17.235	17.699	17.471	18.033	17.958	17.72	0.0137784	0.883386	0.999985	0.0466034	0.022827	0.91225
CCT5	P48643;P48643-2	T-complex protein 1 subunit epsilon	-3.035166433621635	0.022944971386632405	0.11116005004886342	-0.20025014877319336	0.8703996316917195	-0.7781906236812635	20.595	20.814	20.757	20.673	20.81	20.866	20.948	21.016	20.781	20.717	20.72	20.741	20.711	20.808	20.859	0.0170851	0.945404	0.524582	0.042665	0.252187	0.808442
CD109	Q6YHK3;Q6YHK3-4;Q6YHK3-2;Q6YHK3-3	CD109 antigen	5.691910980118844	0.001269513957748536	0.027236085633013	1.1245002746582031	2.180260129014283	0.9185538925954304	19.638	19.606	19.157	18.844	18.244	18.301	18.129	18.073	19.739	18.891	18.955	19.097	19.685	19.534	19.914	0.00124727	0.90913	0.349913	0.00347587	0.000183562	0.144703
CD2AP	Q9Y5K6	CD2-associated protein	4.042399414194579	0.006784252403801641	0.06286288633976195	0.721250057220459	1.6486098928563564	0.8552399625324069	17.853	17.791	17.521	17.163	16.609	16.926	16.971	16.937	17.757	17.301	17.287	17.462	17.865	18.207	18.132	0.00495287	0.855036	0.07698	0.0183375	0.000142761	0.0226002
CD44	P16070;P16070-16;P16070-5;P16070-7;P16070-3;P16070-4;P16070-6;P16070-17;P16070-8;P16070-10;P16070-11;P16070-13;P16070-14;P16070-12;P16070-18;P16070-15;P16070-9;P16070-19	CD44 antigen	-2.8744225275231945	0.028263100112804158	0.1211116550168914	-0.3222503662109375	0.7998213147907752	-0.7611245847067409	22.135	22.15	22.373	22.429	22.54	22.412	22.616	22.808	22.506	22.368	22.401	22.258	21.987	22.132	21.774	0.0474179	0.723692	0.0851503	0.249335	0.000906451	0.0168422
CD81	P60033	CD81 antigen	7.243070474998902	0.000351680599500352	0.013335237615937768	1.4895000457763672	2.8079165222375972	0.9472958112521659	20.328	20.435	19.752	19.677	18.635	18.608	18.633	18.358	20.496	19.824	20.071	20.373	20.374	20.223	20.59	5.52548e-05	0.884205	0.399037	2.33116e-05	1.57293e-05	0.772182
CD9	P21926	CD9 antigen	5.269286276131999	0.001884507417236316	0.03286298763426538	0.6510000228881836	1.5702562622590719	0.9068093449283544	20.264	20.416	20.016	19.883	19.495	19.482	19.428	19.57	20.55	19.999	19.898	20.143	20.143	20.084	20.153	0.00337896	0.999987	0.99934	0.00327553	0.00713264	0.999
CDC42	P60953;P60953-1	Cell division control protein 42 homolog	3.1525439268119735	0.01975087393208721	0.10459355361657897	0.4675006866455078	1.3827119928254301	0.7896542384828893	21.85	21.701	21.611	21.185	21.24	21.081	21.085	21.071	21.639	21.225	21.189	21.278	21.761	22.116	21.927	0.033638	0.339272	0.172968	0.478831	0.00133488	0.0118761
CDC5L	Q99459	Cell division cycle 5-like protein	2.8699838224355125	0.028427691806057337	0.12111991489912532	0.375	1.2968395546510096	0.7606294699050743	18.81	18.705	18.457	18.27	18.302	18.162	18.203	18.075	18.673	18.212	18.141	18.325	18.729	18.716	18.704	0.0616852	0.36282	0.691637	0.656426	0.0138462	0.08401
CDCP1	Q9H5V8;Q9H5V8-2;Q9H5V8-3	CUB domain-containing protein 1	-3.0020080841548906	0.02394606591560111	0.11271723998024975	-0.6277499198913574	0.6471850020699877	-0.7748039383975388	17.731	17.285	18.198	17.801	18.642	18.329	18.357	18.198	17.94	17.925	17.928	17.827	17.608	18.407	18.396	0.049426	0.884364	0.366277	0.159645	0.703782	0.734951
[truncated: 857 more rows]

## Sheet: DEP_CTRLvsAVA_>2-fold_289
DEP_CTRLvsAVA_>2-fold_289								Group ID	A	A	A	A	B	B	B	B	C	C	C	C	D	D	D
[truncated: 292 more rows]

[truncated: 3 more sheets: DEP_CTRLvsAVA_>3-fold_92, DEP_CTRLvsAVA_>5-fold_28, DEP_CTRLvsOA_all_119]
