# Supplementary material for: Fatty acids abrogate the growth-suppressive effects induced by inhibition of cholesterol flux in pancreatic cancer cells
Source: Cancer Cell Int. 2023 Nov 17;23:276. doi: 10.1186/s12935-023-03138-8 (PMC10657020; doi:10.1186/s12935-023-03138-8)
Supplement: Supplementary file 5 — Additional file 5: Table S4. GO, KEGG analysis of differentially expressed proteins. [file 12935_2023_3138_MOESM5_ESM.xlsx]

## Sheet: CTRLvsAVA_990_GO
Category	Annotation Cluster	Enrichment Score	Term	Count	%	PValue	Genes	List Total	Pop Hits	Pop Total	Fold Enrichment	Bonferroni	Benjamini	FDR
GOTERM_BP_DIRECT	Cluster 1	9.668101063868376	GO:0009060~aerobic respiration	23	2.323232323232323	7.151309237822665E-13	NDUFA9, NDUFB9, NDUFA8, NDUFB10, UQCRB, NDUFA5, NDUFA12, NDUFB4, NDUFA10, NDUFA2, NDUFC2, SDHB, NDUFS8, NDUFS7, NDUFS6, NDUFS5, CAT, UQCRC1, NDUFS2, NDUFS1, UQCRC2, NDUFV2, NDUFV1	961	68	19357	6.812924649568464	2.7481087405689664E-9	1.1736121299475942E-9	1.1552887555534086E-9
			GO:0042776~mitochondrial ATP synthesis coupled proton transport	21	2.1212121212121215	2.2584139119003062E-11	NDUFA9, NDUFB9, NDUFA8, NDUFB10, NDUFA5, NDUFA12, NDUFB4, NDUFA10, NDUFA2, ATP5J, NDUFC2, SDHA, SDHB, NDUFS8, NDUFS7, NDUFS6, NDUFS5, NDUFS2, NDUFS1, NDUFV2, NDUFV1	961	65	19357	6.507596253902186	8.679091068053424E-8	2.1697711658582192E-8	2.1358949571797145E-8
			GO:0006120~mitochondrial electron transport, NADH to ubiquinone	17	1.7171717171717171	4.170512806821218E-10	NDUFA9, NDUFB9, NDUFA8, NDUFB10, NDUFA5, NDUFB4, NDUFA10, NDUFA2, NDUFC2, NDUFS8, NDUFS7, NDUFS6, NDUFS5, NDUFS2, NDUFS1, NDUFV2, NDUFV1	961	47	19357	7.28560674828968	1.6027267941698398E-6	3.205456143322788E-7	3.155409989640934E-7
			GO:0032981~mitochondrial respiratory chain complex I assembly	16	1.6161616161616161	3.1565828067977524E-7	NDUFA9, NDUFB9, NDUFA8, NDUFB10, NDUFA5, NDUFA12, NDUFB4, NDUFA10, ACAD9, NDUFA2, NDUFC2, NDUFS8, NDUFS7, NDUFS5, NDUFS2, NDUFS1	961	63	19357	5.115570751366798	0.001212339485893832	1.0265631542900478E-4	1.0105356265103438E-4
	Cluster 2	4.500585326073076	GO:0097401~synaptic vesicle lumen acidification	9	0.9090909090909091	3.2055055559408207E-7	ATP6V1A, ATP6V1G1, ATP6AP1, ATP6V1B2, ATP6V1H, ATP6V1E1, ATP6V0D1, ATP6V1C1, ATP6V0A1	961	16	19357	11.330189906347554	0.0012311175346455538	1.0265631542900478E-4	1.0105356265103438E-4
			GO:1902600~hydrogen ion transmembrane transport	18	1.8181818181818181	6.413287232012499E-5	ATP6V1A, SLC25A3, ATP6V1G1, ATP6AP1, COX15, ATP5J, ATP1A1, ATP1B1, NNT, ATP6V1B2, UQCRC1, ATP6V1H, CYC1, SLC25A5, ATP6V1E1, ATP6V0D1, ATP6V1C1, ATP6V0A1	961	117	19357	3.098855359001041	0.21844560783417322	0.007950407365362592	0.007826279225388156
			GO:0016241~regulation of macroautophagy	12	1.2121212121212122	6.773881657930776E-5	ATP6V1A, ATP6V1G1, ATP6V1B2, ATP6V1H, VPS26A, VPS35, ATP6V1E1, ATP6V0D1, GAPDH, ATP6V1C1, SNX6, ATP6V0A1	961	55	19357	4.394740327310567	0.22920211735697749	0.008109608855045601	0.007982995133655349
			GO:0007035~vacuolar acidification	7	0.7070707070707071	7.142395016116068E-4	ATP6V1A, CLIC4, ATP6AP1, ATP6V1B2, ATP6V1H, ATP6V0D1, ATP6V0A1	961	23	19357	6.130344297154233	0.9358032762797339	0.04990586190351646	0.04912669153812198
	Cluster 3	4.488875408271165	GO:2000736~regulation of stem cell differentiation	9	0.9090909090909091	2.6260894022959737E-6	HDAC2, RBBP4, HDAC1, NSUN2, OCIAD1, CHD4, RBBP7, MTA2, GATAD2B	961	20	19357	9.064151925078043	0.010041320718713442	5.93650680766084E-4	5.84382129934451E-4
			GO:0042659~regulation of cell fate specification	7	0.7070707070707071	1.8610332288388248E-5	HDAC2, RBBP4, HDAC1, CHD4, RBBP7, MTA2, GATAD2B	961	13	19357	10.845993756503642	0.06902250273182597	0.003109543781925045	0.0030609950889988148
			GO:0016575~histone deacetylation	10	1.0101010101010102	6.987312073952309E-4	MORF4L1, RBM14, HDAC2, RBBP4, TBL1XR1, HDAC1, CHD4, RBBP7, MTA2, GATAD2B	961	50	19357	4.028511966701353	0.931858073342355	0.049726370926293936	0.04895000291807702
	Cluster 4	3.7014585644615385	GO:0006268~DNA unwinding involved in DNA replication	8	0.8080808080808081	6.386763894492058E-5	PURA, MCM7, HMGA1, MCM3, MCM4, MCM5, MCM6, MCM2	961	22	19357	7.324567212184279	0.21764851862536916	0.007950407365362592	0.007826279225388156
			GO:0000727~double-strand break repair via break-induced replication	6	0.6060606060606061	1.7554579225610397E-4	MCM7, MCM3, MCM4, MCM5, MCM6, MCM2	961	12	19357	10.071279916753381	0.49068148917962573	0.017942940324188767	0.01766280074067294
			GO:0006270~DNA replication initiation	8	0.8080808080808081	3.4158629529073924E-4	PURA, MCM7, MCM3, MCM4, MCM5, LRWD1, MCM6, MCM2	961	28	19357	5.755017095287648	0.7309721536725243	0.028537307234832845	0.028091759893149274
			GO:0030174~regulation of DNA-dependent DNA replication initiation	6	0.6060606060606061	4.0831376256063437E-4	MCM7, MCM3, MCM4, MCM5, MCM6, MCM2	961	14	19357	8.632525642931471	0.7918445722382409	0.03138299579041036	0.030893019275337594
	Cluster 5	2.6028669408036134	GO:0006337~nucleosome disassembly	8	0.8080808080808081	2.1509336915717496E-5	SMARCE1, SMARCC1, SMARCD2, SET, SMARCB1, SMARCC2, HMGA1, ARID1A	961	19	19357	8.481077824634427	0.07933705013426628	0.003444182573629264	0.0033904092313399702
			GO:1902459~positive regulation of stem cell population maintenance	10	1.0101010101010102	3.085502409475518E-4	SMARCE1, SMARCC1, HDAC2, SMARCB1, RBBP4, HDAC1, ACTL6A, RBBP7, ARID1A, OGT	961	45	19357	4.476124407445948	0.6945415593103221	0.026949058544578217	0.026528308216013374
			GO:0070316~regulation of G0 to G1 transition	7	0.7070707070707071	0.0011510583187795903	SMARCE1, SMARCC1, SMARCD2, SMARCB1, SMARCC2, ACTL6A, ARID1A	961	25	19357	5.639916753381894	0.9880385336979877	0.070214557445555	0.06911831142766969
			GO:2000819~regulation of nucleotide-excision repair	7	0.7070707070707071	0.0017676313947581324	SMARCE1, SMARCC1, SMARCD2, SMARCB1, SMARCC2, ACTL6A, ARID1A	961	27	19357	5.222145142020272	0.9988851309233723	0.09989716838316916	0.09833749362308845
			GO:2000781~positive regulation of double-strand break repair	8	0.8080808080808081	0.0037017771399951733	SMARCE1, SMARCC1, SMARCD2, SMARCB1, SMARCC2, MGMT, ACTL6A, ARID1A	961	41	19357	3.930255577269613	0.9999993539088993	0.1761844147862536	0.1734336823149616
			GO:2000045~regulation of G1/S transition of mitotic cell cycle	9	0.9090909090909091	0.004868924384794695	PPP2CA, SMARCE1, SMARCC1, SMARCD2, SMARCB1, SMARCC2, PSME3, ACTL6A, ARID1A	961	54	19357	3.3570933055844603	0.9999999928558837	0.22013266365607076	0.2166957758550392
			GO:0045582~positive regulation of T cell differentiation	7	0.7070707070707071	0.007962729207662753	SMARCE1, SMARCC1, SMARCD2, SMARCB1, SMARCC2, ACTL6A, ARID1A	961	36	19357	3.916608856515204	0.9999999999999546	0.3029779044064154	0.2982475702236455
			GO:0030071~regulation of mitotic metaphase/anaphase transition	7	0.7070707070707071	0.007962729207662753	SMARCE1, SMARCC1, SMARCD2, SMARCB1, SMARCC2, ACTL6A, ARID1A	961	36	19357	3.916608856515204	0.9999999999999546	0.3029779044064154	0.2982475702236455
			GO:0045597~positive regulation of cell differentiation	8	0.8080808080808081	0.02402239169925028	SMARCE1, SMARCC1, SMARCD2, SMARCB1, SMARCC2, ACTL6A, ARID1A, CYR61	961	58	19357	2.7782841149664503	1.0	0.5649142887200692	0.5560943935019572
			GO:0045663~positive regulation of myoblast differentiation	7	0.7070707070707071	0.025252548207836036	SMARCE1, SMARCC1, SMARCD2, SMARCB1, SMARCC2, ACTL6A, ARID1A	961	46	19357	3.0651721485771164	1.0	0.5776520402542493	0.568633273037165
	Cluster 6	1.1794256085505104	GO:0007229~integrin-mediated signaling pathway	12	1.2121212121212122	0.021870382329422886	CDC42, LAMA5, NRP1, ITGB5, ITGB4, CTNNA1, NME2, ADAM9, ADAM10, ITGAV, ITGA6, FERMT2	961	111	19357	2.1775740360547853	1.0	0.5440991419118184	0.5356042294697915
			GO:0007160~cell-matrix adhesion	10	1.0101010101010102	0.09184879795208267	ITGB5, ITGB4, ADAM9, ITGAV, ITGA6, L1CAM, NID1, CD44, FERMT2, VCL	961	109	19357	1.8479412691290609	1.0	1.0	0.9846434148880792
			GO:0033627~cell adhesion mediated by integrin	5	0.5050505050505051	0.1441429221612107	ITGB5, ITGB4, ADAM9, ITGAV, ITGA6	961	41	19357	2.4564097357935077	1.0	1.0	0.9846434148880792
Category	Annotation Cluster	Enrichment Score	Term	Count	%	PValue	Genes	List Total	Pop Hits	Pop Total	Fold Enrichment	Bonferroni	Benjamini	FDR
KEGG_PATHWAY	Cluster 1	6.40260324026573	hsa00190:Oxidative phosphorylation	38	3.8383838383838382	3.9714184311576216E-13	ATP6V1A, NDUFB9, UQCRB, NDUFB10, COX15, NDUFA12, NDUFB4, NDUFA10, ATP5J, COX7A2, ATP6V1H, CYC1, ATP6V1E1, NDUFV2, NDUFV1, ATP6V1C1, ATP6V0A1, NDUFA9, NDUFA8, ATP6V1G1, ATP6AP1, NDUFA5, NDUFA2, NDUFC2, SDHA, SDHB, NDUFS8, NDUFS7, UQCRQ, NDUFS6, NDUFS5, ATP6V1B2, UQCRC1, NDUFS2, CYCS, NDUFS1, UQCRC2, ATP6V0D1	594	134	8205	3.9171566410372383	1.2787482184251076E-10	1.2787967348327543E-10	1.111997160724134E-10
			hsa04714:Thermogenesis	43	4.343434343434343	1.971997777596644E-8	NDUFB9, SMARCD2, SMARCB1, UQCRB, NDUFB10, KDM1A, COX15, NDUFA12, NDUFB4, NDUFA10, ATP5J, COX7A2, ACTG1, NRAS, CYC1, SLC25A20, NDUFV2, NDUFV1, PRKACB, SMARCE1, NDUFA9, NDUFA8, SMARCC1, CPT1A, SMARCC2, NDUFA5, ACTL6A, NDUFA2, NDUFC2, ACSL4, ARID1A, SDHA, SDHB, NDUFS8, NDUFS7, UQCRQ, NDUFS6, NDUFS5, UQCRC1, GNAS, NDUFS2, NDUFS1, UQCRC2	594	232	8205	2.560192441657959	6.349812741723859E-6	1.5874582109652983E-6	1.3803984443176507E-6
			hsa05020:Prion disease	46	4.646464646464646	1.1525291362080495E-7	NDUFB9, UQCRB, PSMD14, NDUFB10, NDUFA12, NDUFB4, NDUFA10, ATP5J, ITPR2, COX7A2, LAMC1, PSMB7, KLC2, TUBB3, PSMD2, MAPK1, CYC1, NDUFV2, NDUFV1, PRKACB, NDUFA9, NDUFA8, NDUFA5, HSPA5, NDUFA2, ADRM1, NDUFC2, TUBB4B, SDHA, SDHB, SOD1, NDUFS8, NDUFS7, PSMC4, UQCRQ, NDUFS6, NDUFS5, UQCRC1, PPIF, NDUFS2, CYCS, NDUFS1, UQCRC2, SLC25A5, HSPA1B, HSPA1A	594	273	8205	2.3274873274873276	3.7110751715196955E-5	6.206692299076808E-6	5.397123738327659E-6
			hsa05014:Amyotrophic lateral sclerosis	55	5.555555555555555	2.2574660172186408E-7	NDUFA12, NDUFA10, ACTG1, TUBB3, PSMD2, ANXA7, SEC13, NUP210, ANXA11, NDUFC2, TRAF2, SDHA, SDHB, NDUFS8, NDUFS7, NDUFS6, NUP50, NDUFS5, CAT, UQCRC1, NDUFS2, MATR3, NDUFS1, NUP98, UQCRC2, SQSTM1, NDUFB9, VCP, SEH1L, UQCRB, PSMD14, NDUFB10, NDUFB4, ATP5J, COX7A2, PSMB7, NXF1, KLC2, NUP88, CYC1, NDUFV2, NDUFV1, NDUFA9, NDUFA8, NDUFA5, HSPA5, ADRM1, NDUFA2, NUP153, TUBB4B, SOD1, PSMC4, UQCRQ, CYCS, NU…	594	364	8205	2.087148962148962	7.268777208269128E-5	9.086300719305029E-6	7.901131060265243E-6
			hsa05415:Diabetic cardiomyopathy	37	3.737373737373737	3.5452476684544466E-7	NDUFB9, UQCRB, NDUFB10, NDUFA12, NDUFB4, NDUFA10, SLC2A1, ATP5J, COX7A2, AKT2, CYC1, NDUFV2, CTSD, NDUFV1, NDUFA9, NDUFA8, NDUFA5, PRKCB, NDUFA2, NDUFC2, PRKCA, SDHA, SDHB, PPP1CA, PLCB3, NDUFS8, NDUFS7, UQCRQ, NDUFS6, NDUFS5, UQCRC1, PPIF, NDUFS2, NDUFS1, UQCRC2, SLC25A5, GAPDH	594	203	8205	2.5176643280091557	1.1415047950824597E-4	1.2280376505654319E-5	1.0678588265786362E-5
			hsa05012:Parkinson disease	44	4.444444444444445	3.8137815234951296E-7	NDUFB9, UQCRB, PSMD14, NDUFB10, NDUFA12, NDUFB4, NDUFA10, ATP5J, ITPR2, COX7A2, GNAI2, PSMB7, KLC2, TUBB3, PSMD2, CYC1, NDUFV2, NDUFV1, PRKACB, NDUFA9, NDUFA8, NDUFA5, HSPA5, NDUFA2, ADRM1, NDUFC2, TUBB4B, SDHA, SDHB, SOD1, NDUFS8, NDUFS7, PSMC4, UQCRQ, NDUFS6, NDUFS5, UQCRC1, GNAS, PPIF, NDUFS2, CYCS, NDUFS1, UQCRC2, SLC25A5	594	266	8205	2.284878863826232	1.2279624841105008E-4	1.2280376505654319E-5	1.0678588265786362E-5
			hsa05016:Huntington disease	48	4.848484848484849	5.089166049830086E-7	NDUFB9, HDAC2, UQCRB, PSMD14, NDUFB10, NDUFA12, HDAC1, NDUFB4, NDUFA10, ATP5J, COX7A2, AP2A2, PSMB7, KLC2, TUBB3, POLR2B, PSMD2, POLR2C, CYC1, NDUFV2, NDUFV1, TGM2, NDUFA9, NDUFA8, NDUFA5, NDUFA2, ADRM1, NDUFC2, TRAF2, AP2B1, TUBB4B, SDHA, SDHB, SOD1, PLCB3, NDUFS8, NDUFS7, PSMC4, UQCRQ, NDUFS6, NDUFS5, UQCRC1, PPIF, NDUFS2, CYCS, NDUFS1, UQCRC2, SLC25A5	594	306	8205	2.1667656961774613	1.6385776234850713E-4	1.3655928900377397E-5	1.1874720782936868E-5
			hsa04932:Non-alcoholic fatty liver disease	30	3.0303030303030303	1.61118303892517E-6	NDUFB9, UQCRB, NDUFB10, NDUFA12, NDUFB4, NDUFA10, COX7A2, CDC42, AKT2, CYC1, NDUFV2, NDUFV1, NDUFA9, NDUFA8, NDUFA5, NDUFA2, NDUFC2, TRAF2, SDHA, SDHB, NDUFS8, NDUFS7, UQCRQ, NDUFS6, NDUFS5, UQCRC1, NDUFS2, CYCS, NDUFS1, UQCRC2	594	155	8205	2.673509286412512	5.186668023058338E-4	3.051770226670028E-5	2.6537132405826327E-5
			hsa05208:Chemical carcinogenesis - reactive oxygen species	37	3.737373737373737	3.5834384332753063E-6	NDUFB9, SLC26A2, UQCRB, NDUFB10, NDUFA12, NDUFB4, NDUFA10, ATP5J, COX7A2, NRAS, AKT2, HMOX1, MAPK1, CYC1, NDUFV2, NDUFV1, NDUFA9, NDUFA8, NDUFA5, EPHX1, NDUFA2, NDUFC2, SDHA, SDHB, SOD1, NDUFS8, NDUFS7, UQCRQ, NDUFS6, NDUFS5, CAT, UQCRC1, PPIF, NDUFS2, NDUFS1, UQCRC2, SLC25A5	594	223	8205	2.291864836707886	0.001153203791797175	6.410373197303604E-5	5.5742375628726985E-5
			hsa05010:Alzheimer disease	53	5.353535353535353	6.269547866099142E-6	APP, NDUFA12, NDUFA10, TUBB3, PSMD2, AKT2, ADAM10, NDUFC2, TRAF2, SDHA, SDHB, PLCB3, NDUFS8, NDUFS7, NDUFS6, NDUFS5, UQCRC1, PPIF, NDUFS2, NDUFS1, UQCRC2, SLC25A5, GAPDH, RTN3, NDUFB9, UQCRB, PSMD14, NDUFB10, NDUFB4, ATP5J, ITPR2, COX7A2, HSD17B10, RTN4, PSMB7, NRAS, KLC2, MAPK1, CYC1, FADD, APOE, NDUFV2, NDUFV1, NDUFA9, NDUFA8, NDUFA5, ADRM1, NDUFA2, EIF2AK2, TUBB4B, PSMC4, UQCRQ, CYCS	594	384	8205	1.9064998947811447	0.0020167643337520857	1.0625233752020651E-4	9.239333697409263E-5
			hsa04723:Retrograde endocannabinoid signaling	27	2.727272727272727	1.8089751022670227E-5	NDUFB9, NDUFB10, NDUFA12, NDUFB4, NDUFA10, ITPR2, GNAI2, MAPK1, NDUFV2, NDUFV1, PRKACB, NDUFA9, NDUFA8, NDUFA5, PRKCB, NDUFA2, NDUFC2, PRKCA, GNG12, PLCB3, NDUFS8, NDUFS7, NDUFS6, GNB2, NDUFS5, NDUFS2, NDUFS1	594	148	8205	2.519963144963145	0.005808020371794287	2.912449914649907E-4	2.5325651431738316E-4
			hsa05022:Pathways of neurodegeneration - multiple diseases	53	5.353535353535353	0.0016064723741743446	APP, NDUFA12, NDUFA10, TUBB3, PSMD2, PRKCB, NDUFC2, TRAF2, PRKCA, SDHA, SDHB, PLCB3, NDUFS8, NDUFS7, NDUFS6, NDUFS5, CAT, UQCRC1, PPIF, NDUFS2, NDUFS1, UQCRC2, SLC25A5, SQSTM1, NDUFB9, VCP, UQCRB, PSMD14, NDUFB10, NDUFB4, ATP5J, ITPR2, COX7A2, HSD17B10, PSMB7, NRAS, KLC2, MAPK1, CYC1, FADD, NDUFV2, NDUFV1, NDUFA9, NDUFA8, NDUFA5, HSPA5, ADRM1, NDUFA2, TUBB4B, SOD1, PSMC4, UQCRQ, CYCS	594	476	8205	1.5380167218402512	0.404110511641537	0.01915867053644959	0.016659713509956167
	Cluster 2	2.667193948711587	hsa05110:Vibrio cholerae infection	17	1.7171717171717171	2.203222054507641E-7	ATP6V1A, SLC12A2, ATP6V1G1, ATP6AP1, PRKCA, PDIA4, ACTG1, TJP1, ATP6V1B2, GNAS, ATP6V1H, ATP6V1E1, ATP6V0D1, PRKACB, ATP6V1C1, TJP2, ATP6V0A1	594	50	8205	4.696464646464647	7.094124153084191E-5	9.086300719305029E-6	7.901131060265243E-6
			hsa05120:Epithelial cell signaling in Helicobacter pylori infection	14	1.4141414141414141	0.0013229967618946172	ATP6V1A, ATP6V1G1, ATP6AP1, ADAM10, F11R, CDC42, TJP1, ATP6V1B2, ATP6V1H, CSK, ATP6V1E1, ATP6V0D1, ATP6V1C1, ATP6V0A1	594	70	8205	2.7626262626262625	0.347071080411094	0.017750206555419448	0.015434962222103867
			hsa04145:Phagosome	21	2.1212121212121215	0.006387045550312378	ATP6V1A, ATP6V1G1, ITGB5, ATP6AP1, TFRC, STX7, HLA-A, TUBB4B, ACTG1, LAMP1, TUBB3, LAMP2, ATP6V1B2, ATP6V1H, ITGAV, CALR, ATP6V1E1, ATP6V0D1, ATP6V1C1, RAB7A, ATP6V0A1	594	152	8205	1.9083931419457736	0.8729563636995391	0.04999065387959559	0.04347013380834398
			hsa04721:Synaptic vesicle cycle	10	1.0101010101010102	0.10856331240245647	ATP6V1A, ATP6V1G1, ATP6V1B2, ATP6V1H, AP2B1, ATP6V1E1, ATP6V0D1, AP2A2, ATP6V1C1, ATP6V0A1	594	78	8205	1.7709142709142707	0.9999999999999999	0.41126337168930566	0.3576203232080919
			hsa05323:Rheumatoid arthritis	10	1.0101010101010102	0.22826015393069315	ATP6V1A, ATP6V1G1, ATP6AP1, IL18, ATP6V1B2, ATP6V1H, ATP6V1E1, ATP6V0D1, ATP6V1C1, ATP6V0A1	594	93	8205	1.48528293689584	1.0	0.6098493638483157	0.5303037946507092
	Cluster 3	1.2818802311911375	hsa04961:Endocrine and other factor-regulated calcium reabsorption	12	1.2121212121212122	0.0011933474487877448	PLCB3, PRKCB, GNAS, ATP2B4, ATP1B3, PRKCA, AP2B1, ATP2B1, ATP1A1, ATP1B1, AP2A2, PRKACB	594	53	8205	3.1275014293882224	0.3192004329437308	0.01670686428302843	0.014527708072198633
			hsa04918:Thyroid hormone synthesis	12	1.2121212121212122	0.018187718860295025	PLCB3, HSPA5, PRKCB, GNAS, ITPR2, ATP1B3, PRKCA, ATP1A1, ATP1B1, PRKACB, HSP90B1, PDIA4	594	75	8205	2.21010101010101	0.9972887835248005	0.11703702430787856	0.1017713254851118
			hsa04971:Gastric acid secretion	12	1.2121212121212122	0.01993095415472379	PLCB3, PRKCB, GNAS, ITPR2, ATP1B3, PRKCA, SLC4A2, ATP1A1, ATP1B1, PRKACB, GNAI2, ACTG1	594	76	8205	2.181020733652313	0.9984701507278604	0.12341860072732809	0.10732052237158965
			hsa04970:Salivary secretion	13	1.3131313131313131	0.03244992128401509	SLC12A2, PRKCB, ATP2B4, ITPR2, ATP1B3, PRKCA, ATP2B1, SLC4A2, ATP1A1, ATP1B1, PLCB3, GNAS, PRKACB	594	92	8205	1.9518555116381204	0.999975630212733	0.17709957039750607	0.15399962643261397
			hsa04972:Pancreatic secretion	13	1.3131313131313131	0.06332677872710336	SLC12A2, PRKCB, RAB3D, ATP2B4, ITPR2, ATP1B3, PRKCA, ATP2B1, SLC4A2, ATP1A1, ATP1B1, PLCB3, GNAS	594	102	8205	1.760497128144187	0.9999999992898181	0.29552496739314904	0.2569782325157818
			hsa04925:Aldosterone synthesis and secretion	12	1.2121212121212122	0.09513810505566543	PLCB3, PRKCB, GNAS, ATP2B4, ITPR2, ATP1B3, PRKCA, ATP2B1, ATP1A1, ATP1B1, LDLR, PRKACB	594	98	8205	1.6914038342609772	0.9999999999999896	0.3829308728490534	0.332983367694829
			hsa04261:Adrenergic signaling in cardiomyocytes	16	1.6161616161616161	0.12427487428657902	ATP2B4, ATP1B3, PRKCA, ATP2B1, ATP1A1, ATP1B1, GNAI2, PPP1CA, PPP2CA, PPP2CB, PLCB3, PPP2R1A, AKT2, GNAS, MAPK1, PRKACB	594	150	8205	1.4734006734006733	1.0	0.443448319075337	0.38560723397855395
			hsa04911:Insulin secretion	9	0.9090909090909091	0.2811870217393666	PLCB3, PRKCB, SLC2A1, GNAS, ATP1B3, PRKCA, ATP1A1, ATP1B1, PRKACB	594	86	8205	1.4455602536997887	1.0	0.7129308740163468	0.6199398904489972
			hsa04020:Calcium signaling pathway	11	1.1111111111111112	0.982812206226917	PLCB3, ASPH, PRKCB, PPIF, GNAS, ATP2B4, ITPR2, PRKCA, ATP2B1, SLC25A5, PRKACB	594	240	8205	0.6331018518518519	1.0	1.0	0.982812206226917
	Cluster 4	0.7905900484775072	hsa05205:Proteoglycans in cancer	21	2.1212121212121215	0.1036479976013463	DDX5, ITGB5, ROCK1, PRKCB, RDX, STAT3, ITPR2, PRKCA, HSPG2, ACTG1, PPP1CA, CDC42, NRAS, RRAS, AKT2, PDCD4, MAPK1, ITGAV, FLNC, PRKACB, CD44	594	205	8205	1.4150036954915002	0.9999999999999996	0.4021042798510061	0.34965589552261406
			hsa04510:Focal adhesion	20	2.0202020202020203	0.1375896652945151	LAMA5, ITGB5, ROCK1, PRKCB, ITGB4, LAMB1, PRKCA, PARVA, LAMC1, PARVB, ACTG1, PPP1CA, CDC42, AKT2, MAPK1, ITGAV, ITGA6, FLNC, VCL, PAK4	594	201	8205	1.3744409266797326	1.0	0.46854459509091323	0.40743008268775066
			hsa04810:Regulation of actin cytoskeleton	20	2.0202020202020203	0.2979086573059373	ITGB5, ROCK1, ITGB4, ARPC1B, RDX, GNG12, BAIAP2, ACTG1, PPP1CA, CDC42, NRAS, RRAS, AKT2, CFL1, MAPK1, ITGAV, ITGA6, VCL, ARHGEF6, PAK4	594	229	8205	1.2063870142472763	1.0	0.7358583462958571	0.6398768228659628
	Cluster 5	0.6298495982530654	hsa05160:Hepatitis C	20	2.0202020202020203	0.018044297841074294	YWHAE, DDX58, CD81, STAT1, STAT3, EIF2AK2, TRAF2, PPP2CA, PPP2CB, NRAS, PPP2R1A, AKT2, PSME3, CDK2, MAPK1, CYCS, FADD, LDLR, YWHAG, JAK1	594	157	8205	1.759634562182333	0.9971582187737433	0.11703702430787856	0.1017713254851118
			hsa05161:Hepatitis B	16	1.6161616161616161	0.19267331843158808	DDX3X, PCNA, ATP6AP1, DDX58, PRKCB, STAT1, STAT3, PRKCA, HSPG2, NRAS, AKT2, CDK2, MAPK1, CYCS, FADD, JAK1	594	162	8205	1.3642598827784014	1.0	0.579820640513751	0.5041918613163052
			hsa05169:Epstein-Barr virus infection	19	1.9191919191919191	0.2082997371706633	HDAC2, PSMD14, DDX58, STAT1, HDAC1, ADRM1, STAT3, EIF2AK2, TRAF2, HLA-A, PSMC4, PSMD2, AKT2, CDK2, CYCS, FADD, CALR, CD44, JAK1	594	202	8205	1.2992549254925494	1.0	0.5822556964881874	0.506309301294076
			hsa05162:Measles	12	1.2121212121212122	0.42283781519348795	DDX58, STAT1, AKT2, STAT3, CDK2, EIF2AK2, CYCS, ADAR, FADD, HSPA1B, JAK1, HSPA1A	594	139	8205	1.1925005450185309	1.0	0.8850096804260027	0.7695736351530457
			hsa05167:Kaposi sarcoma-associated herpesvirus infection	15	1.5151515151515151	0.5430981997451854	STAT1, STAT3, EIF2AK2, ITPR2, TRAF2, HLA-A, GNG12, NRAS, AKT2, GNB2, MAPK1, CYCS, FADD, IL6ST, JAK1	594	194	8205	1.0680256169946891	1.0	1.0	0.8722741433021807
			hsa05168:Herpes simplex virus 1 infection	13	1.3131313131313131	0.9999998637405595	DDX58, STAT1, EIF2AK2, TRAF2, HLA-A, HCFC1, PPP1CA, NXF1, AKT2, CYCS, FADD, CALR, JAK1	594	512	8205	0.3507240372474748	1.0	1.0	0.9999998637405595
	Cluster 6	0.5821707687537656	hsa04261:Adrenergic signaling in cardiomyocytes	16	1.6161616161616161	0.12427487428657902	ATP2B4, ATP1B3, PRKCA, ATP2B1, ATP1A1, ATP1B1, GNAI2, PPP1CA, PPP2CA, PPP2CB, PLCB3, PPP2R1A, AKT2, GNAS, MAPK1, PRKACB	594	150	8205	1.4734006734006733	1.0	0.443448319075337	0.38560723397855395
			hsa04022:cGMP-PKG signaling pathway	16	1.6161616161616161	0.22560884734156744	ROCK1, ATP2B4, ITPR2, ATP1B3, ATP2B1, ATP1A1, ATP1B1, GNAI2, PPP1CA, PLCB3, AKT2, PPIF, MAPK1, PDE5A, SLC25A5, GTF2I	594	167	8205	1.3234137785035989	1.0	0.6098493638483157	0.5303037946507092
			hsa04024:cAMP signaling pathway	16	1.6161616161616161	0.6393640814303252	ROCK1, ATP2B4, ATP1B3, ATP2B1, ATP1A1, ATP1B1, MLLT4, GNAI2, PPP1CA, RRAS, ACOX1, AKT2, GNAS, MAPK1, ACOX3, PRKACB	594	221	8205	1.0000457059280587	1.0	1.0	0.8722741433021807
	Cluster 7	0.5815224766040762	hsa04730:Long-term depression	11	1.1111111111111112	0.01012858198031838	PPP2CA, PPP2CB, PLCB3, NRAS, PRKCB, PPP2R1A, GNAS, MAPK1, ITPR2, PRKCA, GNAI2	594	60	8205	2.5324074074074074	0.9622976357681859	0.07247563105916707	0.06302228787753658
			hsa04540:Gap junction	13	1.3131313131313131	0.023820952872252887	PRKCB, ITPR2, PRKCA, TUBB4B, GNAI2, TJP1, PLCB3, NRAS, TUBB3, CDK1, GNAS, MAPK1, PRKACB	594	88	8205	2.0405762167125805	0.9995748980556228	0.13946085136118963	0.12127030553146924
			hsa04728:Dopaminergic synapse	15	1.5151515151515151	0.09446674631839358	PRKCB, ITPR2, PRKCA, COMT, GNG12, GNAI2, PPP1CA, PPP2CA, PPP2CB, PLCB3, PPP2R1A, AKT2, GNB2, GNAS, PRKACB	594	132	8205	1.5696740128558309	0.9999999999999867	0.3829308728490534	0.332983367694829
			hsa05170:Human immunodeficiency virus 1 infection	21	2.1212121212121215	0.1321294321660052	PRKCB, ITPR2, PRKCA, TRAF2, HLA-A, GNG12, GNAI2, NRAS, AKT2, GNB2, CFL1, CDK1, MAPK1, CYCS, TCEB1, ATM, FADD, CALR, CUL4B, SKP1, PAK4	594	212	8205	1.3682818753573471	1.0	0.45748039954251263	0.3978090430804458
			hsa05163:Human cytomegalovirus infection	21	2.1212121212121215	0.19590587057717415	ROCK1, PRKCB, STAT3, ITPR2, PRKCA, TRAF2, HLA-A, GNG12, GNAI2, PLCB3, NRAS, AKT2, GNB2, GNAS, MAPK1, CYCS, ITGAV, FADD, CALR, PRKACB, JAK1	594	225	8205	1.2892255892255893	1.0	0.5810579021600035	0.5052677410086988
			hsa04724:Glutamatergic synapse	12	1.2121212121212122	0.20008866620599247	PLCB3, PRKCB, GNB2, GNAS, MAPK1, ITPR2, PRKCA, GNG12, SLC38A2, PRKACB, GNAI2, GLS	594	114	8205	1.454013822434875	1.0	0.5822556964881874	0.506309301294076
			hsa04726:Serotonergic synapse	12	1.2121212121212122	0.20793035476608085	APP, PLCB3, NRAS, PRKCB, GNB2, GNAS, MAPK1, ITPR2, PRKCA, GNG12, PRKACB, GNAI2	594	115	8205	1.44137022397892	1.0	0.5822556964881874	0.506309301294076
			hsa04935:Growth hormone synthesis, secretion and action	12	1.2121212121212122	0.24897887935139762	PLCB3, NRAS, STAT1, PRKCB, AKT2, STAT3, GNAS, MAPK1, ITPR2, PRKCA, PRKACB, GNAI2	594	120	8205	1.3813131313131315	1.0	0.6465419286383067	0.5622103727289625
			hsa04933:AGE-RAGE signaling pathway in diabetic complications	10	1.0101010101010102	0.2962409442192039	CDC42, PLCB3, NRAS, STAT1, PRKCB, AKT2, STAT3, SERPINE1, MAPK1, PRKCA	594	100	8205	1.3813131313131313	1.0	0.7358583462958571	0.6398768228659628
			hsa04725:Cholinergic synapse	11	1.1111111111111112	0.29937094212657545	PLCB3, NRAS, PRKCB, AKT2, GNB2, MAPK1, ITPR2, PRKCA, GNG12, PRKACB, GNAI2	594	113	8205	1.3446411012782693	1.0	0.7358583462958571	0.6398768228659628
			hsa04912:GnRH signaling pathway	9	0.9090909090909091	0.3578910336466641	CDC42, PLCB3, NRAS, PRKCB, GNAS, MAPK1, ITPR2, PRKCA, PRKACB	594	93	8205	1.336754643206256	1.0	0.811555724184689	0.7057006297258165
			hsa04713:Circadian entrainment	9	0.9090909090909091	0.40277927108009326	PLCB3, PRKCB, GNB2, GNAS, MAPK1, PRKCA, GNG12, PRKACB, GNAI2	594	97	8205	1.2816307403936271	1.0	0.8670514762206143	0.7539578054092299
			hsa04928:Parathyroid hormone synthesis, secretion and action	9	0.9090909090909091	0.5029609047086971	PLCB3, NACA, PRKCB, GNAS, MAPK1, ITPR2, PRKCA, PRKACB, GNAI2	594	106	8205	1.1728130360205833	1.0	0.9697809060850329	0.8432877444217676
			hsa05167:Kaposi sarcoma-associated herpesvirus infection	15	1.5151515151515151	0.5430981997451854	STAT1, STAT3, EIF2AK2, ITPR2, TRAF2, HLA-A, GNG12, NRAS, AKT2, GNB2, MAPK1, CYCS, FADD, IL6ST, JAK1	594	194	8205	1.0680256169946891	1.0	1.0	0.8722741433021807
			hsa04611:Platelet activation	10	1.0101010101010102	0.5450381527570517	PLCB3, ROCK1, AKT2, GNAS, MAPK1, ITPR2, PRKACB, GNAI2, ACTG1, PPP1CA	594	124	8205	1.11396220267188	1.0	1.0	0.8722741433021807
			hsa04371:Apelin signaling pathway	11	1.1111111111111112	0.5537945244552228	PLCB3, NRAS, RRAS, AKT2, GNB2, SERPINE1, MAPK1, ITPR2, GNG12, PRKACB, GNAI2	594	139	8205	1.0931254996003197	1.0	1.0	0.8722741433021807
			hsa04921:Oxytocin signaling pathway	12	1.2121212121212122	0.56179666984421	PLCB3, NRAS, ROCK1, PRKCB, GNAS, MAPK1, ITPR2, PRKCA, PRKACB, GNAI2, ACTG1, PPP1CA	594	154	8205	1.076347894529713	1.0	1.0	0.8722741433021807
			hsa04926:Relaxin signaling pathway	10	1.0101010101010102	0.5937254224542357	PLCB3, NRAS, AKT2, GNB2, GNAS, MAPK1, PRKCA, GNG12, PRKACB, GNAI2	594	129	8205	1.0707853731109545	1.0	1.0	0.8722741433021807
			hsa04916:Melanogenesis	8	0.8080808080808081	0.6019862723213137	PLCB3, NRAS, PRKCB, GNAS, MAPK1, PRKCA, PRKACB, GNAI2	594	101	8205	1.094109410941094	1.0	1.0	0.8722741433021807
			hsa04270:Vascular smooth muscle contraction	10	1.0101010101010102	0.6398046340102068	PPP1R14A, PLCB3, ROCK1, PRKCB, GNAS, MAPK1, ITPR2, PRKCA, PRKACB, PPP1CA	594	134	8205	1.0308306950097996	1.0	1.0	0.8722741433021807
			hsa04062:Chemokine signaling pathway	13	1.3131313131313131	0.7417059465453999	ROCK1, PRKCB, STAT1, STAT3, GNG12, GNAI2, CDC42, PLCB3, NRAS, AKT2, GNB2, MAPK1, PRKACB	594	192	8205	0.9352640993265993	1.0	1.0	0.8722741433021807
	Cluster 8	0.09330265449388186	hsa04015:Rap1 signaling pathway	15	1.5151515151515151	0.6638376919923036	RALA, PRKCB, CTNND1, PRKCA, MLLT4, ACTG1, GNAI2, CDC42, PLCB3, NRAS, RRAS, AKT2, GNAS, MAPK1, EPHA2	594	210	8205	0.9866522366522366	1.0	1.0	0.8722741433021807
			hsa04014:Ras signaling pathway	15	1.5151515151515151	0.8164767650911847	RALA, PRKCB, PRKCA, GNG12, MLLT4, CDC42, NRAS, RRAS, AKT2, GNB2, MAPK1, PRKACB, EXOC2, EPHA2, PAK4	594	236	8205	0.8779532614278377	1.0	1.0	0.8722741433021807
			hsa04010:MAPK signaling pathway	15	1.5151515151515151	0.9684702818991155	PRKCB, PRKCA, TRAF2, GNG12, CDC42, NRAS, RRAS, AKT2, MAPK1, FLNC, LAMTOR3, PRKACB, HSPA1B, HSPA1A, EPHA2	594	294	8205	0.7047515976087404	1.0	1.0	0.9684702818991155

## Sheet: CTRLvsAVA_289_GO
Category	Annotation Cluster	Enrichment Score	Term	Count	%	PValue	Genes	List Total	Pop Hits	Pop Total	Fold Enrichment	Bonferroni	Benjamini	FDR
GOTERM_BP_DIRECT	Cluster 1	3.966998670213023	GO:0042659~regulation of cell fate specification	5	1.718213058419244	2.8425595471851905E-5	HDAC2, RBBP4, CHD4, MTA2, GATAD2B	283	13	19357	26.307420494699645	0.04828500604125685	0.024744480858247084	0.024673416869567453
			GO:0016575~histone deacetylation	7	2.405498281786942	8.409502108917827E-5	MORF4L1, HDAC2, RBBP4, TBL1XR1, CHD4, MTA2, GATAD2B	283	50	19357	9.57590106007067	0.13620135595591987	0.048803143905419795	0.04866298553693782
			GO:2000736~regulation of stem cell differentiation	5	1.718213058419244	1.777254997651349E-4	HDAC2, RBBP4, CHD4, MTA2, GATAD2B	283	20	19357	17.09982332155477	0.2661477715473024	0.05468484260547948	0.05452779251183939
			GO:0006338~chromatin remodeling	11	3.7800687285223367	3.189890094130114E-4	SMARCC1, HDAC2, RBBP4, RING1, HLTF, CHD4, ARID1A, SMARCA1, MTA2, GATAD2B, SKP1	283	180	19357	4.17995681193561	0.4261851301481122	0.0694199831735066	0.06922061504262347
	Cluster 2	2.546744195937395	GO:0009888~tissue development	6	2.0618556701030926	1.4373061640902396E-4	LAMA5, DHCR24, LAMB1, LAMC1, AGRN, HSPG2	283	35	19357	11.725593134780414	0.2213962193438399	0.05468484260547948	0.05452779251183939
			GO:0034446~substrate adhesion-dependent cell spreading	5	1.718213058419244	0.010102628732899738	LAMA5, NRP1, LAMB1, LAMC1, FERMT2	283	58	19357	5.896490800536128	0.9999999789870204	0.7773589019580397	0.7751263950598257
			GO:0009887~animal organ morphogenesis	7	2.405498281786942	0.01576825849631266	LAMA5, NRP1, SMARCC1, LAMB1, LAMC1, AGRN, HSPG2	283	138	19357	3.469529369590823	0.9999999999990394	0.8540589637298541	0.8516061809506186
	Cluster 3	1.9337799731132908	GO:0060666~dichotomous subdivision of terminal units involved in salivary gland branching	3	1.0309278350515463	0.0020544248667212716	NRP1, SEMA3C, SEMA3A	283	5	19357	41.03957597173145	0.9721363642570858	0.3251594266328849	0.3242255971480116
			GO:0001755~neural crest cell migration	5	1.718213058419244	0.004809030918797124	LAMA5, NRP1, SEMA3C, SEMA3A, SEMA4B	283	47	19357	7.276520562363732	0.9997734895476931	0.598037344973271	0.5963198339308434
			GO:0048843~negative regulation of axon extension involved in axon guidance	4	1.3745704467353952	0.007655690488970324	NRP1, SEMA3C, SEMA3A, SEMA4B	283	28	19357	9.771327612317013	0.9999984539985864	0.7773589019580397	0.7751263950598257
			GO:0071526~semaphorin-plexin signaling pathway	4	1.3745704467353952	0.014196018114867707	NRP1, SEMA3C, SEMA3A, SEMA4B	283	35	19357	7.81706208985361	0.9999999999845339	0.8540589637298541	0.8516061809506186
			GO:0007411~axon guidance	8	2.7491408934707904	0.02106815477049532	LAMA5, NRP1, SEMA3C, B4GAT1, PTK7, SEMA3A, SEMA4B, EPHB4	283	189	19357	2.8952081814272623	0.9999999999999999	0.9405040373187783	0.9378029918353813
			GO:0050919~negative chemotaxis	3	1.0309278350515463	0.11035573734588157	SEMA3C, SEMA3A, SEMA4B	283	39	19357	5.26148409893993	1.0	1.0	0.9977011494252873
	Cluster 4	1.8354741375303214	GO:0045785~positive regulation of cell adhesion	5	1.718213058419244	0.010716033111426163	LAMB1, ATM, PRKCA, LAMC1, NID1	283	59	19357	5.796550278493142	0.9999999928581644	0.7773589019580397	0.7751263950598257
			GO:2001046~positive regulation of integrin-mediated signaling pathway	3	1.0309278350515463	0.01483799668673543	LAMB1, LAMC1, NID1	283	13	19357	15.784452296819788	0.9999999999950246	0.8540589637298541	0.8516061809506186
			GO:0051149~positive regulation of muscle cell differentiation	3	1.0309278350515463	0.01959603790174644	LAMB1, LAMC1, NID1	283	15	19357	13.679858657243818	0.9999999999999989	0.9220730266740691	0.9194249134441034
	Cluster 5	1.3173727519566105	GO:0043687~post-translational protein modification	5	1.718213058419244	0.020936425967001234	PRKCB, CDK2, PRKCA, PKN1, PSMB9	283	72	19357	4.7499509226541035	0.9999999999999999	0.9405040373187783	0.9378029918353813
			GO:0016570~histone modification	5	1.718213058419244	0.04112748601440556	PRKCB, CDK2, PADI2, PRKCA, PKN1	283	89	19357	3.842656926192083	1.0	1.0	0.9977011494252873
			GO:0018105~peptidyl-serine phosphorylation	6	2.0618556701030926	0.12967224655768453	PRKCB, CDK2, PKN2, ATM, PRKCA, PKN1	283	183	19357	2.2425997798760355	1.0	1.0	0.9977011494252873
	Cluster 6	0.942050302162828	GO:0032757~positive regulation of interleukin-8 production	5	1.718213058419244	0.01490162209376761	PYCARD, DDX58, SERPINE1, FADD, LAMTOR5	283	65	19357	5.261484098939929	0.9999999999955538	0.8540589637298541	0.8516061809506186
			GO:0032760~positive regulation of tumor necrosis factor production	6	2.0618556701030926	0.019499301829306172	PYCARD, AKAP12, HDAC2, DDX58, FADD, CLU	283	106	19357	3.871658110540703	0.9999999999999987	0.9220730266740691	0.9194249134441034
			GO:0051607~defense response to virus	4	1.3745704467353952	0.6599399208814551	PYCARD, DDX58, FADD, LSM14A	283	232	19357	1.1792981601072257	1.0	1.0	0.9977011494252873
			GO:0045087~innate immune response	7	2.405498281786942	0.8892866725945219	PYCARD, HEXIM1, DDX58, TOLLIP, HMGB2, FADD, CLU	283	617	19357	0.7760049481418695	1.0	1.0	0.9977011494252873
	Cluster 7	0.6629632625334047	GO:0006120~mitochondrial electron transport, NADH to ubiquinone	3	1.0309278350515463	0.1495591290774059	NDUFB9, NDUFS5, NDUFC2	283	47	19357	4.365912337418239	1.0	1.0	0.9977011494252873
			GO:0032981~mitochondrial respiratory chain complex I assembly	3	1.0309278350515463	0.23375199633901755	NDUFB9, NDUFS5, NDUFC2	283	63	19357	3.257109204105671	1.0	1.0	0.9977011494252873
			GO:0042776~mitochondrial ATP synthesis coupled proton transport	3	1.0309278350515463	0.2445394355589806	NDUFB9, NDUFS5, NDUFC2	283	65	19357	3.1568904593639577	1.0	1.0	0.9977011494252873
			GO:0009060~aerobic respiration	3	1.0309278350515463	0.26075328494410255	NDUFB9, NDUFS5, NDUFC2	283	68	19357	3.0176158802743718	1.0	1.0	0.9977011494252873
Category	Annotation Cluster	Enrichment Score	Term	Count	%	PValue	Genes	List Total	Pop Hits	Pop Total	Fold Enrichment	Bonferroni	Benjamini	FDR
KEGG_PATHWAY	Cluster 1	2.444126511247564	hsa01040:Biosynthesis of unsaturated fatty acids	6	2.0618556701030926	1.555887684623371E-4	FADS2, SCD, ACOT2, ACOT1, ACOX3, FADS1	162	27	8205	11.25514403292181	0.038452602849462614	0.03920836965250895	0.038741603347121935
			hsa01212:Fatty acid metabolism	6	2.0618556701030926	0.005030728715951045	FADS2, SCD, ACSL4, ACOX3, ACAT2, FADS1	162	57	8205	5.331384015594542	0.7194331362192286	0.21106290876299788	0.20855025508724792
			hsa03320:PPAR signaling pathway	5	1.718213058419244	0.05943076554618077	FADS2, HMGCS1, SCD, ACSL4, ACOX3	162	75	8205	3.376543209876543	0.9999998029965598	0.7488276458818777	0.7399130310499505
	Cluster 2	1.1666767627547787	hsa05110:Vibrio cholerae infection	6	2.0618556701030926	0.00284082753035386	TJP1, SLC12A2, ATP6AP1, ATP6V1H, PRKCA, ATP6V1E1	162	50	8205	6.0777777777777775	0.5117400475480396	0.21106290876299788	0.20855025508724792
			hsa04142:Lysosome	7	2.405498281786942	0.045176877572151164	CTSA, GALNS, ATP6AP1, LAMP1, NPC2, LAMP2, ATP6V1H	162	132	8205	2.6858866442199774	0.999991278770033	0.6771912066429168	0.6691294065638344
			hsa00190:Oxidative phosphorylation	7	2.405498281786942	0.04800163479975018	NDUFB9, ATP6AP1, COX15, NDUFS5, ATP6V1H, NDUFC2, ATP6V1E1	162	134	8205	2.6457987838584853	0.999995866451329	0.6771912066429168	0.6691294065638344
			hsa05152:Tuberculosis	7	2.405498281786942	0.14246089255726715	ATP6AP1, LAMP1, LAMP2, IL18, ATP6V1H, FADD, JAK1	162	180	8205	1.9696502057613168	1.0	1.0	0.9920318725099602
			hsa05120:Epithelial cell signaling in Helicobacter pylori infection	4	1.3745704467353952	0.15798140060922955	TJP1, ATP6AP1, ATP6V1H, ATP6V1E1	162	70	8205	2.894179894179894	1.0	1.0	0.9920318725099602
			hsa04145:Phagosome	6	2.0618556701030926	0.17848261655937409	ATP6AP1, LAMP1, ITGB5, LAMP2, ATP6V1H, ATP6V1E1	162	152	8205	1.9992690058479532	1.0	1.0	0.9920318725099602
			hsa05323:Rheumatoid arthritis	4	1.3745704467353952	0.2752631073810773	ATP6AP1, IL18, ATP6V1H, ATP6V1E1	162	93	8205	2.1784149741138985	1.0	1.0	0.9920318725099602
	Cluster 3	0.8762194320287494	hsa04512:ECM-receptor interaction	6	2.0618556701030926	0.029083771809505672	LAMA5, ITGB5, LAMB1, LAMC1, AGRN, HSPG2	162	88	8205	3.4532828282828283	0.9994114226573437	0.6771912066429168	0.6691294065638344
			hsa05146:Amoebiasis	6	2.0618556701030926	0.0498788095573995	LAMA5, PLCB3, PRKCB, LAMB1, PRKCA, LAMC1	162	102	8205	2.9793028322440085	0.9999974863253627	0.6771912066429168	0.6691294065638344
			hsa05145:Toxoplasmosis	5	1.718213058419244	0.17749475250955532	LAMA5, PPIF, LAMB1, LAMC1, JAK1	162	112	8205	2.261078042328042	1.0	1.0	0.9920318725099602
			hsa04510:Focal adhesion	7	2.405498281786942	0.2024805744916556	LAMA5, ITGB5, PRKCB, LAMB1, PRKCA, LAMC1, FLNC	162	201	8205	1.7638658559056568	1.0	1.0	0.9920318725099602
			hsa05222:Small cell lung cancer	4	1.3745704467353952	0.2699226829273311	LAMA5, CDK2, LAMB1, LAMC1	162	92	8205	2.2020933977455717	1.0	1.0	0.9920318725099602
			hsa04151:PI3K-Akt signaling pathway	9	3.0927835051546393	0.3929237997259433	LAMA5, ITGB5, CDK2, PKN2, LAMB1, PRKCA, PKN1, LAMC1, JAK1	162	354	8205	1.2876647834274952	1.0	1.0	0.9920318725099602
	Cluster 4	0.5464808835359578	hsa05161:Hepatitis B	8	2.7491408934707904	0.04004666475575015	ATP6AP1, DDX58, PRKCB, CDK2, PRKCA, FADD, HSPG2, JAK1	162	162	8205	2.501143118427069	0.9999663464636482	0.6771912066429168	0.6691294065638344
			hsa05164:Influenza A	8	2.7491408934707904	0.0510580671675215	PYCARD, DNAJB1, DDX58, PRKCB, IL18, PRKCA, FADD, JAK1	162	171	8205	2.3695040069309075	0.999998161816747	0.6771912066429168	0.6691294065638344
			hsa05169:Epstein-Barr virus infection	6	2.0618556701030926	0.3638424725273004	HDAC2, DDX58, ADRM1, CDK2, FADD, JAK1	162	202	8205	1.5044004400440043	1.0	1.0	0.9920318725099602
			hsa05160:Hepatitis C	5	1.718213058419244	0.3693656465266205	DDX58, CD81, CDK2, FADD, JAK1	162	157	8205	1.6129983486671384	1.0	1.0	0.9920318725099602
			hsa01521:EGFR tyrosine kinase inhibitor resistance	3	1.0309278350515463	0.461464073756178	PRKCB, PRKCA, JAK1	162	79	8205	1.9233473980309423	1.0	1.0	0.9920318725099602
			hsa05162:Measles	4	1.3745704467353952	0.5163239949222579	DDX58, CDK2, FADD, JAK1	162	139	8205	1.4575006661337597	1.0	1.0	0.9920318725099602
			hsa05163:Human cytomegalovirus infection	5	1.718213058419244	0.6489898445385418	PLCB3, PRKCB, PRKCA, FADD, JAK1	162	225	8205	1.125514403292181	1.0	1.0	0.9920318725099602
			hsa05168:Herpes simplex virus 1 infection	3	1.0309278350515463	0.9996643608180845	DDX58, FADD, JAK1	162	512	8205	0.2967664930555556	1.0	1.0	0.9996643608180845
	Cluster 5	0.46837636592668047	hsa05415:Diabetic cardiomyopathy	8	2.7491408934707904	0.10423991218708051	NDUFB9, PLCB3, PRKCB, NDUFS5, SLC2A1, PPIF, NDUFC2, PRKCA	162	203	8205	1.9959861339171683	0.999999999999104	1.0	0.9920318725099602
			hsa05016:Huntington disease	10	3.436426116838488	0.14717103437450177	NDUFB9, PLCB3, HDAC2, KLC2, POLR2B, NDUFS5, POLR2C, ADRM1, PPIF, NDUFC2	162	306	8205	1.6551682401355603	1.0	1.0	0.9920318725099602
			hsa04723:Retrograde endocannabinoid signaling	6	2.0618556701030926	0.16544528064824585	NDUFB9, PLCB3, PRKCB, NDUFS5, NDUFC2, PRKCA	162	148	8205	2.0533033033033035	1.0	1.0	0.9920318725099602
			hsa05020:Prion disease	8	2.7491408934707904	0.2888584210694728	NDUFB9, KLC2, HSPA5, NDUFS5, ADRM1, PPIF, NDUFC2, LAMC1	162	273	8205	1.484194817528151	1.0	1.0	0.9920318725099602
			hsa05012:Parkinson disease	7	2.405498281786942	0.42344139945507164	NDUFB9, KLC2, HSPA5, NDUFS5, ADRM1, PPIF, NDUFC2	162	266	8205	1.3328460038986354	1.0	1.0	0.9920318725099602
			hsa05022:Pathways of neurodegeneration - multiple diseases	11	3.7800687285223367	0.45900389366356376	NDUFB9, PLCB3, KLC2, HSPA5, PRKCB, NDUFS5, ADRM1, PPIF, NDUFC2, PRKCA, FADD	162	476	8205	1.1704403983815748	1.0	1.0	0.9920318725099602
			hsa05010:Alzheimer disease	9	3.0927835051546393	0.48306264849385244	RTN3, NDUFB9, PLCB3, KLC2, NDUFS5, ADRM1, PPIF, NDUFC2, FADD	162	384	8205	1.187065972222222	1.0	1.0	0.9920318725099602
			hsa05014:Amyotrophic lateral sclerosis	8	2.7491408934707904	0.5767112180316045	NDUFB9, SEC13, KLC2, SEH1L, HSPA5, NDUFS5, ADRM1, NDUFC2	162	364	8205	1.1131461131461131	1.0	1.0	0.9920318725099602
			hsa05208:Chemical carcinogenesis - reactive oxygen species	5	1.718213058419244	0.6420180246617375	NDUFB9, NDUFS5, PPIF, HMOX1, NDUFC2	162	223	8205	1.1356087028732769	1.0	1.0	0.9920318725099602
			hsa04932:Non-alcoholic fatty liver disease	3	1.0309278350515463	0.8126841334608027	NDUFB9, NDUFS5, NDUFC2	162	155	8205	0.9802867383512543	1.0	1.0	0.9920318725099602
	Cluster 6	0.45657369149227955	hsa04510:Focal adhesion	7	2.405498281786942	0.2024805744916556	LAMA5, ITGB5, PRKCB, LAMB1, PRKCA, LAMC1, FLNC	162	201	8205	1.7638658559056568	1.0	1.0	0.9920318725099602
			hsa05205:Proteoglycans in cancer	7	2.405498281786942	0.2148554982198823	DDX5, ITGB5, PRKCB, PDCD4, PRKCA, FLNC, HSPG2	162	205	8205	1.729448961156278	1.0	1.0	0.9920318725099602
			hsa04010:MAPK signaling pathway	3	1.0309278350515463	0.9811809085255571	PRKCB, PRKCA, FLNC	162	294	8205	0.5168178382464096	1.0	1.0	0.9920318725099602
	Cluster 7	0.4549191688010222	hsa05143:African trypanosomiasis	4	1.3745704467353952	0.03540609122127504	PLCB3, PRKCB, IL18, PRKCA	162	37	8205	5.475475475475475	0.9998865465236464	0.6771912066429168	0.6691294065638344
			hsa05146:Amoebiasis	6	2.0618556701030926	0.0498788095573995	LAMA5, PLCB3, PRKCB, LAMB1, PRKCA, LAMC1	162	102	8205	2.9793028322440085	0.9999974863253627	0.6771912066429168	0.6691294065638344
			hsa04919:Thyroid hormone signaling pathway	6	2.0618556701030926	0.08918017371320311	PLCB3, HDAC2, PRKCB, SLC2A1, PRKCA, MED4	162	121	8205	2.5114784205693295	0.9999999999401611	0.9771045119881385	0.965472315416851
			hsa05415:Diabetic cardiomyopathy	8	2.7491408934707904	0.10423991218708051	NDUFB9, PLCB3, PRKCB, NDUFS5, SLC2A1, PPIF, NDUFC2, PRKCA	162	203	8205	1.9959861339171683	0.999999999999104	1.0	0.9920318725099602
			hsa04972:Pancreatic secretion	5	1.718213058419244	0.1401836576671629	SLC12A2, PLCB3, PRKCB, RAB3D, PRKCA	162	102	8205	2.4827523602033406	1.0	1.0	0.9920318725099602
			hsa04723:Retrograde endocannabinoid signaling	6	2.0618556701030926	0.16544528064824585	NDUFB9, PLCB3, PRKCB, NDUFS5, NDUFC2, PRKCA	162	148	8205	2.0533033033033035	1.0	1.0	0.9920318725099602
			hsa04066:HIF-1 signaling pathway	5	1.718213058419244	0.16595923544861457	PRKCB, SERPINE1, SLC2A1, HMOX1, PRKCA	162	109	8205	2.32330954808019	1.0	1.0	0.9920318725099602
			hsa04918:Thyroid hormone synthesis	4	1.3745704467353952	0.18212438132991537	PLCB3, HSPA5, PRKCB, PRKCA	162	75	8205	2.7012345679012344	1.0	1.0	0.9920318725099602
			hsa04911:Insulin secretion	4	1.3745704467353952	0.23818466392388551	PLCB3, PRKCB, SLC2A1, PRKCA	162	86	8205	2.3557278208440997	1.0	1.0	0.9920318725099602
			hsa04310:Wnt signaling pathway	6	2.0618556701030926	0.2413894194719777	PLCB3, TBL1XR1, PRKCB, CTBP1, PRKCA, SKP1	162	170	8205	1.7875816993464053	1.0	1.0	0.9920318725099602
			hsa04540:Gap junction	4	1.3745704467353952	0.2486972270903363	TJP1, PLCB3, PRKCB, PRKCA	162	88	8205	2.3021885521885523	1.0	1.0	0.9920318725099602
			hsa04970:Salivary secretion	4	1.3745704467353952	0.2699226829273311	SLC12A2, PLCB3, PRKCB, PRKCA	162	92	8205	2.2020933977455717	1.0	1.0	0.9920318725099602
			hsa04961:Endocrine and other factor-regulated calcium reabsorption	3	1.0309278350515463	0.27910157394410995	PLCB3, PRKCB, PRKCA	162	53	8205	2.8668763102725365	1.0	1.0	0.9920318725099602
			hsa05017:Spinocerebellar ataxia	5	1.718213058419244	0.3085240033352302	PLCB3, PRKCB, ADRM1, PPIF, PRKCA	162	143	8205	1.770914270914271	1.0	1.0	0.9920318725099602
			hsa04933:AGE-RAGE signaling pathway in diabetic complications	4	1.3745704467353952	0.31288774895735266	PLCB3, PRKCB, SERPINE1, PRKCA	162	100	8205	2.0259259259259257	1.0	1.0	0.9920318725099602
			hsa04613:Neutrophil extracellular trap formation	6	2.0618556701030926	0.3170239059932502	PLCB3, HDAC2, PRKCB, HAT1, PPIF, PRKCA	162	190	8205	1.5994152046783625	1.0	1.0	0.9920318725099602
			hsa04730:Long-term depression	3	1.0309278350515463	0.33000587941535	PLCB3, PRKCB, PRKCA	162	60	8205	2.5324074074074074	1.0	1.0	0.9920318725099602
			hsa04929:GnRH secretion	3	1.0309278350515463	0.35868232619708895	PLCB3, PRKCB, PRKCA	162	64	8205	2.3741319444444446	1.0	1.0	0.9920318725099602
			hsa04720:Long-term potentiation	3	1.0309278350515463	0.3798992282996026	PLCB3, PRKCB, PRKCA	162	67	8205	2.267827529021559	1.0	1.0	0.9920318725099602
			hsa04724:Glutamatergic synapse	4	1.3745704467353952	0.38820134943853124	PLCB3, PRKCB, PRKCA, SLC38A2	162	114	8205	1.7771280051981804	1.0	1.0	0.9920318725099602
			hsa05031:Amphetamine addiction	3	1.0309278350515463	0.3938815696724604	HDAC2, PRKCB, PRKCA	162	69	8205	2.2020933977455712	1.0	1.0	0.9920318725099602
			hsa04071:Sphingolipid signaling pathway	4	1.3745704467353952	0.41471674444508766	PLCB3, CERS6, PRKCB, PRKCA	162	119	8205	1.7024587612822908	1.0	1.0	0.9920318725099602
			hsa04971:Gastric acid secretion	3	1.0309278350515463	0.44163123088080153	PLCB3, PRKCB, PRKCA	162	76	8205	1.9992690058479532	1.0	1.0	0.9920318725099602
			hsa04912:GnRH signaling pathway	3	1.0309278350515463	0.5482902315512406	PLCB3, PRKCB, PRKCA	162	93	8205	1.633811230585424	1.0	1.0	0.9920318725099602
			hsa04070:Phosphatidylinositol signaling system	3	1.0309278350515463	0.5712493072906775	PLCB3, PRKCB, PRKCA	162	97	8205	1.5664375715922108	1.0	1.0	0.9920318725099602
			hsa04713:Circadian entrainment	3	1.0309278350515463	0.5712493072906775	PLCB3, PRKCB, PRKCA	162	97	8205	1.5664375715922108	1.0	1.0	0.9920318725099602
			hsa04750:Inflammatory mediator regulation of TRP channels	3	1.0309278350515463	0.5768564452730125	PLCB3, PRKCB, PRKCA	162	98	8205	1.5504535147392289	1.0	1.0	0.9920318725099602
			hsa04925:Aldosterone synthesis and secretion	3	1.0309278350515463	0.5768564452730125	PLCB3, PRKCB, PRKCA	162	98	8205	1.5504535147392289	1.0	1.0	0.9920318725099602
			hsa04916:Melanogenesis	3	1.0309278350515463	0.5933577687411902	PLCB3, PRKCB, PRKCA	162	101	8205	1.5044004400440043	1.0	1.0	0.9920318725099602
			hsa05170:Human immunodeficiency virus 1 infection	5	1.718213058419244	0.6021086646793037	PRKCB, ATM, PRKCA, FADD, SKP1	162	212	8205	1.1945317959468902	1.0	1.0	0.9920318725099602
			hsa05417:Lipid and atherosclerosis	5	1.718213058419244	0.6132513206812997	PYCARD, PLCB3, HSPA5, IL18, PRKCA	162	215	8205	1.1778639104220499	1.0	1.0	0.9920318725099602
			hsa04928:Parathyroid hormone synthesis, secretion and action	3	1.0309278350515463	0.6197909328247011	PLCB3, PRKCB, PRKCA	162	106	8205	1.4334381551362683	1.0	1.0	0.9920318725099602
			hsa05163:Human cytomegalovirus infection	5	1.718213058419244	0.6489898445385418	PLCB3, PRKCB, PRKCA, FADD, JAK1	162	225	8205	1.125514403292181	1.0	1.0	0.9920318725099602
			hsa04725:Cholinergic synapse	3	1.0309278350515463	0.6545620691065464	PLCB3, PRKCB, PRKCA	162	113	8205	1.3446411012782693	1.0	1.0	0.9920318725099602
			hsa04726:Serotonergic synapse	3	1.0309278350515463	0.6640227461382744	PLCB3, PRKCB, PRKCA	162	115	8205	1.3212560386473429	1.0	1.0	0.9920318725099602
			hsa04935:Growth hormone synthesis, secretion and action	3	1.0309278350515463	0.6867683703165637	PLCB3, PRKCB, PRKCA	162	120	8205	1.2662037037037037	1.0	1.0	0.9920318725099602
			hsa04728:Dopaminergic synapse	3	1.0309278350515463	0.7362453691583937	PLCB3, PRKCB, PRKCA	162	132	8205	1.151094276094276	1.0	1.0	0.9920318725099602
			hsa04270:Vascular smooth muscle contraction	3	1.0309278350515463	0.7438168370138982	PLCB3, PRKCB, PRKCA	162	134	8205	1.1339137645107795	1.0	1.0	0.9920318725099602
			hsa04015:Rap1 signaling pathway	4	1.3745704467353952	0.7856976770090103	PLCB3, RALA, PRKCB, PRKCA	162	210	8205	0.964726631393298	1.0	1.0	0.9920318725099602
			hsa04921:Oxytocin signaling pathway	3	1.0309278350515463	0.8098170532974086	PLCB3, PRKCB, PRKCA	162	154	8205	0.9866522366522366	1.0	1.0	0.9920318725099602
			hsa04020:Calcium signaling pathway	4	1.3745704467353952	0.8552686473074314	PLCB3, PRKCB, PPIF, PRKCA	162	240	8205	0.8441358024691358	1.0	1.0	0.9920318725099602

## Sheet: CTRLvsAVA_92_GO
Category	Annotation Cluster	Enrichment Score	Term	Count	%	PValue	Genes	List Total	Pop Hits	Pop Total	Fold Enrichment	Bonferroni	Benjamini	FDR
GOTERM_BP_DIRECT	Cluster 1	1.551744788578034	GO:0006120~mitochondrial electron transport, NADH to ubiquinone	3	3.3707865168539324	0.01772725659571663	NDUFB9, NDUFS5, NDUFC2	85	47	19357	14.535919899874843	0.9999948707311324	1.0	1.0
			GO:0032981~mitochondrial respiratory chain complex I assembly	3	3.3707865168539324	0.030633529276158818	NDUFB9, NDUFS5, NDUFC2	85	63	19357	10.844257703081233	0.9999999993714731	1.0	1.0
			GO:0042776~mitochondrial ATP synthesis coupled proton transport	3	3.3707865168539324	0.03244518789735222	NDUFB9, NDUFS5, NDUFC2	85	65	19357	10.510588235294117	0.9999999998241801	1.0	1.0
			GO:0009060~aerobic respiration	3	3.3707865168539324	0.035239682469906775	NDUFB9, NDUFS5, NDUFC2	85	68	19357	10.046885813148789	0.9999999999754736	1.0	1.0
Category	Annotation Cluster	Enrichment Score	Term	Count	%	PValue	Genes	List Total	Pop Hits	Pop Total	Fold Enrichment	Bonferroni	Benjamini	FDR
KEGG_PATHWAY	Cluster 1	0.9116636976249263	hsa05415:Diabetic cardiomyopathy	6	6.741573033707865	0.008235786658562935	NDUFB9, PLCB3, NDUFS5, SLC2A1, PPIF, NDUFC2	52	203	8205	4.663698370594923	0.7507605512566922	0.4612040528795244	0.4612040528795244
			hsa00190:Oxidative phosphorylation	4	4.49438202247191	0.05026611203062873	NDUFB9, NDUFS5, ATP6V1H, NDUFC2	52	134	8205	4.710103329506315	0.9998273665264914	1.0	1.0
			hsa04714:Thermogenesis	5	5.617977528089887	0.0553607849439001	NDUFB9, SMARCC1, KDM1A, NDUFS5, NDUFC2	52	232	8205	3.4006133952254642	0.9999300668549111	1.0	1.0
			hsa04723:Retrograde endocannabinoid signaling	4	4.49438202247191	0.06393845641037325	NDUFB9, PLCB3, NDUFS5, NDUFC2	52	148	8205	4.264553014553015	0.9999848943377138	1.0	1.0
			hsa05016:Huntington disease	5	5.617977528089887	0.1214144300402048	NDUFB9, PLCB3, NDUFS5, PPIF, NDUFC2	52	306	8205	2.578242835595777	0.9999999996404799	1.0	1.0
			hsa05208:Chemical carcinogenesis - reactive oxygen species	4	4.49438202247191	0.16060522904989166	NDUFB9, NDUFS5, PPIF, NDUFC2	52	223	8205	2.8302863056226286	0.9999999999998316	1.0	1.0
			hsa05010:Alzheimer disease	5	5.617977528089887	0.21494884059823832	NDUFB9, PLCB3, NDUFS5, PPIF, NDUFC2	52	384	8205	2.0545372596153846	1.0	1.0	1.0
			hsa05012:Parkinson disease	4	4.49438202247191	0.22867477530299796	NDUFB9, NDUFS5, PPIF, NDUFC2	52	266	8205	2.372758820127241	1.0	1.0	1.0
			hsa05020:Prion disease	4	4.49438202247191	0.24028064375907182	NDUFB9, NDUFS5, PPIF, NDUFC2	52	273	8205	2.311918850380389	1.0	1.0	1.0
			hsa04932:Non-alcoholic fatty liver disease	3	3.3707865168539324	0.25058756424358897	NDUFB9, NDUFS5, NDUFC2	52	155	8205	3.053970223325062	1.0	1.0	1.0
			hsa05022:Pathways of neurodegeneration - multiple diseases	5	5.617977528089887	0.3430918764989144	NDUFB9, PLCB3, NDUFS5, PPIF, NDUFC2	52	476	8205	1.6574418228829995	1.0	1.0	1.0
			hsa05014:Amyotrophic lateral sclerosis	4	4.49438202247191	0.39574803545402043	NDUFB9, SEC13, NDUFS5, NDUFC2	52	364	8205	1.7339391377852917	1.0	1.0	1.0

## Sheet: CTRLvsOA_119_GO
Category	Annotation Cluster	Enrichment Score	Term	Count	%	PValue	Genes	List Total	Pop Hits	Pop Total	Fold Enrichment	Bonferroni	Benjamini	FDR
GOTERM_BP_DIRECT	Cluster 1	2.5516875083871717	GO:0006886~intracellular protein transport	9	7.377049180327869	9.415471305743998E-4	RAB32, NSF, AP3M1, SAR1B, ERP29, TMED2, AP3B1, EXOC6, RHOB	120	327	19357	4.439678899082569	0.6227926858460207	0.13575609152220167	0.1337886119349234
			GO:0016192~vesicle-mediated transport	7	5.737704918032787	0.0035481936530100022	RAB32, NSF, AP3M1, SAR1B, CHMP1A, AP3B1, CNIH4	120	238	19357	4.744362745098039	0.974749543439611	0.24157432712404317	0.2380732499193469
			GO:1903232~melanosome assembly	3	2.459016393442623	0.006623508469401929	RAB32, AP3M1, AP3B1	120	20	19357	24.19625	0.9989699368712888	0.2980578811230868	0.2937382016865203
	Cluster 2	2.23081833302039	GO:0090151~establishment of protein localization to mitochondrial membrane	3	2.459016393442623	1.1198061070088362E-4	CALM1	120	3	19357	161.30833333333334	0.10944144376386267	0.11589993207541455	0.11422022291490129
			GO:0051343~positive regulation of cyclic-nucleotide phosphodiesterase activity	3	2.459016393442623	3.7026834400591364E-4	CALM1	120	5	19357	96.785	0.31839072925465406	0.12213745885694653	0.1203673507575705
			GO:1905913~negative regulation of calcium ion export from cell	3	2.459016393442623	3.7026834400591364E-4	CALM1	120	5	19357	96.785	0.31839072925465406	0.12213745885694653	0.1203673507575705
			GO:0031954~positive regulation of protein autophosphorylation	4	3.278688524590164	4.7202882650027646E-4	RAP2B, CALM1	120	25	19357	25.80933333333333	0.3865553117076117	0.12213745885694653	0.1203673507575705
			GO:1901020~negative regulation of calcium ion transmembrane transporter activity	3	2.459016393442623	7.713192594965232E-4	CALM1	120	7	19357	69.13214285714287	0.5500520951952539	0.13575609152220167	0.1337886119349234
			GO:1901841~regulation of high voltage-gated calcium channel activity	3	2.459016393442623	0.0010242908587666391	CALM1	120	8	19357	60.490625	0.65378120775839	0.13575609152220167	0.1337886119349234
			GO:0043388~positive regulation of DNA binding	4	3.278688524590164	0.0010803578527689916	HMGB1, CALM1	120	33	19357	19.55252525252525	0.673320210572463	0.13575609152220167	0.1337886119349234
			GO:0060316~positive regulation of ryanodine-sensitive calcium-release channel activity	3	2.459016393442623	0.0013116530581855233	CALM1	120	9	19357	53.769444444444446	0.742941609366073	0.13575609152220167	0.1337886119349234
			GO:1901844~regulation of cell communication by electrical coupling involved in cardiac conduction	3	2.459016393442623	0.0013116530581855233	CALM1	120	9	19357	53.769444444444446	0.742941609366073	0.13575609152220167	0.1337886119349234
			GO:0060315~negative regulation of ryanodine-sensitive calcium-release channel activity	3	2.459016393442623	0.0019878520760383614	CALM1	120	11	19357	43.993181818181824	0.8724790409165118	0.18703880897270037	0.18432810159628443
			GO:0021762~substantia nigra development	4	3.278688524590164	0.0032031645717030418	HSPA5, CALM1	120	48	19357	13.442361111111111	0.9638687227810567	0.24023630500629148	0.23675461942649015
			GO:0005513~detection of calcium ion	3	2.459016393442623	0.0032495732078145706	CALM1	120	14	19357	34.56607142857143	0.9655685468217216	0.24023630500629148	0.23675461942649015
			GO:1900242~regulation of synaptic vesicle endocytosis	3	2.459016393442623	0.0037344823516760298	CALM1	120	15	19357	32.26166666666667	0.9791921402986142	0.24157432712404317	0.2380732499193469
			GO:0050848~regulation of calcium-mediated signaling	3	2.459016393442623	0.004250885125920681	CALM1	120	16	19357	30.2453125	0.9878331948921489	0.24442589474043916	0.24088349046883858
			GO:0032516~positive regulation of phosphoprotein phosphatase activity	3	2.459016393442623	0.004250885125920681	CALM1	120	16	19357	30.2453125	0.9878331948921489	0.24442589474043916	0.24088349046883858
			GO:0051412~response to corticosterone	3	2.459016393442623	0.004798382604172859	CALM1	120	17	19357	28.466176470588238	0.9931140998515592	0.2613855787009952	0.2575973819082272
			GO:0060314~regulation of ryanodine-sensitive calcium-release channel activity	3	2.459016393442623	0.005985084153407808	CALM1	120	19	19357	25.469736842105263	0.9979971295166778	0.2815710044898673	0.27749026529436205
			GO:0010801~negative regulation of peptidyl-threonine phosphorylation	3	2.459016393442623	0.005985084153407808	CALM1	120	19	19357	25.469736842105263	0.9979971295166778	0.2815710044898673	0.27749026529436205
			GO:0010880~regulation of release of sequestered calcium ion into cytosol by sarcoplasmic reticulum	3	2.459016393442623	0.007291467923026221	CALM1	120	21	19357	23.044047619047618	0.9994865289589379	0.31444455418050576	0.3098873867286144
			GO:0055117~regulation of cardiac muscle contraction	3	2.459016393442623	0.007988581512849764	CALM1	120	22	19357	21.996590909090912	0.9997518269650445	0.3307272746319802	0.32593412572427033
			GO:0010881~regulation of cardiac muscle contraction by regulation of the release of sequestered calcium ion	3	2.459016393442623	0.008714471737456079	CALM1	120	23	19357	21.04021739130435	0.9998836616804949	0.3469030095487323	0.3418754297002
			GO:0051000~positive regulation of nitric-oxide synthase activity	3	2.459016393442623	0.010251089413526326	CALM1	120	25	19357	19.357	0.9999766434586914	0.3810807879991339	0.375557878028132
			GO:0035307~positive regulation of protein dephosphorylation	3	2.459016393442623	0.012762601269641871	CALM1	120	28	19357	17.283035714285717	0.9999983159499293	0.4403097438026446	0.43392844316782364
			GO:0010800~positive regulation of peptidyl-threonine phosphorylation	3	2.459016393442623	0.01365341622973546	CALM1	120	29	19357	16.68706896551724	0.9999993384254429	0.4558479289605227	0.4492414372364571
			GO:0001975~response to amphetamine	3	2.459016393442623	0.018493976404684892	CALM1	120	34	19357	14.233088235294119	0.9999999959334775	0.5629783993779077	0.5548192921405468
			GO:0002027~regulation of heart rate	3	2.459016393442623	0.019536977261632994	CALM1	120	35	19357	13.826428571428572	0.9999999986469559	0.5777363275940043	0.5693633373390187
			GO:0007190~activation of adenylate cyclase activity	3	2.459016393442623	0.021695172868605835	CALM1	120	37	19357	13.079054054054055	0.9999999998617092	0.6068784842974876	0.5980831439453501
			GO:0071902~positive regulation of protein serine/threonine kinase activity	3	2.459016393442623	0.027496545063959543	CALM1	120	42	19357	11.522023809523809	0.9999999999997067	0.6941201010048323	0.6840603893960667
			GO:0032465~regulation of cytokinesis	3	2.459016393442623	0.027496545063959543	CALM1	120	42	19357	11.522023809523809	0.9999999999997067	0.6941201010048323	0.6840603893960667
			GO:0051592~response to calcium ion	3	2.459016393442623	0.043584147245107084	CALM1	120	54	19357	8.961574074074074	1.0	0.7645693626895903	0.753488647288292
			GO:0000086~G2/M transition of mitotic cell cycle	3	2.459016393442623	0.04803907968631229	CALM1	120	57	19357	8.489912280701754	1.0	0.7891404914373895	0.7777036727209055
			GO:2000300~regulation of synaptic vesicle exocytosis	3	2.459016393442623	0.04803907968631229	CALM1	120	57	19357	8.489912280701754	1.0	0.7891404914373895	0.7777036727209055
			GO:0019722~calcium-mediated signaling	3	2.459016393442623	0.10993259519677971	CALM1	120	92	19357	5.260054347826087	1.0	1.0	0.9864603481624759
			GO:0007186~G-protein coupled receptor signaling pathway	4	3.278688524590164	0.9354643031695383	AKAP12, CALM1	120	949	19357	0.6799086757990868	1.0	1.0	0.9864603481624759
	Cluster 3	0.6872287366781811	GO:0006954~inflammatory response	7	5.737704918032787	0.04273709530126457	IL18, AP3B1, HMGB1, EPHA2, SCYL1, NFKB2, HK1	120	414	19357	2.7274355877616747	1.0	0.7626360971863592	0.7515834001256873
			GO:0045087~innate immune response	6	4.918032786885246	0.32999479181775127	PCBP2, AKAP8, HLA-A, HMGB1, NFKB2, HK1	120	617	19357	1.5686385737439221	1.0	1.0	0.9864603481624759
			GO:0045944~positive regulation of transcription from RNA polymerase II promoter	8	6.557377049180328	0.615179285099261	DDX17, PCBP2, IL18, NME2, AP3B1, HMGB1, NFKB2, IRF2BPL	120	1204	19357	1.0718161683277962	1.0	1.0	0.9864603481624759
Category	Annotation Cluster	Enrichment Score	Term	Count	%	PValue	Genes	List Total	Pop Hits	Pop Total	Fold Enrichment	Bonferroni	Benjamini	FDR
KEGG_PATHWAY	Cluster 1	1.1169780070391877	hsa05012:Parkinson disease	8	6.557377049180328	0.01294481293114716	PSMA4, HSPA5, CALM1, TUBB4B, EIF2S1, SLC25A6	79	266	8205	3.1236318644713044	0.9191096012300838	0.589017447033491	0.589017447033491
			hsa05417:Lipid and atherosclerosis	6	4.918032786885246	0.0533818032198098	HSPA5, IL18, CALM1, EIF2S1	79	215	8205	2.8984397998233735	0.9999747799591905	0.6290845544681123	0.6290845544681123
			hsa05010:Alzheimer disease	8	6.557377049180328	0.07174757337479584	PSMA4, ATP2A2, CALM1, TUBB4B, EIF2S1, SLC25A6	79	384	8205	2.16376582278481	0.9999994251480714	0.6290845544681123	0.6290845544681123
			hsa04022:cGMP-PKG signaling pathway	5	4.098360655737705	0.07419705236895702	ATP2A2, CALM1, SLC25A6	79	167	8205	3.109603577654817	0.9999996547911488	0.6290845544681123	0.6290845544681123
			hsa05022:Pathways of neurodegeneration - multiple diseases	9	7.377049180327869	0.08148763658913372	PSMA4, HSPA5, ATP2A2, CALM1, TUBB4B, EIF2S1, SLC25A6	79	476	8205	1.963753855972769	0.9999999249404019	0.6290845544681123	0.6290845544681123
			hsa04020:Calcium signaling pathway	5	4.098360655737705	0.19399013279122806	ATP2A2, CALM1, SLC25A6	79	240	8205	2.1637658227848102	1.0	0.9074346431989129	0.9074346431989129
			hsa05020:Prion disease	5	4.098360655737705	0.26097547709335767	PSMA4, HSPA5, TUBB4B, EIF2S1, SLC25A6	79	273	8205	1.902211712338295	1.0	0.9442357116925268	0.9442357116925268
